# Supplementary material for: Extracellular vesicles derived from the choroid plexus trigger the differentiation of neural stem cells
Source: J Extracell Vesicles. 2022 Nov 2;11(11):12276. doi: 10.1002/jev2.12276 (PMC9630752; doi:10.1002/jev2.12276)
Supplement: Supplementary file 2 — Supporting Information [file JEV2-11-12276-s002.xlsx]

## Sheet: Description
Column	Description
Gene.name	Official Gene Symbol of a leading protein in the protein group
Protein.name	Name of a leading protein in the protein group
Protein.IDs	Ids of protein in the protein group*
Majority.protein.IDs	IDs of leading proteins in the protein group
Fasta.headers	Complete fasta headers of the protein in the protein group
Razor.unique.peptides	Number or unique/razor peptides
Unique.peptides	Number of unique peptides
Sequence.coverage	Sequence coverage of the leading protein
Q.value	Andromeda Q-value
Score	Andrometa score
id	Protein group id
log2FC	log2 intensity fold change (EV-Z310/EV-MEF)
p.mod	limma-moderated p value
q.val	q-value
iBAQ.MEF.01	log2 iBAQ intensities
iBAQ.MEF.02
iBAQ.Z310.01
iBAQ.Z310.02
iBAQ.Z310.03
iBAQ.norm.MEF.01	median-normalized log2 iBAQ intensities
iBAQ.norm.MEF.02
iBAQ.norm.Z310.01
iBAQ.norm.Z310.02
iBAQ.norm.Z310.03
imputed.MEF.01	was the value imputed? TRUE = yes; FALSE = no
imputed.MEF.02
imputed.Z310.01
imputed.Z310.02
imputed.Z310.03
iBAQ.norm.Z310.mean	average normalized iBAQ intensities in EV-Z310
iBAQ.norm.MEF.mean	average normalized iBAQ intensities in EV-MEF
Candidate	Is the intensity significantly different between EV-Z310 and EV-MEF? TRUE = yes; FALSE = no
* All entries are aggeraged based on the gene name of a leading protein; protein ids realted to different protein groups but the same gene name are separated by "//"; same applies to other columns as well. iBAQ intensities represent aggregated (summed) iBAQ intensities of respective protein groups.

## Sheet: Data
Gene.name	Protein.name	Protein.IDs	Majority.protein.IDs	Fasta.headers	Razor.unique.peptides	Unique.peptides	Sequence.coverage	Q.value	Score	id	log2FC	p.mod	q.val	iBAQ.MEF.01	iBAQ.MEF.02	iBAQ.Z310.01	iBAQ.Z310.02	iBAQ.Z310.03	iBAQ.norm.MEF.01	iBAQ.norm.MEF.02	iBAQ.norm.Z310.01	iBAQ.norm.Z310.02	iBAQ.norm.Z310.03	imputed.MEF.01	imputed.MEF.02	imputed.Z310.01	imputed.Z310.02	imputed.Z310.03	iBAQ.norm.Z310.mean	iBAQ.norm.MEF.mean	Candidate
60S ribosomal protein L29	60S ribosomal protein L29	tr|F1LYI5|F1LYI5_RAT;tr|A0A0G2QC62|A0A0G2QC62_RAT;tr|M0R665|M0R665_RAT;sp|P25886|RL29_RAT;tr|D4A888|D4A888_RAT;tr|D3ZY63|D3ZY63_RAT;sp|P47915|RL29_MOUSE;tr|D3Z8Q4|D3Z8Q4_RAT	tr|F1LYI5|F1LYI5_RAT;tr|A0A0G2QC62|A0A0G2QC62_RAT;tr|M0R665|M0R665_RAT;sp|P25886|RL29_RAT;tr|D4A888|D4A888_RAT;tr|D3ZY63|D3ZY63_RAT;sp|P47915|RL29_MOUSE;tr|D3Z8Q4|D3Z8Q4_RAT	tr|F1LYI5|F1LYI5_RAT 60S ribosomal protein L29 OS=Rattus norvegicus OX=10116 PE=3 SV=3;tr|A0A0G2QC62|A0A0G2QC62_RAT 60S ribosomal protein L29 OS=Rattus norvegicus OX=10116 PE=3 SV=1;tr|M0R665|M0R665_RAT 60S ribosomal protein L29 OS=Rattus norvegicus OX=101	2	2	12.9	0	3.0429	649	6.20208	0.00547708	0.00911342			24.4212	19.5094	19.421	-1.00137	-6.22047	3.51395	3.35104	0.908482	TRUE	TRUE	FALSE	FALSE	FALSE	2.59116	-3.61092	TRUE
Aacs	Acetoacetyl-CoA synthetase	sp|Q9JMI1|AACS_RAT;sp|Q9D2R0|AACS_MOUSE	sp|Q9JMI1|AACS_RAT;sp|Q9D2R0|AACS_MOUSE	sp|Q9JMI1|AACS_RAT Acetoacetyl-CoA synthetase OS=Rattus norvegicus OX=10116 GN=Aacs PE=1 SV=1;sp|Q9D2R0|AACS_MOUSE Acetoacetyl-CoA synthetase OS=Mus musculus OX=10090 GN=Aacs PE=1 SV=1	2	2	2.5	0.003327	2.2986	1801	-1.99539	0.0839599	0.0616447			16.7852		15.3602	-1.78419	-2.52443	-4.12203	-5.17481	-3.15226	TRUE	TRUE	FALSE	TRUE	FALSE	-4.1497	-2.15431	FALSE
Aars1	Alanine--tRNA ligase, cytoplasmic	sp|P50475|SYAC_RAT;sp|Q8BGQ7|SYAC_MOUSE	sp|P50475|SYAC_RAT;sp|Q8BGQ7|SYAC_MOUSE	sp|P50475|SYAC_RAT Alanine--tRNA ligase, cytoplasmic OS=Rattus norvegicus OX=10116 GN=Aars1 PE=1 SV=3;sp|Q8BGQ7|SYAC_MOUSE Alanine--tRNA ligase, cytoplasmic OS=Mus musculus OX=10090 GN=Aars1 PE=1 SV=1	24	24	30.5	0	128.04	806	3.18224	0.0151766	0.0185562	19.9389	13.5399	22.5842	17.906	21.133	-0.129509	-2.20491	1.67694	1.74768	2.62047	FALSE	FALSE	FALSE	FALSE	FALSE	2.01503	-1.16721	FALSE
Aarsd1	Alanyl-tRNA editing protein Aarsd1	sp|Q5XI97|AASD1_RAT;sp|Q3THG9|AASD1_MOUSE	sp|Q5XI97|AASD1_RAT;sp|Q3THG9|AASD1_MOUSE	sp|Q5XI97|AASD1_RAT Alanyl-tRNA editing protein Aarsd1 OS=Rattus norvegicus OX=10116 GN=Aarsd1 PE=1 SV=1;sp|Q3THG9|AASD1_MOUSE Alanyl-tRNA editing protein Aarsd1 OS=Mus musculus OX=10090 GN=Aarsd1 PE=1 SV=2	5	5	15.3	0	7.4385	1279	1.99546	0.0919987	0.065701			19.0616	13.9642	18.2086	-4.11449	-2.77224	-1.84563	-2.19417	-0.303909	TRUE	TRUE	FALSE	FALSE	FALSE	-1.4479	-3.44336	FALSE
Aasdhppt	L-aminoadipate-semialdehyde dehydrogenase-phosphopantetheinyl transferase	sp|B2RYJ4|ADPPT_RAT	sp|B2RYJ4|ADPPT_RAT	sp|B2RYJ4|ADPPT_RAT L-aminoadipate-semialdehyde dehydrogenase-phosphopantetheinyl transferase OS=Rattus norvegicus OX=10116 GN=Aasdhppt PE=2 SV=1	2	2	10.4	0.0077273	2.0125	186	-0.963119	0.421726	0.205117			17.5667		16.2382	-1.44375	-3.47413	-3.34049	-4.65135	-2.27432	TRUE	TRUE	FALSE	TRUE	FALSE	-3.42206	-2.45894	FALSE
Abcb1b	Phosphatidylcholine translocator ABCB4	tr|D4A0Y9|D4A0Y9_RAT;tr|G3V9J6|G3V9J6_RAT	tr|D4A0Y9|D4A0Y9_RAT;tr|G3V9J6|G3V9J6_RAT	tr|D4A0Y9|D4A0Y9_RAT Phosphatidylcholine translocator ABCB4 OS=Rattus norvegicus OX=10116 GN=Abcb1b PE=1 SV=3;tr|G3V9J6|G3V9J6_RAT Phosphatidylcholine translocator ABCB4 OS=Rattus norvegicus OX=10116 GN=Abcb1b PE=1 SV=1	10	1	10.4	0	20.054	2148	0.736901	0.646013	0.282964			19.0178		17.261	-4.22574	-3.51953	-1.88939	-6.26636	-1.25144	TRUE	TRUE	FALSE	TRUE	FALSE	-3.13573	-3.87263	FALSE
Abcc1	Multidrug resistance-associated protein 1	sp|Q8CG09|MRP1_RAT;tr|E9PT28|E9PT28_RAT;sp|O35379|MRP1_MOUSE	sp|Q8CG09|MRP1_RAT;tr|E9PT28|E9PT28_RAT	sp|Q8CG09|MRP1_RAT Multidrug resistance-associated protein 1 OS=Rattus norvegicus OX=10116 GN=Abcc1 PE=1 SV=2;tr|E9PT28|E9PT28_RAT Multidrug resistance-associated protein 1 OS=Rattus norvegicus OX=10116 GN=Abcc1 PE=1 SV=3	5	5	5.5	0	8.9827	1621	1.43539	0.29258	0.158195			18.0474		15.7218	-6.52456	-3.5098	-2.85983	-5.09486	-2.79067	TRUE	TRUE	FALSE	TRUE	FALSE	-3.58179	-5.01718	FALSE
Abce1	ATP-binding cassette subfamily E member 1	tr|D3ZD23|D3ZD23_RAT;sp|P61222|ABCE1_MOUSE	tr|D3ZD23|D3ZD23_RAT;sp|P61222|ABCE1_MOUSE	tr|D3ZD23|D3ZD23_RAT ATP-binding cassette subfamily E member 1 OS=Rattus norvegicus OX=10116 GN=Abce1 PE=1 SV=1;sp|P61222|ABCE1_MOUSE ATP-binding cassette sub-family E member 1 OS=Mus musculus OX=10090 GN=Abce1 PE=1 SV=1	11	11	28.2	0	40.619	889	5.95208	0.000883445	0.00346747			21.2145	14.5842	19.6982	-5.22741	-6.73086	0.307314	-1.57413	1.18567	TRUE	TRUE	FALSE	FALSE	FALSE	-0.0270504	-5.97913	TRUE
Abcf1	ATP-binding cassette sub-family F member 1	sp|Q6MG08|ABCF1_RAT;sp|Q6P542|ABCF1_MOUSE	sp|Q6MG08|ABCF1_RAT;sp|Q6P542|ABCF1_MOUSE	sp|Q6MG08|ABCF1_RAT ATP-binding cassette sub-family F member 1 OS=Rattus norvegicus OX=10116 GN=Abcf1 PE=1 SV=1;sp|Q6P542|ABCF1_MOUSE ATP-binding cassette sub-family F member 1 OS=Mus musculus OX=10090 GN=Abcf1 PE=1 SV=1	8	8	12.6	0	27.486	1478	2.8076	0.0241168	0.0253649			20.8119	14.8189	18.079	-2.57362	-4.28708	-0.0953269	-1.33945	-0.43348	TRUE	TRUE	FALSE	FALSE	FALSE	-0.622753	-3.43035	FALSE
Abcg2	Broad substrate specificity ATP-binding cassette transporter ABCG2	sp|Q80W57|ABCG2_RAT;sp|Q7TMS5|ABCG2_MOUSE	sp|Q80W57|ABCG2_RAT;sp|Q7TMS5|ABCG2_MOUSE	sp|Q80W57|ABCG2_RAT Broad substrate specificity ATP-binding cassette transporter ABCG2 OS=Rattus norvegicus OX=10116 GN=Abcg2 PE=1 SV=1;sp|Q7TMS5|ABCG2_MOUSE Broad substrate specificity ATP-binding cassette transporter ABCG2 OS=Mus musculus OX=10090 GN=Abc	4	4	9.6	0	7.5225	1541	-0.239608	0.878145	0.348564			17.2125	10.6726	17.4843	-4.61506	-1.71149	-3.69475	-5.48573	-1.02817	TRUE	TRUE	FALSE	FALSE	FALSE	-3.40288	-3.16327	FALSE
Acaca	Acetyl-CoA carboxylase 1	sp|P11497|ACACA_RAT;tr|D3ZRA3|D3ZRA3_RAT;tr|A0A0G2K5G8|A0A0G2K5G8_RAT;sp|Q5SWU9|ACACA_MOUSE;sp|E9Q4Z2|ACACB_MOUSE;tr|A0A0G2K5L6|A0A0G2K5L6_RAT;tr|A0A0G2K1F2|A0A0G2K1F2_RAT;tr|D3ZBE2|D3ZBE2_RAT;tr|E9PSQ0|E9PSQ0_RAT	sp|P11497|ACACA_RAT;tr|D3ZRA3|D3ZRA3_RAT;tr|A0A0G2K5G8|A0A0G2K5G8_RAT;sp|Q5SWU9|ACACA_MOUSE	sp|P11497|ACACA_RAT Acetyl-CoA carboxylase 1 OS=Rattus norvegicus OX=10116 GN=Acaca PE=1 SV=1;tr|D3ZRA3|D3ZRA3_RAT Acetyl-CoA carboxylase 1 OS=Rattus norvegicus OX=10116 GN=Acaca PE=1 SV=3;tr|A0A0G2K5G8|A0A0G2K5G8_RAT Acetyl-CoA carboxylase 1 OS=Rattus nor	15	15	8.4	0	28.227	505	0.297301	0.817831	0.332276			18.5944	12.0267	16.7662	-1.56113	-4.49401	-2.31282	-4.13167	-1.74632	TRUE	TRUE	FALSE	FALSE	FALSE	-2.73027	-3.02757	FALSE
Acadl	Long-chain specific acyl-CoA dehydrogenase, mitochondrial	sp|P15650|ACADL_RAT;sp|P51174|ACADL_MOUSE	sp|P15650|ACADL_RAT;sp|P51174|ACADL_MOUSE	sp|P15650|ACADL_RAT Long-chain specific acyl-CoA dehydrogenase, mitochondrial OS=Rattus norvegicus OX=10116 GN=Acadl PE=1 SV=1;sp|P51174|ACADL_MOUSE Long-chain specific acyl-CoA dehydrogenase, mitochondrial OS=Mus musculus OX=10090 GN=Acadl PE=1 SV=2	3	3	8.4	0	5.9389	551	0.231572	0.817146	0.332276			17.8835	14.7894	16.8714	-2.27142	-2.21426	-3.02371	-1.36895	-1.64113	TRUE	TRUE	FALSE	FALSE	FALSE	-2.01127	-2.24284	FALSE
Acan	Aggrecan core protein	sp|Q61282|PGCA_MOUSE;tr|F1LQI4|F1LQI4_RAT;sp|P07897|PGCA_RAT;tr|D4A7Y1|D4A7Y1_RAT	sp|Q61282|PGCA_MOUSE;tr|F1LQI4|F1LQI4_RAT;sp|P07897|PGCA_RAT;tr|D4A7Y1|D4A7Y1_RAT	sp|Q61282|PGCA_MOUSE Aggrecan core protein OS=Mus musculus OX=10090 GN=Acan PE=1 SV=2;tr|F1LQI4|F1LQI4_RAT Aggrecan core protein OS=Rattus norvegicus OX=10116 GN=Acan PE=1 SV=2;sp|P07897|PGCA_RAT Aggrecan core protein OS=Rattus norvegicus OX=10116 GN=Acan	12	12	8.3	0	323.31	1318	-6.52089	0.000995655	0.0035948	23.1224	15.1868		11.3841	12.1951	3.05399	-0.557945	-4.72701	-4.7742	-6.31739	FALSE	FALSE	TRUE	FALSE	FALSE	-5.27287	1.24802	TRUE
Acat2	Acetyl-CoA acetyltransferase, cytosolic	sp|Q5XI22|THIC_RAT;tr|F1LS48|F1LS48_RAT;tr|A0A0G2JUB4|A0A0G2JUB4_RAT;tr|D3ZKB6|D3ZKB6_RAT;tr|A0A096MJY8|A0A096MJY8_RAT;sp|Q8CAY6|THIC_MOUSE	sp|Q5XI22|THIC_RAT;tr|F1LS48|F1LS48_RAT;tr|A0A0G2JUB4|A0A0G2JUB4_RAT;tr|D3ZKB6|D3ZKB6_RAT;tr|A0A096MJY8|A0A096MJY8_RAT	sp|Q5XI22|THIC_RAT Acetyl-CoA acetyltransferase, cytosolic OS=Rattus norvegicus OX=10116 GN=Acat2 PE=1 SV=1;tr|F1LS48|F1LS48_RAT Acetyl-CoA acetyltransferase, cytosolic OS=Rattus norvegicus OX=10116 GN=Acat2 PE=1 SV=2;tr|A0A0G2JUB4|A0A0G2JUB4_RAT Acetyl-Co	10	10	33.2	0	31.96	1274	5.0289	0.000547805	0.00252004			23.3589	19.0228	20.6696	-2.33222	-2.74338	2.45168	2.86449	2.15712	TRUE	TRUE	FALSE	FALSE	FALSE	2.4911	-2.5378	TRUE
Acbd3	Golgi resident protein GCP60	sp|Q8BMP6|GCP60_MOUSE;tr|A0A0G2K756|A0A0G2K756_RAT;sp|Q7TNY6|GCP60_RAT;tr|G3V6E4|G3V6E4_RAT	sp|Q8BMP6|GCP60_MOUSE;tr|A0A0G2K756|A0A0G2K756_RAT;sp|Q7TNY6|GCP60_RAT;tr|G3V6E4|G3V6E4_RAT	sp|Q8BMP6|GCP60_MOUSE Golgi resident protein GCP60 OS=Mus musculus OX=10090 GN=Acbd3 PE=1 SV=3;tr|A0A0G2K756|A0A0G2K756_RAT Acyl-Coenzyme A binding domain containing 3 OS=Rattus norvegicus OX=10116 GN=Acbd3 PE=1 SV=1;sp|Q7TNY6|GCP60_RAT Golgi resident prot	3	3	8.2	0	5.6006	1545	-0.114737	0.914484	0.358487	17.1549	13.959	19.1286		14.8444	-2.9135	-1.78579	-1.7786	-1.94642	-3.66812	FALSE	FALSE	FALSE	TRUE	FALSE	-2.46438	-2.34964	FALSE
Acly	ATP-citrate synthase	tr|A0A0G2K5E7|A0A0G2K5E7_RAT;sp|P16638|ACLY_RAT;tr|G3V888|G3V888_RAT;tr|G3V9G4|G3V9G4_RAT;sp|Q91V92|ACLY_MOUSE	tr|A0A0G2K5E7|A0A0G2K5E7_RAT;sp|P16638|ACLY_RAT;tr|G3V888|G3V888_RAT;tr|G3V9G4|G3V9G4_RAT;sp|Q91V92|ACLY_MOUSE	tr|A0A0G2K5E7|A0A0G2K5E7_RAT ATP-citrate synthase OS=Rattus norvegicus OX=10116 GN=Acly PE=1 SV=1;sp|P16638|ACLY_RAT ATP-citrate synthase OS=Rattus norvegicus OX=10116 GN=Acly PE=1 SV=1;tr|G3V888|G3V888_RAT ATP-citrate synthase OS=Rattus norvegicus OX=1011	49	49	55.5	0	213.3	564	5.52222	0.00115849	0.00391753	18.9494	11.9643	23.7298	18.7541	22.3116	-1.11898	-3.78045	2.8226	2.59581	3.79909	FALSE	FALSE	FALSE	FALSE	FALSE	3.0725	-2.44972	TRUE
Aco1	Citrate hydro-lyase	tr|G3V6S2|G3V6S2_RAT;sp|Q63270|ACOC_RAT;sp|P28271|ACOC_MOUSE	tr|G3V6S2|G3V6S2_RAT;sp|Q63270|ACOC_RAT;sp|P28271|ACOC_MOUSE	tr|G3V6S2|G3V6S2_RAT Citrate hydro-lyase OS=Rattus norvegicus OX=10116 GN=Aco1 PE=1 SV=1;sp|Q63270|ACOC_RAT Cytoplasmic aconitate hydratase OS=Rattus norvegicus OX=10116 GN=Aco1 PE=1 SV=1;sp|P28271|ACOC_MOUSE Cytoplasmic aconitate hydratase OS=Mus musculus	4	4	6.1	0	6.3767	1377	2.21017	0.0979687	0.0689173			17.3169	11.4302	16.8852	-6.18193	-4.86885	-3.59033	-4.72809	-1.62724	TRUE	TRUE	FALSE	FALSE	FALSE	-3.31522	-5.52539	FALSE
Aco2	Aconitate hydratase, mitochondrial	sp|Q9ER34|ACON_RAT;sp|Q99KI0|ACON_MOUSE	sp|Q9ER34|ACON_RAT;sp|Q99KI0|ACON_MOUSE	sp|Q9ER34|ACON_RAT Aconitate hydratase, mitochondrial OS=Rattus norvegicus OX=10116 GN=Aco2 PE=1 SV=2;sp|Q99KI0|ACON_MOUSE Aconitate hydratase, mitochondrial OS=Mus musculus OX=10090 GN=Aco2 PE=1 SV=1	4	4	8.2	0	9.0089	1732	-1.77573	0.200125	0.118324	16.8523	16.3914	18.3195	13.1007	14.9763	-3.21608	0.646601	-2.58768	-3.05759	-3.53615	FALSE	FALSE	FALSE	FALSE	FALSE	-3.06047	-1.28474	FALSE
Acot7	Acyl-CoA thioesterase 7, isoform CRA_a	tr|F8WG67|F8WG67_RAT;sp|Q64559|BACH_RAT;sp|Q91V12|BACH_MOUSE	tr|F8WG67|F8WG67_RAT;sp|Q64559|BACH_RAT;sp|Q91V12|BACH_MOUSE	tr|F8WG67|F8WG67_RAT Acyl-CoA thioesterase 7, isoform CRA_a OS=Rattus norvegicus OX=10116 GN=Acot7 PE=1 SV=2;sp|Q64559|BACH_RAT Cytosolic acyl coenzyme A thioester hydrolase OS=Rattus norvegicus OX=10116 GN=Acot7 PE=1 SV=4;sp|Q91V12|BACH_MOUSE Cytosolic ac	7	7	27.4	0	18.847	1418	3.54243	0.0492272	0.0419951			22.554	12.8869	19.6361	-3.63732	-3.78162	1.64678	-3.27147	1.12357	TRUE	TRUE	FALSE	FALSE	FALSE	-0.167044	-3.70947	FALSE
Acp1	Low molecular weight phosphotyrosine protein phosphatase	sp|P41498|PPAC_RAT;tr|Z4YNF4|Z4YNF4_RAT;sp|Q9D358|PPAC_MOUSE;tr|A0A0G2K394|A0A0G2K394_RAT	sp|P41498|PPAC_RAT;tr|Z4YNF4|Z4YNF4_RAT;sp|Q9D358|PPAC_MOUSE	sp|P41498|PPAC_RAT Low molecular weight phosphotyrosine protein phosphatase OS=Rattus norvegicus OX=10116 GN=Acp1 PE=1 SV=3;tr|Z4YNF4|Z4YNF4_RAT Low molecular weight cytosolic acid phosphatase OS=Rattus norvegicus OX=10116 GN=Acp1 PE=1 SV=2;sp|Q9D358|PPAC_	4	4	31	0	6.9439	749	2.74181	0.0348743	0.0326836	19.5537		21.8968	16.9704	19.3489	-0.514667	-3.21024	0.989552	0.812064	0.836463	FALSE	TRUE	FALSE	FALSE	FALSE	0.87936	-1.86245	FALSE
Acsl4	Long-chain-fatty-acid--CoA ligase 4	sp|O35547|ACSL4_RAT;sp|Q9QUJ7|ACSL4_MOUSE	sp|O35547|ACSL4_RAT;sp|Q9QUJ7|ACSL4_MOUSE	sp|O35547|ACSL4_RAT Long-chain-fatty-acid--CoA ligase 4 OS=Rattus norvegicus OX=10116 GN=Acsl4 PE=1 SV=2;sp|Q9QUJ7|ACSL4_MOUSE Long-chain-fatty-acid--CoA ligase 4 OS=Mus musculus OX=10090 GN=Acsl4 PE=1 SV=2	8	8	16.3	0	18.955	285	2.94784	0.0112875	0.0147342			20.5961	15.2897	17.7614	-3.34744	-3.83549	-0.311177	-0.868639	-0.751051	TRUE	TRUE	FALSE	FALSE	FALSE	-0.643622	-3.59146	FALSE
Acsl5	Long-chain-fatty-acid--CoA ligase 5	sp|O88813|ACSL5_RAT;tr|F1LPB3|F1LPB3_RAT;sp|Q8JZR0|ACSL5_MOUSE;sp|P41216|ACSL1_MOUSE;sp|P18163|ACSL1_RAT	sp|O88813|ACSL5_RAT;tr|F1LPB3|F1LPB3_RAT;sp|Q8JZR0|ACSL5_MOUSE	sp|O88813|ACSL5_RAT Long-chain-fatty-acid--CoA ligase 5 OS=Rattus norvegicus OX=10116 GN=Acsl5 PE=1 SV=1;tr|F1LPB3|F1LPB3_RAT Long-chain-fatty-acid--CoA ligase 5 OS=Rattus norvegicus OX=10116 GN=Acsl5 PE=1 SV=3;sp|Q8JZR0|ACSL5_MOUSE Long-chain-fatty-acid--	5	5	7.9	0	6.6353	369	0.136375	0.896133	0.354383			19.5441	13.9418	16.3238	-3.03522	-1.08311	-1.36317	-2.21655	-2.18866	TRUE	TRUE	FALSE	FALSE	FALSE	-1.92279	-2.05917	FALSE
Acss2	Propionate--CoA ligase	tr|G3V9U0|G3V9U0_RAT;sp|Q9QXG4|ACSA_MOUSE	tr|G3V9U0|G3V9U0_RAT;sp|Q9QXG4|ACSA_MOUSE	tr|G3V9U0|G3V9U0_RAT Propionate--CoA ligase OS=Rattus norvegicus OX=10116 GN=Acss2 PE=1 SV=1;sp|Q9QXG4|ACSA_MOUSE Acetyl-coenzyme A synthetase, cytoplasmic OS=Mus musculus OX=10090 GN=Acss2 PE=1 SV=2	4	4	7.3	0	6.8325	1888	0.341057	0.763162	0.317952			19.1648		15.6419	-3.8506	-2.81602	-1.74246	-4.36373	-2.87058	TRUE	TRUE	FALSE	TRUE	FALSE	-2.99225	-3.33331	FALSE
Actb	Actin, cytoplasmic 1	sp|P60711|ACTB_RAT;sp|P60710|ACTB_MOUSE;tr|A0A0G2K3K2|A0A0G2K3K2_RAT	sp|P60711|ACTB_RAT;sp|P60710|ACTB_MOUSE;tr|A0A0G2K3K2|A0A0G2K3K2_RAT	sp|P60711|ACTB_RAT Actin, cytoplasmic 1 OS=Rattus norvegicus OX=10116 GN=Actb PE=1 SV=1;sp|P60710|ACTB_MOUSE Actin, cytoplasmic 1 OS=Mus musculus OX=10090 GN=Actb PE=1 SV=1;tr|A0A0G2K3K2|A0A0G2K3K2_RAT Actin, cytoplasmic 1 OS=Rattus norvegicus OX=10116 GN=	28	1	76.5	0	323.31	872	1.44044	0.163712	0.101356	28.3144	23.0163	30.5868	25.4329	27.1559	8.24595	7.27155	9.6796	9.27461	8.64337	FALSE	FALSE	FALSE	FALSE	FALSE	9.1992	7.75875	FALSE
Actbl2	Beta-actin-like protein 2	sp|Q8BFZ3|ACTBL_MOUSE	sp|Q8BFZ3|ACTBL_MOUSE	sp|Q8BFZ3|ACTBL_MOUSE Beta-actin-like protein 2 OS=Mus musculus OX=10090 GN=Actbl2 PE=1 SV=1	2	0	31.1	0	5.1241	1575	3.22214	0.236306	0.134821	19.0833		18.6054	21.9752	16.0267	-0.985067	-4.7731	-2.30185	5.81686	-2.48583	FALSE	TRUE	FALSE	FALSE	FALSE	0.343059	-2.87908	FALSE
Actc1	Actin, alpha cardiac muscle 1	sp|P68035|ACTC_RAT;sp|P68033|ACTC_MOUSE;tr|A0A0G2K4M6|A0A0G2K4M6_RAT;sp|P68136|ACTS_RAT;sp|P68134|ACTS_MOUSE;sp|P62738|ACTA_RAT;sp|P62737|ACTA_MOUSE;sp|P63269|ACTH_RAT;sp|P63268|ACTH_MOUSE	sp|P68035|ACTC_RAT;sp|P68033|ACTC_MOUSE;tr|A0A0G2K4M6|A0A0G2K4M6_RAT;sp|P68136|ACTS_RAT;sp|P68134|ACTS_MOUSE;sp|P62738|ACTA_RAT;sp|P62737|ACTA_MOUSE;sp|P63269|ACTH_RAT;sp|P63268|ACTH_MOUSE	sp|P68035|ACTC_RAT Actin, alpha cardiac muscle 1 OS=Rattus norvegicus OX=10116 GN=Actc1 PE=2 SV=1;sp|P68033|ACTC_MOUSE Actin, alpha cardiac muscle 1 OS=Mus musculus OX=10090 GN=Actc1 PE=1 SV=1;tr|A0A0G2K4M6|A0A0G2K4M6_RAT Actin, aortic smooth muscle OS=Rat	6	6	48.5	0	139.71	993	0.89135	0.58283	0.264114	25.2932	18.205	25.8753	18.3638	25.5406	5.22475	2.46025	4.96803	2.20542	7.0281	FALSE	FALSE	FALSE	FALSE	FALSE	4.73385	3.8425	FALSE
Actl6a	Actin-like 6A	tr|Q4KM87|Q4KM87_RAT;sp|Q9Z2N8|ACL6A_MOUSE;tr|A0A0G2JW70|A0A0G2JW70_RAT;sp|Q99MR0|ACL6B_MOUSE;sp|P86173|ACL6B_RAT	tr|Q4KM87|Q4KM87_RAT;sp|Q9Z2N8|ACL6A_MOUSE	tr|Q4KM87|Q4KM87_RAT Actin-like 6A OS=Rattus norvegicus OX=10116 GN=Actl6a PE=1 SV=1;sp|Q9Z2N8|ACL6A_MOUSE Actin-like protein 6A OS=Mus musculus OX=10090 GN=Actl6a PE=1 SV=2	8	8	30.8	0	66.385	2299	3.43402	0.0164482	0.0196009		14.6585	21.6912	16.6926	21.1473	-3.1464	-1.08625	0.783965	0.534282	2.63482	TRUE	FALSE	FALSE	FALSE	FALSE	1.31769	-2.11633	FALSE
Actn1	Alpha-actinin-1	sp|Q7TPR4|ACTN1_MOUSE;tr|D3ZCV0|D3ZCV0_RAT;sp|Q9JI91|ACTN2_MOUSE;tr|Q8R4I6|Q8R4I6_RAT;sp|O88990|ACTN3_MOUSE//tr|Q6T487|Q6T487_RAT;sp|Q9Z1P2|ACTN1_RAT	sp|Q7TPR4|ACTN1_MOUSE//tr|Q6T487|Q6T487_RAT;sp|Q9Z1P2|ACTN1_RAT	sp|Q7TPR4|ACTN1_MOUSE Alpha-actinin-1 OS=Mus musculus OX=10090 GN=Actn1 PE=1 SV=1//tr|Q6T487|Q6T487_RAT Alpha-actinin-1 OS=Rattus norvegicus OX=10116 GN=Actn1 PE=1 SV=1;sp|Q9Z1P2|ACTN1_RAT Alpha-actinin-1 OS=Rattus norvegicus OX=10116 GN=Actn1 PE=1 SV=1	28//2	7//0	50.8//45.4	0//0	323.31//8.0589	1548//2354	-5.21928	0.00138078	0.00426775	25.477	18.8356	20.6807	14.4848	17.5037	5.40859	3.09077	-0.226486	-1.67351	-1.00881	FALSE	FALSE	FALSE	FALSE	FALSE	-0.969601	4.24968	TRUE
Actn4	Alpha-actinin-4	tr|A0A0G2K013|A0A0G2K013_RAT;sp|Q9QXQ0|ACTN4_RAT;tr|A0A0G2K5U9|A0A0G2K5U9_RAT	tr|A0A0G2K013|A0A0G2K013_RAT;sp|Q9QXQ0|ACTN4_RAT;tr|A0A0G2K5U9|A0A0G2K5U9_RAT	tr|A0A0G2K013|A0A0G2K013_RAT Alpha-actinin-4 OS=Rattus norvegicus OX=10116 GN=Actn4 PE=1 SV=1;sp|Q9QXQ0|ACTN4_RAT Alpha-actinin-4 OS=Rattus norvegicus OX=10116 GN=Actn4 PE=1 SV=2;tr|A0A0G2K5U9|A0A0G2K5U9_RAT Alpha-actinin-4 OS=Rattus norvegicus OX=10116 GN	50	3	59.2	0	323.31	1889	-1.9202	0.152187	0.0954405	25.5167	17.8537	23.454	18.0313	19.668	5.4483	2.10894	2.54677	1.873	1.15549	FALSE	FALSE	FALSE	FALSE	FALSE	1.85842	3.77862	FALSE
Actr1a	Alpha-centractin	sp|P85515|ACTZ_RAT;sp|P61164|ACTZ_MOUSE	sp|P85515|ACTZ_RAT;sp|P61164|ACTZ_MOUSE	sp|P85515|ACTZ_RAT Alpha-centractin OS=Rattus norvegicus OX=10116 GN=Actr1a PE=1 SV=1;sp|P61164|ACTZ_MOUSE Alpha-centractin OS=Mus musculus OX=10090 GN=Actr1a PE=1 SV=1	9	5	38.6	0	94.511	885	7.8741	0.000119178	0.00145773			22.8388	18.5258	21.874	-6.63214	-4.00899	1.93162	2.36748	3.3615	TRUE	TRUE	FALSE	FALSE	FALSE	2.55353	-5.32057	TRUE
Actr1b	ARP1 actin-related protein 1 homolog B (Yeast)	tr|B2RYJ7|B2RYJ7_RAT;sp|Q8R5C5|ACTY_MOUSE	tr|B2RYJ7|B2RYJ7_RAT;sp|Q8R5C5|ACTY_MOUSE	tr|B2RYJ7|B2RYJ7_RAT ARP1 actin-related protein 1 homolog B (Yeast) OS=Rattus norvegicus OX=10116 GN=Actr1b PE=1 SV=1;sp|Q8R5C5|ACTY_MOUSE Beta-centractin OS=Mus musculus OX=10090 GN=Actr1b PE=1 SV=1	4	4	31.4	0	57.151	1662	2.32221	0.168246	0.103577			21.0401		20.088	-3.30035	-2.63633	0.132831	-3.64671	1.57548	TRUE	TRUE	FALSE	TRUE	FALSE	-0.646134	-2.96834	FALSE
Actr2	Actin-related protein 2	sp|Q5M7U6|ARP2_RAT;sp|P61161|ARP2_MOUSE	sp|Q5M7U6|ARP2_RAT;sp|P61161|ARP2_MOUSE	sp|Q5M7U6|ARP2_RAT Actin-related protein 2 OS=Rattus norvegicus OX=10116 GN=Actr2 PE=2 SV=1;sp|P61161|ARP2_MOUSE Actin-related protein 2 OS=Mus musculus OX=10090 GN=Actr2 PE=1 SV=1	10	10	33	0	36.713	884	3.1141	0.0212313	0.0232074	20.2157		24.366	17.4125	21.1235	0.147311	-1.49291	3.45877	1.25412	2.61102	FALSE	TRUE	FALSE	FALSE	FALSE	2.4413	-0.672797	FALSE
Actr3	Actin-related protein 3	sp|Q99JY9|ARP3_MOUSE;sp|Q4V7C7|ARP3_RAT;tr|A0A0G2K1C0|A0A0G2K1C0_RAT;tr|F1LY09|F1LY09_RAT;sp|Q641P0|ARP3B_MOUSE	sp|Q99JY9|ARP3_MOUSE;sp|Q4V7C7|ARP3_RAT;tr|A0A0G2K1C0|A0A0G2K1C0_RAT	sp|Q99JY9|ARP3_MOUSE Actin-related protein 3 OS=Mus musculus OX=10090 GN=Actr3 PE=1 SV=3;sp|Q4V7C7|ARP3_RAT Actin-related protein 3 OS=Rattus norvegicus OX=10116 GN=Actr3 PE=1 SV=1;tr|A0A0G2K1C0|A0A0G2K1C0_RAT Actin-related protein 3 OS=Rattus norvegicus O	13	13	38	0	87.193	1195	2.52531	0.11896	0.0794215	21.9817	12.9805	22.4175	17.8913	21.5685	1.91324	-2.76433	1.51026	1.73298	3.05604	FALSE	FALSE	FALSE	FALSE	FALSE	2.09976	-0.425549	FALSE
Adam10	Disintegrin and metalloproteinase domain-containing protein 10	sp|Q10743|ADA10_RAT;sp|O35598|ADA10_MOUSE	sp|Q10743|ADA10_RAT;sp|O35598|ADA10_MOUSE	sp|Q10743|ADA10_RAT Disintegrin and metalloproteinase domain-containing protein 10 OS=Rattus norvegicus OX=10116 GN=Adam10 PE=1 SV=2;sp|O35598|ADA10_MOUSE Disintegrin and metalloproteinase domain-containing protein 10 OS=Mus musculus OX=10090 GN=Adam10 PE=	3	3	4.9	0	6.3748	288	1.53747	0.311402	0.16554	17.6046		19.4756		16.7771	-2.46383	-5.80035	-1.43163	-4.61687	-1.73536	FALSE	TRUE	FALSE	TRUE	FALSE	-2.59462	-4.13209	FALSE
Adam17	A disintegrin and metalloproteinase domain 17 (Tumor necrosis factor, alpha, converting enzyme), isoform CRA_a	tr|G3V711|G3V711_RAT;sp|Q9Z1K9|ADA17_RAT;sp|Q9Z0F8|ADA17_MOUSE	tr|G3V711|G3V711_RAT;sp|Q9Z1K9|ADA17_RAT;sp|Q9Z0F8|ADA17_MOUSE	tr|G3V711|G3V711_RAT A disintegrin and metalloproteinase domain 17 (Tumor necrosis factor, alpha, converting enzyme), isoform CRA_a OS=Rattus norvegicus OX=10116 GN=Adam17 PE=1 SV=1;sp|Q9Z1K9|ADA17_RAT Disintegrin and metalloproteinase domain-containing pr	6	6	8.6	0	9.5428	1943	1.90412	0.0745406	0.0565042			19.6509	13.7881	16.7735	-3.37763	-4.00764	-1.25634	-2.37023	-1.73896	TRUE	TRUE	FALSE	FALSE	FALSE	-1.78851	-3.69263	FALSE
Adh5	Alcohol dehydrogenase class-3	sp|P12711|ADHX_RAT;tr|Q7TQ90|Q7TQ90_RAT;sp|P28474|ADHX_MOUSE;tr|G3V7J9|G3V7J9_RAT;sp|Q64437|ADH7_MOUSE;sp|P41682|ADH7_RAT	sp|P12711|ADHX_RAT;tr|Q7TQ90|Q7TQ90_RAT	sp|P12711|ADHX_RAT Alcohol dehydrogenase class-3 OS=Rattus norvegicus OX=10116 GN=Adh5 PE=1 SV=2;tr|Q7TQ90|Q7TQ90_RAT Alcohol dehydrogenase 5 OS=Rattus norvegicus OX=10116 GN=Adh4 PE=1 SV=1	8	8	22.5	0	41.343	518	3.28501	0.0174389	0.0205086	19.311	12.7254	21.9681	16.9179	20.8817	-0.757448	-3.01943	1.06091	0.759551	2.36925	FALSE	FALSE	FALSE	FALSE	FALSE	1.39657	-1.88844	FALSE
Adk	Adenosine kinase	tr|A0A0G2JSL8|A0A0G2JSL8_RAT;sp|Q64640|ADK_RAT;sp|P55264|ADK_MOUSE;tr|A0A0G2K6X9|A0A0G2K6X9_RAT	tr|A0A0G2JSL8|A0A0G2JSL8_RAT;sp|Q64640|ADK_RAT;sp|P55264|ADK_MOUSE;tr|A0A0G2K6X9|A0A0G2K6X9_RAT	tr|A0A0G2JSL8|A0A0G2JSL8_RAT Adenosine kinase OS=Rattus norvegicus OX=10116 GN=Adk PE=1 SV=1;sp|Q64640|ADK_RAT Adenosine kinase OS=Rattus norvegicus OX=10116 GN=Adk PE=1 SV=3;sp|P55264|ADK_MOUSE Adenosine kinase OS=Mus musculus OX=10090 GN=Adk PE=1 SV=2;tr	2	2	5.5	0	3.1457	848	2.1218	0.113707	0.0767397			18.813	15.1986		-2.60673	-5.5566	-2.0942	-0.959697	-2.82572	TRUE	TRUE	FALSE	FALSE	TRUE	-1.95987	-4.08167	FALSE
Adrm1	Proteasomal ubiquitin receptor ADRM1	sp|Q9JMB5|ADRM1_RAT;sp|Q9JKV1|ADRM1_MOUSE	sp|Q9JMB5|ADRM1_RAT;sp|Q9JKV1|ADRM1_MOUSE	sp|Q9JMB5|ADRM1_RAT Proteasomal ubiquitin receptor ADRM1 OS=Rattus norvegicus OX=10116 GN=Adrm1 PE=1 SV=2;sp|Q9JKV1|ADRM1_MOUSE Proteasomal ubiquitin receptor ADRM1 OS=Mus musculus OX=10090 GN=Adrm1 PE=1 SV=2	2	2	7.6	0	5.747	1878	0.875616	0.594937	0.267042			20.1982	15.4361		-3.62935	-2.80946	-0.709023	-0.72224	-5.6001	TRUE	TRUE	FALSE	FALSE	TRUE	-2.34379	-3.2194	FALSE
Adsl	Adenylosuccinate lyase	tr|D3ZW08|D3ZW08_RAT;sp|P54822|PUR8_MOUSE	tr|D3ZW08|D3ZW08_RAT;sp|P54822|PUR8_MOUSE	tr|D3ZW08|D3ZW08_RAT Adenylosuccinate lyase OS=Rattus norvegicus OX=10116 GN=Adsl PE=1 SV=1;sp|P54822|PUR8_MOUSE Adenylosuccinate lyase OS=Mus musculus OX=10090 GN=Adsl PE=1 SV=2	3	3	9.7	0	4.7812	2135	2.62964	0.0212473	0.0232074			19.1229	13.9858	15.6204	-4.99787	-4.82739	-1.7843	-2.17258	-2.89209	TRUE	TRUE	FALSE	FALSE	FALSE	-2.28299	-4.91263	FALSE
Adss	Adenylosuccinate synthetase isozyme 2	tr|D4AEP0|D4AEP0_RAT;sp|P46664|PURA2_MOUSE;tr|M0R629|M0R629_RAT;sp|P28650|PURA1_MOUSE	tr|D4AEP0|D4AEP0_RAT;sp|P46664|PURA2_MOUSE	tr|D4AEP0|D4AEP0_RAT Adenylosuccinate synthetase isozyme 2 OS=Rattus norvegicus OX=10116 GN=Adss PE=1 SV=1;sp|P46664|PURA2_MOUSE Adenylosuccinate synthetase isozyme 2 OS=Mus musculus OX=10090 GN=Adss2 PE=1 SV=2	11	11	30	0	68.348	767	2.58319	0.0651114	0.0514615	19.7239	13.2319	22.0192	15.9092	21.1132	-0.344509	-2.51285	1.11194	-0.249167	2.60076	FALSE	FALSE	FALSE	FALSE	FALSE	1.15451	-1.42868	FALSE
Afdn	Afadin	tr|F1LT10|F1LT10_RAT;sp|Q9QZQ1|AFAD_MOUSE;sp|O35889|AFAD_RAT	tr|F1LT10|F1LT10_RAT;sp|Q9QZQ1|AFAD_MOUSE;sp|O35889|AFAD_RAT	tr|F1LT10|F1LT10_RAT Afadin OS=Rattus norvegicus OX=10116 GN=Afdn PE=1 SV=3;sp|Q9QZQ1|AFAD_MOUSE Afadin OS=Mus musculus OX=10090 GN=Afdn PE=1 SV=3;sp|O35889|AFAD_RAT Afadin OS=Rattus norvegicus OX=10116 GN=Afdn PE=1 SV=1	2	2	1.6	0	5.2254	303	-2.23964	0.0507893	0.042919			16.3198	10.5851	12.1185	-3.3279	-3.22931	-4.58743	-5.57328	-6.39403	TRUE	TRUE	FALSE	FALSE	FALSE	-5.51825	-3.27861	FALSE
Agl	4-alpha-glucanotransferase	tr|D4AEH9|D4AEH9_RAT	tr|D4AEH9|D4AEH9_RAT	tr|D4AEH9|D4AEH9_RAT 4-alpha-glucanotransferase OS=Rattus norvegicus OX=10116 GN=Agl PE=1 SV=1	6	6	5.2	0	13.291	2188	-0.787448	0.675255	0.291844			17.0016	11.0978	14.3972	-0.195545	-6.95052	-3.9056	-5.06056	-4.11528	TRUE	TRUE	FALSE	FALSE	FALSE	-4.36048	-3.57303	FALSE
Agrn	Agrin	sp|A2ASQ1|AGRIN_MOUSE;tr|D4A2F1|D4A2F1_RAT;tr|F1LPF2|F1LPF2_RAT;sp|P25304|AGRIN_RAT	sp|A2ASQ1|AGRIN_MOUSE;tr|D4A2F1|D4A2F1_RAT;tr|F1LPF2|F1LPF2_RAT;sp|P25304|AGRIN_RAT	sp|A2ASQ1|AGRIN_MOUSE Agrin OS=Mus musculus OX=10090 GN=Agrn PE=1 SV=1;tr|D4A2F1|D4A2F1_RAT Agrin OS=Rattus norvegicus OX=10116 GN=Agrn PE=1 SV=2;tr|F1LPF2|F1LPF2_RAT Agrin OS=Rattus norvegicus OX=10116 GN=Agrn PE=1 SV=3;sp|P25304|AGRIN_RAT Agrin OS=Rattus	17	17	10.4	0	49.629	160	1.04823	0.541992	0.250221	18.2503	9.959	19.3487	14.8288	13.1392	-1.81815	-5.78579	-1.5585	-1.3295	-5.37324	FALSE	FALSE	FALSE	FALSE	FALSE	-2.75375	-3.80197	FALSE
Ahcy	Adenosylhomocysteinase	sp|P10760|SAHH_RAT;sp|P50247|SAHH_MOUSE	sp|P10760|SAHH_RAT;sp|P50247|SAHH_MOUSE	sp|P10760|SAHH_RAT Adenosylhomocysteinase OS=Rattus norvegicus OX=10116 GN=Ahcy PE=1 SV=3;sp|P50247|SAHH_MOUSE Adenosylhomocysteinase OS=Mus musculus OX=10090 GN=Ahcy PE=1 SV=3	13	13	31.9	0	28.855	490	3.91094	0.0214237	0.0232377	20.512		23.0012	18.5486	20.3431	0.443587	-4.05554	2.09399	2.39027	1.83062	FALSE	TRUE	FALSE	FALSE	FALSE	2.10496	-1.80598	FALSE
Ahcyl1	S-adenosylhomocysteine hydrolase-like protein 1	tr|A0A140TAI8|A0A140TAI8_RAT;sp|B5DFN2|SAHH2_RAT;sp|Q80SW1|SAHH2_MOUSE;tr|D3ZWL6|D3ZWL6_RAT;sp|Q68FL4|SAHH3_MOUSE	tr|A0A140TAI8|A0A140TAI8_RAT;sp|B5DFN2|SAHH2_RAT;sp|Q80SW1|SAHH2_MOUSE;tr|D3ZWL6|D3ZWL6_RAT;sp|Q68FL4|SAHH3_MOUSE	tr|A0A140TAI8|A0A140TAI8_RAT S-adenosylhomocysteine hydrolase-like protein 1 OS=Rattus norvegicus OX=10116 GN=Ahcyl1 PE=1 SV=1;sp|B5DFN2|SAHH2_RAT S-adenosylhomocysteine hydrolase-like protein 1 OS=Rattus norvegicus OX=10116 GN=Ahcyl1 PE=1 SV=2;sp|Q80SW1|S	5	5	12.2	0	9.295	200	3.93474	0.00644673	0.0101014			21.7321	14.6087	18.4747	-4.74606	-3.63181	0.824836	-1.54967	-0.037758	TRUE	TRUE	FALSE	FALSE	FALSE	-0.254199	-4.18893	FALSE
Ahnak	AHNAK nucleoprotein	tr|A0A0G2JU96|A0A0G2JU96_RAT;tr|A0A0G2JUA5|A0A0G2JUA5_RAT	tr|A0A0G2JU96|A0A0G2JU96_RAT;tr|A0A0G2JUA5|A0A0G2JUA5_RAT	tr|A0A0G2JU96|A0A0G2JU96_RAT AHNAK nucleoprotein OS=Rattus norvegicus OX=10116 GN=Ahnak PE=1 SV=1;tr|A0A0G2JUA5|A0A0G2JUA5_RAT AHNAK nucleoprotein OS=Rattus norvegicus OX=10116 GN=Ahnak PE=1 SV=1	64	64	33.9	0	307.5	1968	2.69936	0.0567038	0.046527		14.8772	21.1036	16.1724	18.4081	-4.46045	-0.867558	0.19638	0.014094	-0.104422	TRUE	FALSE	FALSE	FALSE	FALSE	0.0353507	-2.664	FALSE
Ahsa1	Activator of Hsp90 ATPase activity 1	tr|B0BN63|B0BN63_RAT;sp|Q8BK64|AHSA1_MOUSE	tr|B0BN63|B0BN63_RAT;sp|Q8BK64|AHSA1_MOUSE	tr|B0BN63|B0BN63_RAT Activator of Hsp90 ATPase activity 1 OS=Rattus norvegicus OX=10116 GN=Ahsa1 PE=1 SV=1;sp|Q8BK64|AHSA1_MOUSE Activator of 90 kDa heat shock protein ATPase homolog 1 OS=Mus musculus OX=10090 GN=Ahsa1 PE=1 SV=2	2	2	9.2	0	3.0816	1587	2.09688	0.0832674	0.0612198			18.7437	12.4097	17.2527	-4.69566	-4.27942	-2.16353	-3.74862	-1.25982	TRUE	TRUE	FALSE	FALSE	FALSE	-2.39066	-4.48754	FALSE
Aimp1	Aminoacyl tRNA synthetase complex-interacting multifunctional protein 1	tr|Q4G079|Q4G079_RAT;sp|P31230|AIMP1_MOUSE	tr|Q4G079|Q4G079_RAT	tr|Q4G079|Q4G079_RAT Aminoacyl tRNA synthetase complex-interacting multifunctional protein 1 OS=Rattus norvegicus OX=10116 GN=Aimp1 PE=1 SV=1	6	6	25.1	0	17.227	2297	1.7211	0.439096	0.211664			21.4586		18.1615	-3.24552	-4.70293	0.55136	-6.95979	-0.35096	TRUE	TRUE	FALSE	TRUE	FALSE	-2.25313	-3.97423	FALSE
Aimp2	Aminoacyl tRNA synthase complex-interacting multifunctional protein 2	sp|Q32PX2|AIMP2_RAT;tr|A0A0U1RRR6|A0A0U1RRR6_RAT;sp|Q8R010|AIMP2_MOUSE	sp|Q32PX2|AIMP2_RAT;tr|A0A0U1RRR6|A0A0U1RRR6_RAT;sp|Q8R010|AIMP2_MOUSE	sp|Q32PX2|AIMP2_RAT Aminoacyl tRNA synthase complex-interacting multifunctional protein 2 OS=Rattus norvegicus OX=10116 GN=Aimp2 PE=2 SV=1;tr|A0A0U1RRR6|A0A0U1RRR6_RAT Aminoacyl tRNA synthase complex-interacting multifunctional protein 2 (Fragment) OS=Ratt	4	4	19.1	0	21.282	1129	4.14663	0.00230626	0.00533413			21.7649	16.503	20.2218	-3.3213	-3.03093	0.857635	0.344654	1.70927	TRUE	TRUE	FALSE	FALSE	FALSE	0.97052	-3.17611	TRUE
Akr1a1	Aldo-keto reductase family 1 member A1	sp|P51635|AK1A1_RAT;sp|Q9JII6|AK1A1_MOUSE	sp|P51635|AK1A1_RAT;sp|Q9JII6|AK1A1_MOUSE	sp|P51635|AK1A1_RAT Aldo-keto reductase family 1 member A1 OS=Rattus norvegicus OX=10116 GN=Akr1a1 PE=1 SV=2;sp|Q9JII6|AK1A1_MOUSE Aldo-keto reductase family 1 member A1 OS=Mus musculus OX=10090 GN=Akr1a1 PE=1 SV=3	5	5	16.9	0	34.141	813	2.74213	0.0227847	0.0243935			19.7554	15.9873	19.0843	-3.23986	-2.74514	-1.15188	-0.171047	0.571798	TRUE	TRUE	FALSE	FALSE	FALSE	-0.250376	-2.9925	FALSE
Akr1b1	Aldo-keto reductase family 1 member B1	sp|P07943|ALDR_RAT;sp|P45376|ALDR_MOUSE	sp|P07943|ALDR_RAT;sp|P45376|ALDR_MOUSE	sp|P07943|ALDR_RAT Aldo-keto reductase family 1 member B1 OS=Rattus norvegicus OX=10116 GN=Akr1b1 PE=1 SV=3;sp|P45376|ALDR_MOUSE Aldo-keto reductase family 1 member B1 OS=Mus musculus OX=10090 GN=Akr1b1 PE=1 SV=3	3	3	13.3	0	13.296	447	1.79187	0.0986151	0.06914			21.0089	15.7154	17.2935	-2.80005	-1.82387	0.101652	-0.442908	-1.21901	TRUE	TRUE	FALSE	FALSE	FALSE	-0.52009	-2.31196	FALSE
Akr1b8	Aldo-keto reductase family 1, member B8	tr|G3V786|G3V786_RAT;tr|A0A0G2JT64|A0A0G2JT64_RAT;tr|F7EMK8|F7EMK8_RAT;sp|P45377|ALD2_MOUSE;tr|Q6AY99|Q6AY99_RAT;sp|Q5RJP0|ALD1_RAT;sp|P21300|ALD1_MOUSE	tr|G3V786|G3V786_RAT;tr|A0A0G2JT64|A0A0G2JT64_RAT	tr|G3V786|G3V786_RAT Aldo-keto reductase family 1, member B8 OS=Rattus norvegicus OX=10116 GN=Akr1b8 PE=1 SV=1;tr|A0A0G2JT64|A0A0G2JT64_RAT Aldo-keto reductase family 1, member B8 OS=Rattus norvegicus OX=10116 GN=Akr1b8 PE=1 SV=1	10	9	39.6	0	30.701	2256	5.01482	0.00107259	0.00376771			24.1012	19.4668	19.9993	-2.29686	-2.40659	3.19394	3.30847	1.48686	TRUE	TRUE	FALSE	FALSE	FALSE	2.66309	-2.35173	TRUE
Akr1c12	Aldo-keto reductase family 1, member C12	tr|Q5I0M4|Q5I0M4_RAT;tr|D3ZPY8|D3ZPY8_RAT;tr|A2VD16|A2VD16_RAT;sp|Q8VC28|AK1CD_MOUSE	tr|Q5I0M4|Q5I0M4_RAT	tr|Q5I0M4|Q5I0M4_RAT Aldo-keto reductase family 1, member C12 OS=Rattus norvegicus OX=10116 GN=Akr1c12 PE=1 SV=1	6	6	26.3	0	25.895	2313	3.74094	0.0138647	0.0173695			18.5667	14.1882	19.1469	-5.56961	-4.3631	-2.34049	-1.97013	0.634376	TRUE	TRUE	FALSE	FALSE	FALSE	-1.22542	-4.96635	FALSE
Akr7a2	Aflatoxin B1 aldehyde reductase member 2	tr|A0A0G2K3V2|A0A0G2K3V2_RAT;tr|A0A0A0MXY9|A0A0A0MXY9_RAT;sp|Q8CG45|ARK72_RAT;sp|Q8CG76|ARK72_MOUSE	tr|A0A0G2K3V2|A0A0G2K3V2_RAT;tr|A0A0A0MXY9|A0A0A0MXY9_RAT;sp|Q8CG45|ARK72_RAT	tr|A0A0G2K3V2|A0A0G2K3V2_RAT Aflatoxin B1 aldehyde reductase member 2 OS=Rattus norvegicus OX=10116 GN=Akr7a2 PE=1 SV=1;tr|A0A0A0MXY9|A0A0A0MXY9_RAT Aflatoxin B1 aldehyde reductase member 2 OS=Rattus norvegicus OX=10116 GN=Akr7a2 PE=1 SV=1;sp|Q8CG45|ARK72_	3	3	11.6	0	9.1063	1624	1.62185	0.164722	0.101758			20.7744		17.786	-2.81543	-2.72756	-0.132802	-2.58962	-0.726523	TRUE	TRUE	FALSE	TRUE	FALSE	-1.14965	-2.7715	FALSE
Alcam	CD166 antigen	sp|O35112|CD166_RAT;sp|Q61490|CD166_MOUSE	sp|O35112|CD166_RAT	sp|O35112|CD166_RAT CD166 antigen OS=Rattus norvegicus OX=10116 GN=Alcam PE=1 SV=1	3	3	6.5	0	5.5589	266	0.526989	0.701874	0.300095			17.0022	12.8259	17.7415	-4.56562	-1.82736	-3.90505	-3.33246	-0.770993	TRUE	TRUE	FALSE	FALSE	FALSE	-2.6695	-3.19649	FALSE
Aldh16a1	Aldehyde dehydrogenase family 16 member A1	sp|Q3T1L0|A16A1_RAT;sp|Q571I9|A16A1_MOUSE;tr|A0A1W2Q622|A0A1W2Q622_RAT	sp|Q3T1L0|A16A1_RAT;sp|Q571I9|A16A1_MOUSE	sp|Q3T1L0|A16A1_RAT Aldehyde dehydrogenase family 16 member A1 OS=Rattus norvegicus OX=10116 GN=Aldh16a1 PE=2 SV=1;sp|Q571I9|A16A1_MOUSE Aldehyde dehydrogenase family 16 member A1 OS=Mus musculus OX=10090 GN=Aldh16a1 PE=1 SV=2	9	9	14.6	0	62.965	1145	3.72731	0.0410807	0.0369208			21.4663	16.0663	19.6909	-0.544934	-5.81268	0.559049	-0.0919921	1.17846	TRUE	TRUE	FALSE	FALSE	FALSE	0.548506	-3.17881	FALSE
Aldh3a2	Aldehyde dehydrogenase	tr|G3V9W6|G3V9W6_RAT;sp|P30839|AL3A2_RAT;tr|A0A0G2JY43|A0A0G2JY43_RAT;sp|P47739|AL3A1_MOUSE;sp|P11883|AL3A1_RAT	tr|G3V9W6|G3V9W6_RAT;sp|P30839|AL3A2_RAT;tr|A0A0G2JY43|A0A0G2JY43_RAT	tr|G3V9W6|G3V9W6_RAT Aldehyde dehydrogenase OS=Rattus norvegicus OX=10116 GN=Aldh3a2 PE=1 SV=1;sp|P30839|AL3A2_RAT Aldehyde dehydrogenase family 3 member A2 OS=Rattus norvegicus OX=10116 GN=Aldh3a2 PE=1 SV=1;tr|A0A0G2JY43|A0A0G2JY43_RAT Aldehyde dehydrogen	5	3	12	0	9.0534	687	2.00026	0.0807223	0.0599871			20.0164	14.9912	16.7764	-2.32902	-4.20086	-0.890779	-1.16712	-1.73613	TRUE	TRUE	FALSE	FALSE	FALSE	-1.26468	-3.26494	FALSE
Aldh3b1	Aldehyde dehydrogenase family 3 member B1	sp|Q80VQ0|AL3B1_MOUSE;sp|Q5XI42|AL3B1_RAT;tr|A0A0G2K7W2|A0A0G2K7W2_RAT;tr|F1LT79|F1LT79_RAT;sp|J3QMK6|AL3B3_MOUSE;sp|E9Q3E1|AL3B2_MOUSE	sp|Q80VQ0|AL3B1_MOUSE;sp|Q5XI42|AL3B1_RAT;tr|A0A0G2K7W2|A0A0G2K7W2_RAT;tr|F1LT79|F1LT79_RAT	sp|Q80VQ0|AL3B1_MOUSE Aldehyde dehydrogenase family 3 member B1 OS=Mus musculus OX=10090 GN=Aldh3b1 PE=1 SV=1;sp|Q5XI42|AL3B1_RAT Aldehyde dehydrogenase family 3 member B1 OS=Rattus norvegicus OX=10116 GN=Aldh3b1 PE=2 SV=1;tr|A0A0G2K7W2|A0A0G2K7W2_RAT Alde	5	5	13	0	8.9772	1276	1.65234	0.160159	0.0997411			18.774	14.4378	18.1547	-2.13504	-3.97734	-2.13325	-1.72052	-0.357767	TRUE	TRUE	FALSE	FALSE	FALSE	-1.40385	-3.05619	FALSE
Aldh7a1	Alpha-aminoadipic semialdehyde dehydrogenase	sp|Q64057|AL7A1_RAT;sp|Q9DBF1|AL7A1_MOUSE	sp|Q64057|AL7A1_RAT	sp|Q64057|AL7A1_RAT Alpha-aminoadipic semialdehyde dehydrogenase OS=Rattus norvegicus OX=10116 GN=Aldh7a1 PE=1 SV=2	20	20	41.2	0	78.51	1402	3.87734	0.0043078	0.00789618	18.2729		23.2816	17.9823	21.9351	-1.79548	-0.878548	2.37441	1.82392	3.42265	FALSE	TRUE	FALSE	FALSE	FALSE	2.54033	-1.33701	TRUE
Aldh9a1	4-trimethylaminobutyraldehyde dehydrogenase	sp|Q9JLJ2|AL9A1_MOUSE//sp|Q9JLJ3|AL9A1_RAT;tr|A0A0G2JSI1|A0A0G2JSI1_RAT	sp|Q9JLJ2|AL9A1_MOUSE//sp|Q9JLJ3|AL9A1_RAT;tr|A0A0G2JSI1|A0A0G2JSI1_RAT	sp|Q9JLJ2|AL9A1_MOUSE 4-trimethylaminobutyraldehyde dehydrogenase OS=Mus musculus OX=10090 GN=Aldh9a1 PE=1 SV=1//sp|Q9JLJ3|AL9A1_RAT 4-trimethylaminobutyraldehyde dehydrogenase OS=Rattus norvegicus OX=10116 GN=Aldh9a1 PE=1 SV=1;tr|A0A0G2JSI1|A0A0G2JSI1_RAT 4-trimethylaminobutyraldehyde dehydrogenase OS=Rattus norvegicus OX=10116 GN=Aldh9a1 PE=1 SV=1	2//11	2//4	21.5//26.5	0//0	3.9286//41.333	1872//1873	8.08545	2.53155e-05	0.00103127			24.5541	19.6387	21.4957	-5.2158	-4.21478	3.6469	3.48035	2.98322	TRUE	TRUE	FALSE	FALSE	FALSE	3.37016	-4.71529	TRUE
Aldoa	Fructose-bisphosphate aldolase A	sp|P05064|ALDOA_MOUSE;sp|P09117|ALDOC_RAT;sp|P05063|ALDOC_MOUSE;tr|Q66HT1|Q66HT1_RAT;sp|Q91Y97|ALDOB_MOUSE;sp|P00884|ALDOB_RAT;tr|A0A0G2K3Q6|A0A0G2K3Q6_RAT//sp|P05065|ALDOA_RAT	sp|P05064|ALDOA_MOUSE//sp|P05065|ALDOA_RAT	sp|P05064|ALDOA_MOUSE Fructose-bisphosphate aldolase A OS=Mus musculus OX=10090 GN=Aldoa PE=1 SV=2//sp|P05065|ALDOA_RAT Fructose-bisphosphate aldolase A OS=Rattus norvegicus OX=10116 GN=Aldoa PE=1 SV=2	2//19	1//2	51.6//54.7	0//0	5.2898//126.78	408//409	2.46255	0.03299	0.0314926	22.0532	17.3115	25.456	20.9725	21.8644	1.98475	1.56671	4.54875	4.8142	3.3519	FALSE	FALSE	FALSE	FALSE	FALSE	4.23828	1.77573	FALSE
Anapc4	Anaphase-promoting complex subunit 4	tr|D3ZUB7|D3ZUB7_RAT;sp|Q91W96|APC4_MOUSE	tr|D3ZUB7|D3ZUB7_RAT;sp|Q91W96|APC4_MOUSE	tr|D3ZUB7|D3ZUB7_RAT Anaphase-promoting complex subunit 4 OS=Rattus norvegicus OX=10116 GN=Anapc4 PE=1 SV=1;sp|Q91W96|APC4_MOUSE Anaphase-promoting complex subunit 4 OS=Mus musculus OX=10090 GN=Anapc4 PE=1 SV=1	3	3	5.6	0	5.976	1684	-0.951084	0.357615	0.183221			16.5854		14.9676	-3.68497	-3.18786	-4.32187	-5.29578	-3.54485	TRUE	TRUE	FALSE	TRUE	FALSE	-4.3875	-3.43642	FALSE
Ankfy1	Ankyrin repeat and FYVE domain-containing 1	tr|D4A1J6|D4A1J6_RAT;sp|Q810B6|ANFY1_MOUSE	tr|D4A1J6|D4A1J6_RAT;sp|Q810B6|ANFY1_MOUSE	tr|D4A1J6|D4A1J6_RAT Ankyrin repeat and FYVE domain-containing 1 OS=Rattus norvegicus OX=10116 GN=Ankfy1 PE=1 SV=3;sp|Q810B6|ANFY1_MOUSE Rabankyrin-5 OS=Mus musculus OX=10090 GN=Ankfy1 PE=1 SV=2	7	7	7.4	0	9.8264	2151	0.0679842	0.960444	0.370291			18.298		16.9284	-2.06823	-4.31005	-2.60918	-5.17024	-1.58404	TRUE	TRUE	FALSE	TRUE	FALSE	-3.12115	-3.18914	FALSE
Anlnl1	PH domain-containing protein	tr|M0R9N8|M0R9N8_RAT;tr|M0RDG0|M0RDG0_RAT;tr|D4A0V6|D4A0V6_RAT;sp|Q8K298|ANLN_MOUSE	tr|M0R9N8|M0R9N8_RAT;tr|M0RDG0|M0RDG0_RAT;tr|D4A0V6|D4A0V6_RAT;sp|Q8K298|ANLN_MOUSE	tr|M0R9N8|M0R9N8_RAT PH domain-containing protein OS=Rattus norvegicus OX=10116 GN=Anlnl1 PE=4 SV=1;tr|M0RDG0|M0RDG0_RAT Anillin, actin-binding protein OS=Rattus norvegicus OX=10116 GN=Anln PE=1 SV=2;tr|D4A0V6|D4A0V6_RAT Anillin, actin-binding protein OS=R	2	2	2.3	0	3.1004	2146	-0.644787	0.518112	0.241088			17.2801	12.48	15.8896	-3.20694	-2.12239	-3.62711	-3.67835	-2.62289	TRUE	TRUE	FALSE	FALSE	FALSE	-3.30945	-2.66466	FALSE
Ano6	Anoctamin	tr|A0A0G2K1M7|A0A0G2K1M7_RAT;tr|F1M5Z5|F1M5Z5_RAT;sp|Q6P9J9|ANO6_MOUSE	tr|A0A0G2K1M7|A0A0G2K1M7_RAT;tr|F1M5Z5|F1M5Z5_RAT;sp|Q6P9J9|ANO6_MOUSE	tr|A0A0G2K1M7|A0A0G2K1M7_RAT Anoctamin OS=Rattus norvegicus OX=10116 GN=Ano6 PE=1 SV=1;tr|F1M5Z5|F1M5Z5_RAT Anoctamin OS=Rattus norvegicus OX=10116 GN=Ano6 PE=1 SV=2;sp|Q6P9J9|ANO6_MOUSE Anoctamin-6 OS=Mus musculus OX=10090 GN=Ano6 PE=1 SV=1	6	6	10.1	0	18.103	1997	1.92346	0.185774	0.112184			17.8104	13.1919	18.9244	-4.63961	-2.97487	-3.09683	-2.96641	0.411909	TRUE	TRUE	FALSE	FALSE	FALSE	-1.88378	-3.80724	FALSE
Anp32e	Acidic leucine-rich nuclear phosphoprotein 32 family member E	sp|Q5XIE0|AN32E_RAT;sp|P97822|AN32E_MOUSE	sp|Q5XIE0|AN32E_RAT;sp|P97822|AN32E_MOUSE	sp|Q5XIE0|AN32E_RAT Acidic leucine-rich nuclear phosphoprotein 32 family member E OS=Rattus norvegicus OX=10116 GN=Anp32e PE=2 SV=1;sp|P97822|AN32E_MOUSE Acidic leucine-rich nuclear phosphoprotein 32 family member E OS=Mus musculus OX=10090 GN=Anp32e PE=1	2	2	12.8	0	9.7706	1074	2.39397	0.174788	0.106628			21.4051		19.3735	-3.97996	-2.72723	0.497867	-4.23776	0.861012	TRUE	TRUE	FALSE	TRUE	FALSE	-0.959627	-3.3536	FALSE
Antxr2	Anthrax toxin receptor	tr|F1LT78|F1LT78_RAT;sp|Q6DFX2|ANTR2_MOUSE	tr|F1LT78|F1LT78_RAT;sp|Q6DFX2|ANTR2_MOUSE	tr|F1LT78|F1LT78_RAT Anthrax toxin receptor OS=Rattus norvegicus OX=10116 GN=Antxr2 PE=1 SV=3;sp|Q6DFX2|ANTR2_MOUSE Anthrax toxin receptor 2 OS=Mus musculus OX=10090 GN=Antxr2 PE=1 SV=1	2	2	5.7	0	4.3537	2213	2.23428	0.0544514	0.0450919				13.9928	16.465	-4.97532	-4.84323	-3.8119	-2.16557	-2.04753	TRUE	TRUE	TRUE	FALSE	FALSE	-2.675	-4.90927	FALSE
Anxa1	Annexin A1	sp|P07150|ANXA1_RAT//sp|P10107|ANXA1_MOUSE	sp|P07150|ANXA1_RAT//sp|P10107|ANXA1_MOUSE	sp|P07150|ANXA1_RAT Annexin A1 OS=Rattus norvegicus OX=10116 GN=Anxa1 PE=1 SV=2//sp|P10107|ANXA1_MOUSE Annexin A1 OS=Mus musculus OX=10090 GN=Anxa1 PE=1 SV=2	30//3	14//3	72.8//45.1	0//0	323.31//47.659	435//482	3.25736	0.00902493	0.0123939	23.278	20.3621	28.0984	23.0288	25.9633	3.20959	4.61731	7.19116	6.87046	7.45081	FALSE	FALSE	FALSE	FALSE	FALSE	7.17081	3.91345	FALSE
Anxa11	Annexin	tr|Q5XI77|Q5XI77_RAT;sp|P97384|ANX11_MOUSE;tr|D3ZHD1|D3ZHD1_RAT	tr|Q5XI77|Q5XI77_RAT;sp|P97384|ANX11_MOUSE	tr|Q5XI77|Q5XI77_RAT Annexin OS=Rattus norvegicus OX=10116 GN=Anxa11 PE=1 SV=1;sp|P97384|ANX11_MOUSE Annexin A11 OS=Mus musculus OX=10090 GN=Anxa11 PE=1 SV=2	18	18	36.2	0	57.589	2330	4.9252	0.00405764	0.00766443	17.1073	16.4809	24.7449	19.7296	22.5416	-2.96114	0.736122	3.83766	3.57131	4.02912	FALSE	FALSE	FALSE	FALSE	FALSE	3.8127	-1.11251	TRUE
Anxa2	Annexin A2	sp|P07356|ANXA2_MOUSE//sp|Q07936|ANXA2_RAT	sp|P07356|ANXA2_MOUSE//sp|Q07936|ANXA2_RAT	sp|P07356|ANXA2_MOUSE Annexin A2 OS=Mus musculus OX=10090 GN=Anxa2 PE=1 SV=2//sp|Q07936|ANXA2_RAT Annexin A2 OS=Rattus norvegicus OX=10116 GN=Anxa2 PE=1 SV=2	6//33	6//14	64.3//74	0//0	32.581//323.31	442//1114	4.24506	0.00173924	0.00459777	24.3859	19.1487	28.7663	24.1752	26.9538	4.31751	3.40386	7.85907	8.0169	8.44127	FALSE	FALSE	FALSE	FALSE	FALSE	8.10575	3.86068	TRUE
Anxa3	Annexin A3	sp|O35639|ANXA3_MOUSE//sp|P14669|ANXA3_RAT;tr|Q6TXF2|Q6TXF2_RAT	sp|O35639|ANXA3_MOUSE//sp|P14669|ANXA3_RAT	sp|O35639|ANXA3_MOUSE Annexin A3 OS=Mus musculus OX=10090 GN=Anxa3 PE=1 SV=4//sp|P14669|ANXA3_RAT Annexin A3 OS=Rattus norvegicus OX=10116 GN=Anxa3 PE=1 SV=4	3//25	3//21	25.7//73.5	0//0	12.048//149.98	291//543	4.09659	0.0134495	0.0168897	17.8485	17.5881	24.5728	19.9969	22.7333	-2.21993	1.84333	3.66554	3.83853	4.2208	FALSE	FALSE	FALSE	FALSE	FALSE	3.90829	-0.188296	FALSE
Anxa4	Annexin A4	sp|P97429|ANXA4_MOUSE//tr|Q5U362|Q5U362_RAT;sp|P55260|ANXA4_RAT	sp|P97429|ANXA4_MOUSE//tr|Q5U362|Q5U362_RAT;sp|P55260|ANXA4_RAT	sp|P97429|ANXA4_MOUSE Annexin A4 OS=Mus musculus OX=10090 GN=Anxa4 PE=1 SV=4//tr|Q5U362|Q5U362_RAT Annexin OS=Rattus norvegicus OX=10116 GN=Anxa4 PE=1 SV=1;sp|P55260|ANXA4_RAT Annexin A4 OS=Rattus norvegicus OX=10116 GN=Anxa4 PE=1 SV=3	3//19	3//10	39.8//55.2	0//0	7.8575//215.73	1056//2329	5.56736	0.00203294	0.00498182		17.3581	26.1814	21.4436	23.8942	-2.12055	1.61331	5.2742	5.28531	5.38172	TRUE	FALSE	FALSE	FALSE	FALSE	5.31375	-0.253619	TRUE
Anxa5	Annexin A5	sp|P14668|ANXA5_RAT//sp|P48036|ANXA5_MOUSE	sp|P14668|ANXA5_RAT//sp|P48036|ANXA5_MOUSE	sp|P14668|ANXA5_RAT Annexin A5 OS=Rattus norvegicus OX=10116 GN=Anxa5 PE=1 SV=3//sp|P48036|ANXA5_MOUSE Annexin A5 OS=Mus musculus OX=10090 GN=Anxa5 PE=1 SV=1	23//3	1//3	75.5//60.8	0//0	323.31//19.752	542//782	2.84204	0.0555804	0.0458151	25.2012	17.1575	26.2493	22.6318	25.0414	5.13283	1.41269	5.34202	6.47345	6.5289	FALSE	FALSE	FALSE	FALSE	FALSE	6.11479	3.27276	FALSE
Anxa6	Annexin A6	sp|P14824|ANXA6_MOUSE//tr|Q6IMZ3|Q6IMZ3_RAT;sp|P48037|ANXA6_RAT;tr|D3ZXN8|D3ZXN8_RAT	sp|P14824|ANXA6_MOUSE//tr|Q6IMZ3|Q6IMZ3_RAT;sp|P48037|ANXA6_RAT	sp|P14824|ANXA6_MOUSE Annexin A6 OS=Mus musculus OX=10090 GN=Anxa6 PE=1 SV=3//tr|Q6IMZ3|Q6IMZ3_RAT Annexin OS=Rattus norvegicus OX=10116 GN=Anxa6 PE=1 SV=1;sp|P48037|ANXA6_RAT Annexin A6 OS=Rattus norvegicus OX=10116 GN=Anxa6 PE=1 SV=2	4//47	4//11	57.4//66.3	0//0	47.617//323.31	545//2349	3.10218	0.0349674	0.0326836	20.81	19.8345	26.0102	21.2278	24.8935	0.741548	4.0897	5.10295	5.06943	6.38103	FALSE	FALSE	FALSE	FALSE	FALSE	5.5178	2.41563	FALSE
Anxa7	Annexin	tr|Q6IRJ7|Q6IRJ7_RAT;sp|Q07076|ANXA7_MOUSE	tr|Q6IRJ7|Q6IRJ7_RAT;sp|Q07076|ANXA7_MOUSE	tr|Q6IRJ7|Q6IRJ7_RAT Annexin OS=Rattus norvegicus OX=10116 GN=Anxa7 PE=1 SV=1;sp|Q07076|ANXA7_MOUSE Annexin A7 OS=Mus musculus OX=10090 GN=Anxa7 PE=1 SV=2	13	13	30.2	0	63.259	2350	5.84141	0.00029284	0.00204397			24.0487	19.6618	21.4221	-1.94227	-3.37086	3.14145	3.50346	2.9096	TRUE	TRUE	FALSE	FALSE	FALSE	3.18484	-2.65657	TRUE
Ap2a1	AP-2 complex subunit alpha	tr|D3ZUY8|D3ZUY8_RAT;sp|P17426|AP2A1_MOUSE	tr|D3ZUY8|D3ZUY8_RAT;sp|P17426|AP2A1_MOUSE	tr|D3ZUY8|D3ZUY8_RAT AP-2 complex subunit alpha OS=Rattus norvegicus OX=10116 GN=Ap2a1 PE=1 SV=1;sp|P17426|AP2A1_MOUSE AP-2 complex subunit alpha-1 OS=Mus musculus OX=10090 GN=Ap2a1 PE=1 SV=1	8	5	9.7	0	16.624	575	1.93032	0.0847889	0.0620412			19.2552	13.4118	16.96	-4.57998	-3.24806	-1.65207	-2.74656	-1.55246	TRUE	TRUE	FALSE	FALSE	FALSE	-1.9837	-3.91402	FALSE
Ap2b1	AP-2 complex subunit beta	sp|Q9DBG3|AP2B1_MOUSE;sp|P62944|AP2B1_RAT;tr|A0A0G2K2V2|A0A0G2K2V2_RAT;sp|O35643|AP1B1_MOUSE;tr|G3V9N8|G3V9N8_RAT;sp|P52303|AP1B1_RAT	sp|Q9DBG3|AP2B1_MOUSE;sp|P62944|AP2B1_RAT;tr|A0A0G2K2V2|A0A0G2K2V2_RAT;sp|O35643|AP1B1_MOUSE;tr|G3V9N8|G3V9N8_RAT;sp|P52303|AP1B1_RAT	sp|Q9DBG3|AP2B1_MOUSE AP-2 complex subunit beta OS=Mus musculus OX=10090 GN=Ap2b1 PE=1 SV=1;sp|P62944|AP2B1_RAT AP-2 complex subunit beta OS=Rattus norvegicus OX=10116 GN=Ap2b1 PE=1 SV=1;tr|A0A0G2K2V2|A0A0G2K2V2_RAT AP complex subunit beta OS=Rattus norveg	8	8	10.6	0	16.256	958	2.18386	0.158812	0.0991325	18.4426		19.3206	13.6877	17.4582	-1.62585	-6.14955	-1.5866	-2.47063	-1.05429	FALSE	TRUE	FALSE	FALSE	FALSE	-1.70384	-3.8877	FALSE
Ap2m1	AP-2 complex subunit mu	tr|A0A140TAH5|A0A140TAH5_RAT;sp|P84092|AP2M1_RAT;sp|P84091|AP2M1_MOUSE	tr|A0A140TAH5|A0A140TAH5_RAT;sp|P84092|AP2M1_RAT;sp|P84091|AP2M1_MOUSE	tr|A0A140TAH5|A0A140TAH5_RAT AP-2 complex subunit mu OS=Rattus norvegicus OX=10116 GN=Ap2m1 PE=1 SV=1;sp|P84092|AP2M1_RAT AP-2 complex subunit mu OS=Rattus norvegicus OX=10116 GN=Ap2m1 PE=1 SV=1;sp|P84091|AP2M1_MOUSE AP-2 complex subunit mu OS=Mus musculus	5	5	11.5	0	10.296	1038	0.398233	0.718653	0.304844	18.916	14.1228	18.5803	16.4087	17.6221	-1.15243	-1.62197	-2.32692	0.250378	-0.890348	FALSE	FALSE	FALSE	FALSE	FALSE	-0.988963	-1.3872	FALSE
Ap3b1	AP-3 complex subunit beta	tr|A0A0G2JWD6|A0A0G2JWD6_RAT;sp|Q9Z1T1|AP3B1_MOUSE;tr|D3ZIF5|D3ZIF5_RAT	tr|A0A0G2JWD6|A0A0G2JWD6_RAT;sp|Q9Z1T1|AP3B1_MOUSE;tr|D3ZIF5|D3ZIF5_RAT	tr|A0A0G2JWD6|A0A0G2JWD6_RAT AP-3 complex subunit beta OS=Rattus norvegicus OX=10116 GN=Ap3b1 PE=1 SV=1;sp|Q9Z1T1|AP3B1_MOUSE AP-3 complex subunit beta-1 OS=Mus musculus OX=10090 GN=Ap3b1 PE=1 SV=2;tr|D3ZIF5|D3ZIF5_RAT Adaptor-related protein complex 3 sub	4	4	4	0	7.0273	1945	-0.497976	0.685232	0.294385			18.6925	11.2579	14.7268	-4.20552	-2.06579	-2.21475	-4.90047	-3.78568	TRUE	TRUE	FALSE	FALSE	FALSE	-3.63364	-3.13566	FALSE
Ap3d1	AP-3 complex subunit delta-1	sp|O54774|AP3D1_MOUSE;tr|B5DFK6|B5DFK6_RAT	sp|O54774|AP3D1_MOUSE;tr|B5DFK6|B5DFK6_RAT	sp|O54774|AP3D1_MOUSE AP-3 complex subunit delta-1 OS=Mus musculus OX=10090 GN=Ap3d1 PE=1 SV=1;tr|B5DFK6|B5DFK6_RAT AP-3 complex subunit delta OS=Rattus norvegicus OX=10116 GN=Ap3d1 PE=1 SV=1	5	5	4.8	0	9.3693	311	-1.05071	0.35341	0.181586			16.651	12.4799	13.4089	-2.19995	-4.39083	-4.2562	-3.67845	-5.10363	TRUE	TRUE	FALSE	FALSE	FALSE	-4.34609	-3.29539	FALSE
Ap3s1	AP-3 complex subunit sigma-1	sp|Q9DCR2|AP3S1_MOUSE;tr|G3V9Y9|G3V9Y9_RAT	sp|Q9DCR2|AP3S1_MOUSE;tr|G3V9Y9|G3V9Y9_RAT	sp|Q9DCR2|AP3S1_MOUSE AP-3 complex subunit sigma-1 OS=Mus musculus OX=10090 GN=Ap3s1 PE=1 SV=2;tr|G3V9Y9|G3V9Y9_RAT AP complex subunit sigma OS=Rattus norvegicus OX=10116 GN=Ap3s1 PE=1 SV=1	2	2	13.5	0	3.646	1828	-0.962706	0.536589	0.24861			20.4584		17.6474	-2.08558	-0.0742733	-0.44879	-4.81407	-0.865041	TRUE	TRUE	FALSE	TRUE	FALSE	-2.04263	-1.07993	FALSE
Apex1	DNA-(apurinic or apyrimidinic site) endonuclease	sp|P43138|APEX1_RAT;sp|P28352|APEX1_MOUSE	sp|P43138|APEX1_RAT;sp|P28352|APEX1_MOUSE	sp|P43138|APEX1_RAT DNA-(apurinic or apyrimidinic site) endonuclease OS=Rattus norvegicus OX=10116 GN=Apex1 PE=1 SV=2;sp|P28352|APEX1_MOUSE DNA-(apurinic or apyrimidinic site) endonuclease OS=Mus musculus OX=10090 GN=Apex1 PE=1 SV=2	4	4	16.4	0	15.993	667	-1.33314	0.193098	0.115439	19.3678	15.7289	19.9271	14.1776	16.399	-0.700643	-0.0159435	-0.980081	-1.98076	-2.11348	FALSE	FALSE	FALSE	FALSE	FALSE	-1.69144	-0.358293	FALSE
App	ABPP	tr|Q6P6Q5|Q6P6Q5_RAT;sp|P12023|A4_MOUSE;sp|P08592|A4_RAT	tr|Q6P6Q5|Q6P6Q5_RAT;sp|P12023|A4_MOUSE;sp|P08592|A4_RAT	tr|Q6P6Q5|Q6P6Q5_RAT ABPP OS=Rattus norvegicus OX=10116 GN=App PE=1 SV=1;sp|P12023|A4_MOUSE Amyloid-beta A4 protein OS=Mus musculus OX=10090 GN=App PE=1 SV=3;sp|P08592|A4_RAT Amyloid-beta A4 protein OS=Rattus norvegicus OX=10116 GN=App PE=1 SV=2	3	3	5.7	0	76.996	456	-5.44361	0.00655553	0.0101534	22.4997	15.3854	17.7738		11.5777	2.43126	-0.359437	-3.13338	-3.15491	-6.93482	FALSE	FALSE	FALSE	TRUE	FALSE	-4.4077	1.03591	FALSE
Aprt	Adenine phosphoribosyltransferase	sp|P36972|APT_RAT;sp|P08030|APT_MOUSE	sp|P36972|APT_RAT;sp|P08030|APT_MOUSE	sp|P36972|APT_RAT Adenine phosphoribosyltransferase OS=Rattus norvegicus OX=10116 GN=Aprt PE=1 SV=1;sp|P08030|APT_MOUSE Adenine phosphoribosyltransferase OS=Mus musculus OX=10090 GN=Aprt PE=1 SV=2	8	8	43.9	0	23.978	726	3.89081	0.0876953	0.0637773		18.7212	24.0064	18.5146	22.1676	-4.68429	2.97638	3.09919	2.35627	3.65512	TRUE	FALSE	FALSE	FALSE	FALSE	3.03686	-0.853956	FALSE
Aqr	RNA helicase aquarius	sp|Q8CFQ3|AQR_MOUSE;tr|A3KNA0|A3KNA0_RAT	sp|Q8CFQ3|AQR_MOUSE;tr|A3KNA0|A3KNA0_RAT	sp|Q8CFQ3|AQR_MOUSE RNA helicase aquarius OS=Mus musculus OX=10090 GN=Aqr PE=1 SV=2;tr|A3KNA0|A3KNA0_RAT RNA helicase aquarius OS=Rattus norvegicus OX=10116 GN=Aqr PE=1 SV=1	2	2	1.7	0	3.5326	1620	-0.774718	0.468486	0.222884			17.4353		13.8074	-2.93406	-2.63588	-3.47188	-2.50204	-4.70513	TRUE	TRUE	FALSE	TRUE	FALSE	-3.55968	-2.78497	FALSE
Arcn1	Coatomer subunit delta	sp|Q66H80|COPD_RAT;sp|Q5XJY5|COPD_MOUSE	sp|Q66H80|COPD_RAT;sp|Q5XJY5|COPD_MOUSE	sp|Q66H80|COPD_RAT Coatomer subunit delta OS=Rattus norvegicus OX=10116 GN=Arcn1 PE=2 SV=1;sp|Q5XJY5|COPD_MOUSE Coatomer subunit delta OS=Mus musculus OX=10090 GN=Arcn1 PE=1 SV=2	5	5	10.2	0	25.306	1292	-1.03099	0.391923	0.195759	19.12		18.3855		16.7441	-0.948396	-2.71508	-2.52174	-4.2981	-1.76836	FALSE	TRUE	FALSE	TRUE	FALSE	-2.86273	-1.83174	FALSE
Arf3	ADP-ribosylation factor 3	tr|A0A0G2JV81|A0A0G2JV81_RAT;sp|P84079|ARF1_RAT;sp|P84078|ARF1_MOUSE;sp|P61206|ARF3_RAT;sp|P61205|ARF3_MOUSE;tr|A0A0G2K9H8|A0A0G2K9H8_RAT;tr|A0A0G2K4Q4|A0A0G2K4Q4_RAT;sp|Q8BSL7|ARF2_MOUSE;sp|P84082|ARF2_RAT	tr|A0A0G2JV81|A0A0G2JV81_RAT;sp|P84079|ARF1_RAT;sp|P84078|ARF1_MOUSE;sp|P61206|ARF3_RAT;sp|P61205|ARF3_MOUSE;tr|A0A0G2K9H8|A0A0G2K9H8_RAT;tr|A0A0G2K4Q4|A0A0G2K4Q4_RAT;sp|Q8BSL7|ARF2_MOUSE;sp|P84082|ARF2_RAT	tr|A0A0G2JV81|A0A0G2JV81_RAT ADP-ribosylation factor 3 OS=Rattus norvegicus OX=10116 GN=Arf3 PE=3 SV=1;sp|P84079|ARF1_RAT ADP-ribosylation factor 1 OS=Rattus norvegicus OX=10116 GN=Arf1 PE=1 SV=2;sp|P84078|ARF1_MOUSE ADP-ribosylation factor 1 OS=Mus muscul	8	3	54.7	0	65.172	887	3.17584	0.010858	0.0143984	20.8232	16.9497	24.9397	19.5881	23.5174	0.754805	1.2049	4.03243	3.42976	5.00489	FALSE	FALSE	FALSE	FALSE	FALSE	4.15569	0.97985	FALSE
Arf4	ADP-ribosylation factor 4	sp|P61751|ARF4_RAT;sp|P61750|ARF4_MOUSE	sp|P61751|ARF4_RAT;sp|P61750|ARF4_MOUSE	sp|P61751|ARF4_RAT ADP-ribosylation factor 4 OS=Rattus norvegicus OX=10116 GN=Arf4 PE=2 SV=2;sp|P61750|ARF4_MOUSE ADP-ribosylation factor 4 OS=Mus musculus OX=10090 GN=Arf4 PE=1 SV=2	3	3	46.7	0	6.904	898	5.91019	0.000264767	0.00198997			23.5398	18.8582	19.8858	-3.56388	-3.78601	2.63256	2.6999	1.37328	TRUE	TRUE	FALSE	FALSE	FALSE	2.23525	-3.67495	TRUE
Arf5	ADP-ribosylation factor 5	sp|P84084|ARF5_MOUSE;sp|P84083|ARF5_RAT	sp|P84084|ARF5_MOUSE;sp|P84083|ARF5_RAT	sp|P84084|ARF5_MOUSE ADP-ribosylation factor 5 OS=Mus musculus OX=10090 GN=Arf5 PE=1 SV=2;sp|P84083|ARF5_RAT ADP-ribosylation factor 5 OS=Rattus norvegicus OX=10116 GN=Arf5 PE=1 SV=2	3	3	52.8	0	8.0862	1036	4.11911	0.00191613	0.00481951	17.5308		22.121	17.6477	19.4874	-2.53757	-3.24861	1.21379	1.48932	0.974938	FALSE	TRUE	FALSE	FALSE	FALSE	1.22601	-2.89309	TRUE
Arf6	ADP-ribosylation factor 6	sp|P62332|ARF6_RAT;sp|P62331|ARF6_MOUSE	sp|P62332|ARF6_RAT;sp|P62331|ARF6_MOUSE	sp|P62332|ARF6_RAT ADP-ribosylation factor 6 OS=Rattus norvegicus OX=10116 GN=Arf6 PE=1 SV=2;sp|P62331|ARF6_MOUSE ADP-ribosylation factor 6 OS=Mus musculus OX=10090 GN=Arf6 PE=1 SV=2	3	3	21.1	0	8.4724	925	3.25381	0.0210191	0.0231015			22.9006	16.2454	18.3102	-3.61061	-1.64491	1.99337	0.087052	-0.202272	TRUE	TRUE	FALSE	FALSE	FALSE	0.62605	-2.62776	FALSE
Arg1	Arginase-1	sp|Q61176|ARGI1_MOUSE;sp|P07824|ARGI1_RAT	sp|Q61176|ARGI1_MOUSE;sp|P07824|ARGI1_RAT	sp|Q61176|ARGI1_MOUSE Arginase-1 OS=Mus musculus OX=10090 GN=Arg1 PE=1 SV=1;sp|P07824|ARGI1_RAT Arginase-1 OS=Rattus norvegicus OX=10116 GN=Arg1 PE=1 SV=2	3	3	9	0	3.9975	1312	0.795923	0.678806	0.292481	17.4451			17.2546	17.632	-2.62334	-2.67154	-5.7703	1.09627	-0.880513	FALSE	TRUE	TRUE	FALSE	FALSE	-1.85151	-2.64744	FALSE
Arhgap1	Rho GTPase-activating protein 1	tr|D4A6C5|D4A6C5_RAT;sp|Q5FWK3|RHG01_MOUSE	tr|D4A6C5|D4A6C5_RAT;sp|Q5FWK3|RHG01_MOUSE	tr|D4A6C5|D4A6C5_RAT Rho GTPase-activating protein 1 OS=Rattus norvegicus OX=10116 GN=Arhgap1 PE=1 SV=1;sp|Q5FWK3|RHG01_MOUSE Rho GTPase-activating protein 1 OS=Mus musculus OX=10090 GN=Arhgap1 PE=1 SV=1	10	10	24.4	0	27.572	2162	1.35263	0.171874	0.105208	19.5783		21.4493	16.4397	19.0838	-0.490132	-1.28531	0.542069	0.281319	0.571331	FALSE	TRUE	FALSE	FALSE	FALSE	0.464906	-0.887719	FALSE
Arhgdia	Rho GDP-dissociation inhibitor 1	sp|Q99PT1|GDIR1_MOUSE;sp|Q5XI73|GDIR1_RAT	sp|Q99PT1|GDIR1_MOUSE;sp|Q5XI73|GDIR1_RAT	sp|Q99PT1|GDIR1_MOUSE Rho GDP-dissociation inhibitor 1 OS=Mus musculus OX=10090 GN=Arhgdia PE=1 SV=3;sp|Q5XI73|GDIR1_RAT Rho GDP-dissociation inhibitor 1 OS=Rattus norvegicus OX=10116 GN=Arhgdia PE=1 SV=1	8	8	46.1	0	105.17	1277	-2.29257	0.0810326	0.0599871	23.9964	19.578	23.5634	15.9129	20.8658	3.92795	3.83321	2.65614	-0.245444	2.35333	FALSE	FALSE	FALSE	FALSE	FALSE	1.58801	3.88058	FALSE
Arhgef1	Rho guanine nucleotide exchange factor 1	tr|A0A0G2JU01|A0A0G2JU01_RAT;tr|A0A0G2K4L2|A0A0G2K4L2_RAT;tr|E9PTJ8|E9PTJ8_RAT;tr|A0A0G2K446|A0A0G2K446_RAT;sp|Q9Z1I6|ARHG1_RAT;sp|Q61210|ARHG1_MOUSE	tr|A0A0G2JU01|A0A0G2JU01_RAT;tr|A0A0G2K4L2|A0A0G2K4L2_RAT;tr|E9PTJ8|E9PTJ8_RAT;tr|A0A0G2K446|A0A0G2K446_RAT;sp|Q9Z1I6|ARHG1_RAT;sp|Q61210|ARHG1_MOUSE	tr|A0A0G2JU01|A0A0G2JU01_RAT Rho guanine nucleotide exchange factor 1 OS=Rattus norvegicus OX=10116 GN=Arhgef1 PE=1 SV=1;tr|A0A0G2K4L2|A0A0G2K4L2_RAT Rho guanine nucleotide exchange factor 1 OS=Rattus norvegicus OX=10116 GN=Arhgef1 PE=1 SV=1;tr|E9PTJ8|E9PT	5	5	6	0	10.072	1941	2.19646	0.0959102	0.0678652			18.0027		17.1657	-4.33312	-5.76931	-2.90456	-4.31289	-1.34683	TRUE	TRUE	FALSE	TRUE	FALSE	-2.85476	-5.05122	FALSE
Arl1	ADP-ribosylation factor-like protein 1	sp|P61212|ARL1_RAT;sp|P61211|ARL1_MOUSE	sp|P61212|ARL1_RAT;sp|P61211|ARL1_MOUSE	sp|P61212|ARL1_RAT ADP-ribosylation factor-like protein 1 OS=Rattus norvegicus OX=10116 GN=Arl1 PE=1 SV=1;sp|P61211|ARL1_MOUSE ADP-ribosylation factor-like protein 1 OS=Mus musculus OX=10090 GN=Arl1 PE=1 SV=1	4	4	18.8	0	9.0489	888	0.782474	0.539018	0.249091		15.7438	19.744	14.7492	19.3312	-2.73299	-0.00103781	-1.1632	-1.40909	0.81868	TRUE	FALSE	FALSE	FALSE	FALSE	-0.584538	-1.36701	FALSE
Arl3	ADP-ribosylation factor-like protein 3	sp|P37996|ARL3_RAT;tr|F8WG91|F8WG91_RAT;sp|Q9WUL7|ARL3_MOUSE	sp|P37996|ARL3_RAT;tr|F8WG91|F8WG91_RAT;sp|Q9WUL7|ARL3_MOUSE	sp|P37996|ARL3_RAT ADP-ribosylation factor-like protein 3 OS=Rattus norvegicus OX=10116 GN=Arl3 PE=1 SV=2;tr|F8WG91|F8WG91_RAT ADP-ribosylation factor-like protein 3 OS=Rattus norvegicus OX=10116 GN=Arl3 PE=1 SV=2;sp|Q9WUL7|ARL3_MOUSE ADP-ribosylation fact	6	6	47.8	0	46.848	733	3.35064	0.03909	0.0354878			21.3522	15.4124	21.3176	-3.83564	-1.19617	0.445011	-0.745929	2.80512	TRUE	TRUE	FALSE	FALSE	FALSE	0.834734	-2.51591	FALSE
Arl8a	ADP-ribosylation factor-like GTPase 8A	tr|D3ZPP2|D3ZPP2_RAT;sp|Q8VEH3|ARL8A_MOUSE	tr|D3ZPP2|D3ZPP2_RAT;sp|Q8VEH3|ARL8A_MOUSE	tr|D3ZPP2|D3ZPP2_RAT ADP-ribosylation factor-like GTPase 8A OS=Rattus norvegicus OX=10116 GN=Arl8a PE=1 SV=1;sp|Q8VEH3|ARL8A_MOUSE ADP-ribosylation factor-like protein 8A OS=Mus musculus OX=10090 GN=Arl8a PE=1 SV=1	3	1	24.7	0	13.047	1671	4.58531	0.00127463	0.00412676			21.2342	16.6115	19.6728	-3.38806	-4.48893	0.326981	0.453181	1.16028	TRUE	TRUE	FALSE	FALSE	FALSE	0.646813	-3.9385	TRUE
Arpc1b	Actin-related protein 2/3 complex subunit 1B	sp|Q9WV32|ARC1B_MOUSE;sp|O88656|ARC1B_RAT	sp|Q9WV32|ARC1B_MOUSE;sp|O88656|ARC1B_RAT	sp|Q9WV32|ARC1B_MOUSE Actin-related protein 2/3 complex subunit 1B OS=Mus musculus OX=10090 GN=Arpc1b PE=1 SV=4;sp|O88656|ARC1B_RAT Actin-related protein 2/3 complex subunit 1B OS=Rattus norvegicus OX=10116 GN=Arpc1b PE=1 SV=3	6	6	19.4	0	18.705	361	2.59633	0.100371	0.0698759	20.4843		20.5383	17.8518	20.0944	0.415923	-3.6709	-0.368933	1.69351	1.58194	FALSE	TRUE	FALSE	FALSE	FALSE	0.968839	-1.62749	FALSE
Arpc2	Arp2/3 complex 34 kDa subunit	tr|A0A0G2K9A2|A0A0G2K9A2_RAT;sp|Q9CVB6|ARPC2_MOUSE;sp|P85970|ARPC2_RAT;tr|A0A0G2K905|A0A0G2K905_RAT;tr|A0A0G2K2J1|A0A0G2K2J1_RAT;tr|A0A0G2K1V8|A0A0G2K1V8_RAT	tr|A0A0G2K9A2|A0A0G2K9A2_RAT;sp|Q9CVB6|ARPC2_MOUSE;sp|P85970|ARPC2_RAT;tr|A0A0G2K905|A0A0G2K905_RAT;tr|A0A0G2K2J1|A0A0G2K2J1_RAT	tr|A0A0G2K9A2|A0A0G2K9A2_RAT Arp2/3 complex 34 kDa subunit OS=Rattus norvegicus OX=10116 GN=Arpc2 PE=1 SV=1;sp|Q9CVB6|ARPC2_MOUSE Actin-related protein 2/3 complex subunit 2 OS=Mus musculus OX=10090 GN=Arpc2 PE=1 SV=3;sp|P85970|ARPC2_RAT Actin-related prot	9	9	29.7	0	21.259	1046	2.3658	0.0934832	0.0665459	19.6959		22.3988	15.8958	18.3809	-0.372467	-3.62754	1.49154	-0.262545	-0.131594	FALSE	TRUE	FALSE	FALSE	FALSE	0.365801	-2	FALSE
Arpc3	Actin-related protein 2/3 complex subunit 3	sp|Q9JM76|ARPC3_MOUSE	sp|Q9JM76|ARPC3_MOUSE	sp|Q9JM76|ARPC3_MOUSE Actin-related protein 2/3 complex subunit 3 OS=Mus musculus OX=10090 GN=Arpc3 PE=1 SV=3	4	1	24.7	0	10.897	1876	4.43105	0.0014917	0.00435355			21.8603	15.8403	18.9137	-3.91027	-4.26105	0.953033	-0.318047	0.401198	TRUE	TRUE	FALSE	FALSE	FALSE	0.345395	-4.08566	TRUE
Arpc4	Actin-related protein 2/3 complex subunit 4	tr|B2RZ72|B2RZ72_RAT;sp|P59999|ARPC4_MOUSE	tr|B2RZ72|B2RZ72_RAT;sp|P59999|ARPC4_MOUSE	tr|B2RZ72|B2RZ72_RAT Actin-related protein 2/3 complex subunit 4 OS=Rattus norvegicus OX=10116 GN=Arpc4 PE=1 SV=1;sp|P59999|ARPC4_MOUSE Actin-related protein 2/3 complex subunit 4 OS=Mus musculus OX=10090 GN=Arpc4 PE=1 SV=3	5	5	28	0	15.899	866	3.34009	0.060839	0.0488024	22.1494		23.251	19.1021	21.4221	2.081	-3.29641	2.34378	2.94378	2.9096	FALSE	TRUE	FALSE	FALSE	FALSE	2.73239	-0.607705	FALSE
Ash2l	ASH2-like histone lysine methyltransferase complex subunit	tr|D3ZTV7|D3ZTV7_RAT;sp|Q91X20|ASH2L_MOUSE;tr|A0A0G2JT90|A0A0G2JT90_RAT	tr|D3ZTV7|D3ZTV7_RAT;sp|Q91X20|ASH2L_MOUSE;tr|A0A0G2JT90|A0A0G2JT90_RAT	tr|D3ZTV7|D3ZTV7_RAT ASH2-like histone lysine methyltransferase complex subunit OS=Rattus norvegicus OX=10116 GN=Ash2l PE=1 SV=1;sp|Q91X20|ASH2L_MOUSE Set1/Ash2 histone methyltransferase complex subunit ASH2 OS=Mus musculus OX=10090 GN=Ash2l PE=1 SV=1;tr|A	4	4	11.6	0	13.327	1687	1.39595	0.234194	0.134113			17.3359		17.2967	-4.13156	-4.26647	-3.57137	-3.62205	-1.21578	TRUE	TRUE	FALSE	TRUE	FALSE	-2.80307	-4.19901	FALSE
Asl	Argininosuccinate lyase	tr|Q4QRB8|Q4QRB8_RAT;sp|P20673|ARLY_RAT;sp|Q91YI0|ARLY_MOUSE	tr|Q4QRB8|Q4QRB8_RAT;sp|P20673|ARLY_RAT;sp|Q91YI0|ARLY_MOUSE	tr|Q4QRB8|Q4QRB8_RAT Argininosuccinate lyase OS=Rattus norvegicus OX=10116 GN=Asl PE=1 SV=1;sp|P20673|ARLY_RAT Argininosuccinate lyase OS=Rattus norvegicus OX=10116 GN=Asl PE=2 SV=1;sp|Q91YI0|ARLY_MOUSE Argininosuccinate lyase OS=Mus musculus OX=10090 GN=A	6	6	16.3	0	16.863	609	3.58671	0.0142197	0.0176497			20.6189	15.5699	17.8089	-5.68768	-2.53934	-0.28833	-0.588478	-0.703597	TRUE	TRUE	FALSE	FALSE	FALSE	-0.526802	-4.11351	FALSE
Asns	Asparagine synthetase [glutamine-hydrolyzing]	sp|P49088|ASNS_RAT;sp|Q61024|ASNS_MOUSE	sp|P49088|ASNS_RAT;sp|Q61024|ASNS_MOUSE	sp|P49088|ASNS_RAT Asparagine synthetase [glutamine-hydrolyzing] OS=Rattus norvegicus OX=10116 GN=Asns PE=2 SV=3;sp|Q61024|ASNS_MOUSE Asparagine synthetase [glutamine-hydrolyzing] OS=Mus musculus OX=10090 GN=Asns PE=1 SV=3	20	20	46.9	0	138.75	793	4.05808	0.00429103	0.00789618	18.5542	14.9378	23.9131	17.9257	22.4317	-1.51418	-0.807006	3.00583	1.76739	3.91925	FALSE	FALSE	FALSE	FALSE	FALSE	2.89749	-1.16059	TRUE
Ass1	Argininosuccinate synthase	sp|P09034|ASSY_RAT;sp|P16460|ASSY_MOUSE	sp|P09034|ASSY_RAT;sp|P16460|ASSY_MOUSE	sp|P09034|ASSY_RAT Argininosuccinate synthase OS=Rattus norvegicus OX=10116 GN=Ass1 PE=1 SV=1;sp|P16460|ASSY_MOUSE Argininosuccinate synthase OS=Mus musculus OX=10090 GN=Ass1 PE=1 SV=1	11	11	25.2	0	30.499	460	4.28132	0.00856501	0.0120588			21.4254	17.3951	19.5882	-1.50851	-5.16696	0.518192	1.23682	1.07575	TRUE	TRUE	FALSE	FALSE	FALSE	0.943587	-3.33774	FALSE
Ate1	Arginyl-tRNA--protein transferase 1	tr|D4A2N1|D4A2N1_RAT;tr|A0A0G2JX45|A0A0G2JX45_RAT	tr|D4A2N1|D4A2N1_RAT;tr|A0A0G2JX45|A0A0G2JX45_RAT	tr|D4A2N1|D4A2N1_RAT Arginyl-tRNA--protein transferase 1 OS=Rattus norvegicus OX=10116 GN=Ate1 PE=1 SV=1;tr|A0A0G2JX45|A0A0G2JX45_RAT Arginyl-tRNA--protein transferase 1 OS=Rattus norvegicus OX=10116 GN=Ate1 PE=1 SV=1	2	2	5.7	0	4.3672	1977	-0.520048	0.630259	0.277648			17.0131	13.5602		-2.31719	-1.98007	-3.8941	-2.59812	-1.51382	TRUE	TRUE	FALSE	FALSE	TRUE	-2.66868	-2.14863	FALSE
Atic	Bifunctional purine biosynthesis protein ATIC	sp|O35567|PUR9_RAT;sp|Q9CWJ9|PUR9_MOUSE	sp|O35567|PUR9_RAT;sp|Q9CWJ9|PUR9_MOUSE	sp|O35567|PUR9_RAT Bifunctional purine biosynthesis protein ATIC OS=Rattus norvegicus OX=10116 GN=Atic PE=1 SV=2;sp|Q9CWJ9|PUR9_MOUSE Bifunctional purine biosynthesis protein ATIC OS=Mus musculus OX=10090 GN=Atic PE=1 SV=2	27	27	56.1	0	248.18	286	5.35786	0.00117842	0.00394374	19.2184		24.2262	18.8351	23.0004	-0.850037	-2.87655	3.31896	2.6768	4.48793	FALSE	TRUE	FALSE	FALSE	FALSE	3.49456	-1.8633	TRUE
Atl3	Atlastin-3	tr|A0A0G2JSS9|A0A0G2JSS9_RAT;sp|Q91YH5|ATLA3_MOUSE;sp|Q0ZHH6|ATLA3_RAT	tr|A0A0G2JSS9|A0A0G2JSS9_RAT;sp|Q91YH5|ATLA3_MOUSE;sp|Q0ZHH6|ATLA3_RAT	tr|A0A0G2JSS9|A0A0G2JSS9_RAT Atlastin-3 OS=Rattus norvegicus OX=10116 GN=Atl3 PE=1 SV=1;sp|Q91YH5|ATLA3_MOUSE Atlastin-3 OS=Mus musculus OX=10090 GN=Atl3 PE=1 SV=1;sp|Q0ZHH6|ATLA3_RAT Atlastin-3 OS=Rattus norvegicus OX=10116 GN=Atl3 PE=2 SV=2	5	5	11.8	0	17.898	1691	2.73587	0.0214457	0.0232377		12.0565	21.0041	15.5378	17.0956	-3.07717	-3.68829	0.0968576	-0.620539	-1.4169	TRUE	FALSE	FALSE	FALSE	FALSE	-0.646862	-3.38273	FALSE
Atp1a1	Sodium/potassium-transporting ATPase subunit alpha-1	sp|P06685|AT1A1_RAT;sp|Q8VDN2|AT1A1_MOUSE;sp|Q6PIE5|AT1A2_MOUSE;sp|P06686|AT1A2_RAT;sp|Q6PIC6|AT1A3_MOUSE;sp|P06687|AT1A3_RAT;sp|Q9WV27|AT1A4_MOUSE;sp|Q64541|AT1A4_RAT;tr|A0A0G2JWS9|A0A0G2JWS9_RAT;tr|F1LRK1|F1LRK1_RAT;sp|Q64436|ATP4A_MOUSE;sp|P09626|ATP4A_RAT;tr|G3V8S4|G3V8S4_RAT;sp|P54708|AT12A_RAT	sp|P06685|AT1A1_RAT;sp|Q8VDN2|AT1A1_MOUSE	sp|P06685|AT1A1_RAT Sodium/potassium-transporting ATPase subunit alpha-1 OS=Rattus norvegicus OX=10116 GN=Atp1a1 PE=1 SV=1;sp|Q8VDN2|AT1A1_MOUSE Sodium/potassium-transporting ATPase subunit alpha-1 OS=Mus musculus OX=10090 GN=Atp1a1 PE=1 SV=1	37	34	41.8	0	323.31	429	3.94159	0.0181305	0.0208209	17.8917	17.6885	24.6356	19.4166	23.0013	-2.17669	1.94373	3.72833	3.25823	4.48878	FALSE	FALSE	FALSE	FALSE	FALSE	3.82511	-0.116481	FALSE
Atp1b1	Sodium/potassium-transporting ATPase subunit beta-1	sp|P14094|AT1B1_MOUSE;sp|P07340|AT1B1_RAT;tr|A0A096MJI9|A0A096MJI9_RAT	sp|P14094|AT1B1_MOUSE;sp|P07340|AT1B1_RAT;tr|A0A096MJI9|A0A096MJI9_RAT	sp|P14094|AT1B1_MOUSE Sodium/potassium-transporting ATPase subunit beta-1 OS=Mus musculus OX=10090 GN=Atp1b1 PE=1 SV=1;sp|P07340|AT1B1_RAT Sodium/potassium-transporting ATPase subunit beta-1 OS=Rattus norvegicus OX=10116 GN=Atp1b1 PE=1 SV=1;tr|A0A096MJI9|A	3	3	11.8	0	6.1457	441	3.21172	0.0218255	0.0235542			21.3577	14.0518	18.468	-3.07325	-4.48387	0.450498	-2.10653	-0.0445062	TRUE	TRUE	FALSE	FALSE	FALSE	-0.566846	-3.77856	FALSE
Atp1b3	Sodium/potassium-transporting ATPase subunit beta-3	sp|Q63377|AT1B3_RAT;sp|P97370|AT1B3_MOUSE	sp|Q63377|AT1B3_RAT	sp|Q63377|AT1B3_RAT Sodium/potassium-transporting ATPase subunit beta-3 OS=Rattus norvegicus OX=10116 GN=Atp1b3 PE=2 SV=1	4	4	26.5	0	39.326	1380	4.16313	0.0576438	0.0471544			21.7714		21.6631	-2.99127	-5.06241	0.864139	-3.60587	3.15061	TRUE	TRUE	FALSE	TRUE	FALSE	0.136293	-4.02684	FALSE
Atp2a2	Sarcoplasmic/endoplasmic reticulum calcium ATPase 2	sp|P11507|AT2A2_RAT;sp|O55143|AT2A2_MOUSE;sp|Q8R429|AT2A1_MOUSE;sp|Q64578|AT2A1_RAT;tr|A0A0G2K9N9|A0A0G2K9N9_RAT;tr|G3V9U7|G3V9U7_RAT;sp|Q64518|AT2A3_MOUSE;sp|P18596|AT2A3_RAT;tr|D3ZHJ6|D3ZHJ6_RAT	sp|P11507|AT2A2_RAT;sp|O55143|AT2A2_MOUSE	sp|P11507|AT2A2_RAT Sarcoplasmic/endoplasmic reticulum calcium ATPase 2 OS=Rattus norvegicus OX=10116 GN=Atp2a2 PE=1 SV=1;sp|O55143|AT2A2_MOUSE Sarcoplasmic/endoplasmic reticulum calcium ATPase 2 OS=Mus musculus OX=10090 GN=Atp2a2 PE=1 SV=2	12	12	14.4	0	25.193	326	3.73484	0.0103925	0.0139635			20.7848	14.8871	17.3291	-5.94177	-3.24593	-0.122463	-1.27121	-1.18336	TRUE	TRUE	FALSE	FALSE	FALSE	-0.859009	-4.59385	FALSE
Atp2b1	Plasma membrane calcium-transporting ATPase 1	sp|P11505|AT2B1_RAT;sp|G5E829|AT2B1_MOUSE;sp|Q64542|AT2B4_RAT;sp|Q6Q477|AT2B4_MOUSE;tr|A0A0G2K9Q6|A0A0G2K9Q6_RAT;sp|Q64568|AT2B3_RAT;sp|Q9R0K7|AT2B2_MOUSE;tr|D4A8B3|D4A8B3_RAT;sp|P11506|AT2B2_RAT	sp|P11505|AT2B1_RAT;sp|G5E829|AT2B1_MOUSE;sp|Q64542|AT2B4_RAT;sp|Q6Q477|AT2B4_MOUSE	sp|P11505|AT2B1_RAT Plasma membrane calcium-transporting ATPase 1 OS=Rattus norvegicus OX=10116 GN=Atp2b1 PE=1 SV=3;sp|G5E829|AT2B1_MOUSE Plasma membrane calcium-transporting ATPase 1 OS=Mus musculus OX=10090 GN=Atp2b1 PE=1 SV=1;sp|Q64542|AT2B4_RAT Plasma	14	14	16.2	0	51.827	507	1.10742	0.405397	0.200803		16.6502	21.073	15.7501	19.1175	-2.87854	0.905388	0.165773	-0.408229	0.604975	TRUE	FALSE	FALSE	FALSE	FALSE	0.12084	-0.986578	FALSE
Atp5f1a	ATP synthase subunit alpha, mitochondrial	sp|Q03265|ATPA_MOUSE	sp|Q03265|ATPA_MOUSE	sp|Q03265|ATPA_MOUSE ATP synthase subunit alpha, mitochondrial OS=Mus musculus OX=10090 GN=Atp5f1a PE=1 SV=1	10	1	27.7	0	65.418	1095	3.83396	0.0168264	0.019963	18.3447		22.3406	16.9818	17.7295	-1.72373	-4.96163	1.43338	0.823479	-0.783024	FALSE	TRUE	FALSE	FALSE	FALSE	0.491278	-3.34268	FALSE
Atp5f1b	ATP synthase subunit beta	tr|G3V6D3|G3V6D3_RAT;sp|P10719|ATPB_RAT;sp|P56480|ATPB_MOUSE	tr|G3V6D3|G3V6D3_RAT;sp|P10719|ATPB_RAT;sp|P56480|ATPB_MOUSE	tr|G3V6D3|G3V6D3_RAT ATP synthase subunit beta OS=Rattus norvegicus OX=10116 GN=Atp5f1b PE=1 SV=1;sp|P10719|ATPB_RAT ATP synthase subunit beta, mitochondrial OS=Rattus norvegicus OX=10116 GN=Atp5f1b PE=1 SV=2;sp|P56480|ATPB_MOUSE ATP synthase subunit beta,	17	17	52.7	0	65.298	489	5.15751	0.000889495	0.00346747	17.7654		23.2788	17.6301	20.5165	-2.30303	-4.11371	2.37158	1.47179	2.00405	FALSE	TRUE	FALSE	FALSE	FALSE	1.94914	-3.20837	TRUE
Atp5f1c	ATP synthase subunit gamma, mitochondrial	sp|P35435|ATPG_RAT;tr|Q6PCU0|Q6PCU0_RAT;tr|Q6QI09|Q6QI09_RAT;sp|Q91VR2|ATPG_MOUSE	sp|P35435|ATPG_RAT;tr|Q6PCU0|Q6PCU0_RAT;tr|Q6QI09|Q6QI09_RAT;sp|Q91VR2|ATPG_MOUSE	sp|P35435|ATPG_RAT ATP synthase subunit gamma, mitochondrial OS=Rattus norvegicus OX=10116 GN=Atp5f1c PE=1 SV=2;tr|Q6PCU0|Q6PCU0_RAT ATP synthase subunit gamma OS=Rattus norvegicus OX=10116 GN=Atp5f1c PE=1 SV=1;tr|Q6QI09|Q6QI09_RAT ATP synthase F1 subunit	4	4	13.9	0	5.038	710	1.47168	0.138726	0.0884435			18.9683	13.9797		-3.898	-3.2383	-1.93897	-2.17864	-2.1718	TRUE	TRUE	FALSE	FALSE	TRUE	-2.09647	-3.56815	FALSE
Atp6v0a1	V-type proton ATPase subunit a	tr|Q2I6B2|Q2I6B2_RAT;tr|Q2I6B5|Q2I6B5_RAT;sp|P25286|VPP1_RAT;sp|Q9Z1G4|VPP1_MOUSE	tr|Q2I6B2|Q2I6B2_RAT;tr|Q2I6B5|Q2I6B5_RAT;sp|P25286|VPP1_RAT;sp|Q9Z1G4|VPP1_MOUSE	tr|Q2I6B2|Q2I6B2_RAT V-type proton ATPase subunit a OS=Rattus norvegicus OX=10116 GN=Atp6v0a1 PE=1 SV=1;tr|Q2I6B5|Q2I6B5_RAT V-type proton ATPase subunit a OS=Rattus norvegicus OX=10116 GN=Atp6v0a1 PE=1 SV=1;sp|P25286|VPP1_RAT V-type proton ATPase 116 kDa	14	14	19.2	0	32.782	645	1.20228	0.340637	0.177054		14.8744	20.4714	13.8936	18.1901	-3.54946	-0.870389	-0.435831	-2.26475	-0.322362	TRUE	FALSE	FALSE	FALSE	FALSE	-1.00765	-2.20992	FALSE
Atp6v0d1	V-type proton ATPase subunit	tr|Q5M7T6|Q5M7T6_RAT;sp|P51863|VA0D1_MOUSE	tr|Q5M7T6|Q5M7T6_RAT;sp|P51863|VA0D1_MOUSE	tr|Q5M7T6|Q5M7T6_RAT V-type proton ATPase subunit OS=Rattus norvegicus OX=10116 GN=Atp6v0d1 PE=1 SV=1;sp|P51863|VA0D1_MOUSE V-type proton ATPase subunit d 1 OS=Mus musculus OX=10090 GN=Atp6v0d1 PE=1 SV=2	4	4	16.8	0	17.768	817	3.90771	0.00671002	0.0103332		12.3089	19.5407	16.9217	19.4285	-4.17092	-3.43591	-1.36655	0.763391	0.916046	TRUE	FALSE	FALSE	FALSE	FALSE	0.104296	-3.80342	FALSE
Atp6v1a	H(+)-transporting two-sector ATPase	tr|D4A133|D4A133_RAT;sp|P50516|VATA_MOUSE;tr|A0A1W2Q6N0|A0A1W2Q6N0_RAT	tr|D4A133|D4A133_RAT;sp|P50516|VATA_MOUSE	tr|D4A133|D4A133_RAT H(+)-transporting two-sector ATPase OS=Rattus norvegicus OX=10116 GN=Atp6v1a PE=1 SV=1;sp|P50516|VATA_MOUSE V-type proton ATPase catalytic subunit A OS=Mus musculus OX=10090 GN=Atp6v1a PE=1 SV=2	15	15	28.7	0	57.183	2149	3.61654	0.00575575	0.00936921			21.3685	15.8611	19.9102	-3.00491	-3.18699	0.461302	-0.297222	1.39769	TRUE	TRUE	FALSE	FALSE	FALSE	0.520589	-3.09595	TRUE
Atp6v1b2	V-type proton ATPase subunit B, brain isoform	sp|P62815|VATB2_RAT;sp|P62814|VATB2_MOUSE;tr|D3ZZS8|D3ZZS8_RAT	sp|P62815|VATB2_RAT;sp|P62814|VATB2_MOUSE	sp|P62815|VATB2_RAT V-type proton ATPase subunit B, brain isoform OS=Rattus norvegicus OX=10116 GN=Atp6v1b2 PE=1 SV=1;sp|P62814|VATB2_MOUSE V-type proton ATPase subunit B, brain isoform OS=Mus musculus OX=10090 GN=Atp6v1b2 PE=1 SV=1	9	9	24.9	0	36.29	938	4.25146	0.00315688	0.00652557	16.1704		21.1945	15.4676	20.0155	-3.89802	-3.87181	0.287314	-0.690696	1.50301	FALSE	TRUE	FALSE	FALSE	FALSE	0.366543	-3.88491	TRUE
Atp6v1c1	V-type proton ATPase subunit C 1	sp|Q9Z1G3|VATC1_MOUSE;sp|Q5FVI6|VATC1_RAT	sp|Q9Z1G3|VATC1_MOUSE;sp|Q5FVI6|VATC1_RAT	sp|Q9Z1G3|VATC1_MOUSE V-type proton ATPase subunit C 1 OS=Mus musculus OX=10090 GN=Atp6v1c1 PE=1 SV=4;sp|Q5FVI6|VATC1_RAT V-type proton ATPase subunit C 1 OS=Rattus norvegicus OX=10116 GN=Atp6v1c1 PE=1 SV=1	4	4	12	0	12.097	1217	1.77188	0.104154	0.0715122		12.1867	18.242	15.0843	17.2047	-3.35036	-3.55812	-2.66518	-1.07406	-1.30782	TRUE	FALSE	FALSE	FALSE	FALSE	-1.68235	-3.45424	FALSE
Atp6v1d	V-type proton ATPase subunit D	tr|Q6P503|Q6P503_RAT;sp|P57746|VATD_MOUSE	tr|Q6P503|Q6P503_RAT;sp|P57746|VATD_MOUSE	tr|Q6P503|Q6P503_RAT V-type proton ATPase subunit D OS=Rattus norvegicus OX=10116 GN=Atp6v1d PE=1 SV=1;sp|P57746|VATD_MOUSE V-type proton ATPase subunit D OS=Mus musculus OX=10090 GN=Atp6v1d PE=1 SV=1	3	3	22.3	0	4.3901	854	-0.750507	0.624053	0.276045			18.6154		16.6948	-3.64293	-1.68461	-2.29183	-6.13332	-1.81769	TRUE	TRUE	FALSE	TRUE	FALSE	-3.41428	-2.66377	FALSE
Atp6v1e1	ATPase, H+ transporting, V1 subunit E isoform 1, isoform CRA_a	tr|G3V7L8|G3V7L8_RAT;sp|Q6PCU2|VATE1_RAT;sp|P50518|VATE1_MOUSE	tr|G3V7L8|G3V7L8_RAT;sp|Q6PCU2|VATE1_RAT;sp|P50518|VATE1_MOUSE	tr|G3V7L8|G3V7L8_RAT ATPase, H+ transporting, V1 subunit E isoform 1, isoform CRA_a OS=Rattus norvegicus OX=10116 GN=Atp6v1e1 PE=1 SV=1;sp|Q6PCU2|VATE1_RAT V-type proton ATPase subunit E 1 OS=Rattus norvegicus OX=10116 GN=Atp6v1e1 PE=1 SV=1;sp|P50518|VATE1	5	5	20.8	0	10.964	808	1.85578	0.205331	0.120474			19.2734		19.1036	-2.91784	-3.95394	-1.63379	-3.69761	0.591084	TRUE	TRUE	FALSE	TRUE	FALSE	-1.5801	-3.43589	FALSE
Atp6v1g1	V-type proton ATPase subunit G	tr|B2GUV5|B2GUV5_RAT;sp|Q9CR51|VATG1_MOUSE;tr|A0A0G2KAG3|A0A0G2KAG3_RAT;tr|A0A0G2K2R1|A0A0G2K2R1_RAT;tr|Q8R2H0|Q8R2H0_RAT	tr|B2GUV5|B2GUV5_RAT;sp|Q9CR51|VATG1_MOUSE	tr|B2GUV5|B2GUV5_RAT V-type proton ATPase subunit G OS=Rattus norvegicus OX=10116 GN=Atp6v1g1 PE=1 SV=1;sp|Q9CR51|VATG1_MOUSE V-type proton ATPase subunit G 1 OS=Mus musculus OX=10090 GN=Atp6v1g1 PE=1 SV=3	3	3	36.4	0	36.489	1769	4.6813	0.00132498	0.00423873			21.4463	16.8355	20.5934	-3.6637	-3.50079	0.539043	0.677199	2.08092	TRUE	TRUE	FALSE	FALSE	FALSE	1.09906	-3.58224	TRUE
Atp6v1h	V-type proton ATPase subunit H	tr|A0A0G2K9J2|A0A0G2K9J2_RAT;sp|Q8BVE3|VATH_MOUSE;tr|E9PTI1|E9PTI1_RAT	tr|A0A0G2K9J2|A0A0G2K9J2_RAT;sp|Q8BVE3|VATH_MOUSE;tr|E9PTI1|E9PTI1_RAT	tr|A0A0G2K9J2|A0A0G2K9J2_RAT V-type proton ATPase subunit H OS=Rattus norvegicus OX=10116 GN=Atp6v1h PE=1 SV=1;sp|Q8BVE3|VATH_MOUSE V-type proton ATPase subunit H OS=Mus musculus OX=10090 GN=Atp6v1h PE=1 SV=1;tr|E9PTI1|E9PTI1_RAT V-type proton ATPase subun	5	5	16.4	0	26.314	1604	1.70698	0.290492	0.157412			18.9949		18.7531	-4.90197	-2.67145	-1.91232	-4.56747	0.240613	TRUE	TRUE	FALSE	TRUE	FALSE	-2.07973	-3.78671	FALSE
Atxn10	Ataxin-10	sp|Q9ER24|ATX10_RAT;sp|P28658|ATX10_MOUSE	sp|Q9ER24|ATX10_RAT	sp|Q9ER24|ATX10_RAT Ataxin-10 OS=Rattus norvegicus OX=10116 GN=Atxn10 PE=1 SV=1	7	7	18.5	0	17.717	1838	3.63838	0.00390556	0.00744336			19.9155	15.4749	18.124	-4.00413	-4.64837	-0.991734	-0.683424	-0.388445	TRUE	TRUE	FALSE	FALSE	FALSE	-0.687868	-4.32625	TRUE
Atxn2l	Ataxin-2-like protein	sp|Q7TQH0|ATX2L_MOUSE;tr|B3DMA1|B3DMA1_RAT;tr|A0A0G2JYE0|A0A0G2JYE0_RAT	sp|Q7TQH0|ATX2L_MOUSE;tr|B3DMA1|B3DMA1_RAT;tr|A0A0G2JYE0|A0A0G2JYE0_RAT	sp|Q7TQH0|ATX2L_MOUSE Ataxin-2-like protein OS=Mus musculus OX=10090 GN=Atxn2l PE=1 SV=1;tr|B3DMA1|B3DMA1_RAT Ataxin 2-like OS=Rattus norvegicus OX=10116 GN=Atxn2l PE=1 SV=1;tr|A0A0G2JYE0|A0A0G2JYE0_RAT Ataxin 2-like OS=Rattus norvegicus OX=10116 GN=Atxn2l	3	3	4.6	0	5.5966	1550	0.75371	0.460944	0.220011			18.5263	13.0774	16.6524	-3.86331	-2.5254	-2.38096	-3.08092	-1.86006	TRUE	TRUE	FALSE	FALSE	FALSE	-2.44065	-3.19436	FALSE
Auh	Methylglutaconyl-CoA hydratase, mitochondrial	sp|F1LU71|AUHM_RAT;sp|Q9JLZ3|AUHM_MOUSE	sp|F1LU71|AUHM_RAT;sp|Q9JLZ3|AUHM_MOUSE	sp|F1LU71|AUHM_RAT Methylglutaconyl-CoA hydratase, mitochondrial OS=Rattus norvegicus OX=10116 GN=Auh PE=1 SV=2;sp|Q9JLZ3|AUHM_MOUSE Methylglutaconyl-CoA hydratase, mitochondrial OS=Mus musculus OX=10090 GN=Auh PE=1 SV=1	2	2	7	0.0014859	2.6089	225	-3.05795	0.037462	0.0344757	19.8947			14.7362	15.2608	-0.173699	-0.235652	-5.11402	-1.42214	-3.25171	FALSE	TRUE	TRUE	FALSE	FALSE	-3.26262	-0.204675	FALSE
B2m	Beta-2-microglobulin	sp|P07151|B2MG_RAT;sp|P01887|B2MG_MOUSE	sp|P07151|B2MG_RAT	sp|P07151|B2MG_RAT Beta-2-microglobulin OS=Rattus norvegicus OX=10116 GN=B2m PE=1 SV=1	3	3	19.3	0	9.1549	436	3.96607	0.120677	0.0800707			24.0485	17.9354		-3.93029	-4.28534	3.14129	1.7771	-5.34363	TRUE	TRUE	FALSE	FALSE	TRUE	-0.14175	-4.10782	FALSE
Bag2	BAG family molecular chaperone regulator 2	sp|Q91YN9|BAG2_MOUSE;tr|F1LQH9|F1LQH9_RAT	sp|Q91YN9|BAG2_MOUSE;tr|F1LQH9|F1LQH9_RAT	sp|Q91YN9|BAG2_MOUSE BAG family molecular chaperone regulator 2 OS=Mus musculus OX=10090 GN=Bag2 PE=1 SV=1;tr|F1LQH9|F1LQH9_RAT BAG cochaperone 2 OS=Rattus norvegicus OX=10116 GN=Bag2 PE=4 SV=2	2	2	9.5	0	4.0636	1692	0.738397	0.587532	0.264683				15.3363	16.6378	-3.01394	-3.48696	-4.83938	-0.822071	-1.8747	TRUE	TRUE	TRUE	FALSE	FALSE	-2.51205	-3.25045	FALSE
Bag6	BCL2-associated athanogene 6	tr|A0A0G2K7C1|A0A0G2K7C1_RAT;sp|Q6MG49|BAG6_RAT;sp|Q9Z1R2|BAG6_MOUSE	tr|A0A0G2K7C1|A0A0G2K7C1_RAT;sp|Q6MG49|BAG6_RAT;sp|Q9Z1R2|BAG6_MOUSE	tr|A0A0G2K7C1|A0A0G2K7C1_RAT BCL2-associated athanogene 6 OS=Rattus norvegicus OX=10116 GN=Bag6 PE=1 SV=1;sp|Q6MG49|BAG6_RAT Large proline-rich protein BAG6 OS=Rattus norvegicus OX=10116 GN=Bag6 PE=1 SV=2;sp|Q9Z1R2|BAG6_MOUSE Large proline-rich protein BAG	6	6	7.2	0	11.398	1479	0.640245	0.503358	0.235651			19.794	13.9905	16.8858	-2.41107	-2.14123	-1.11328	-2.16779	-1.62665	TRUE	TRUE	FALSE	FALSE	FALSE	-1.6359	-2.27615	FALSE
Banf1	Barrier-to-autointegration factor	sp|Q9R1T1|BAF_RAT;sp|O54962|BAF_MOUSE	sp|Q9R1T1|BAF_RAT;sp|O54962|BAF_MOUSE	sp|Q9R1T1|BAF_RAT Barrier-to-autointegration factor OS=Rattus norvegicus OX=10116 GN=Banf1 PE=1 SV=1;sp|O54962|BAF_MOUSE Barrier-to-autointegration factor OS=Mus musculus OX=10090 GN=Banf1 PE=1 SV=1	6	6	49.4	0	35.866	1915	7.25803	0.000360117	0.00210373			26.7461	21.8249	22.5544	-3.60367	-0.547504	5.83889	5.66652	4.04192	TRUE	TRUE	FALSE	FALSE	FALSE	5.18244	-2.07559	TRUE
Basp1	Brain acid soluble protein 1	sp|Q05175|BASP1_RAT	sp|Q05175|BASP1_RAT	sp|Q05175|BASP1_RAT Brain acid soluble protein 1 OS=Rattus norvegicus OX=10116 GN=Basp1 PE=1 SV=2	9	1	62.7	0	56.203	1101	0.71324	0.563897	0.257815	20.7951	19.3632	24.2582	19.6581	20.319	0.726694	3.61837	3.35095	3.4998	1.80656	FALSE	FALSE	FALSE	FALSE	FALSE	2.88577	2.17253	FALSE
Baz1b	Bromodomain adjacent to zinc finger domain protein 1B	tr|G3V661|G3V661_RAT;sp|Q9Z277|BAZ1B_MOUSE	tr|G3V661|G3V661_RAT;sp|Q9Z277|BAZ1B_MOUSE	tr|G3V661|G3V661_RAT Bromodomain adjacent to zinc finger domain protein 1B OS=Rattus norvegicus OX=10116 GN=Baz1b PE=1 SV=1;sp|Q9Z277|BAZ1B_MOUSE Tyrosine-protein kinase BAZ1B OS=Mus musculus OX=10090 GN=Baz1b PE=1 SV=2	12	12	9.3	0	23.362	2245	0.424692	0.70685	0.301503			19.4515	12.0812	16.1343	-2.63349	-3.48999	-1.45578	-4.07715	-2.37822	TRUE	TRUE	FALSE	FALSE	FALSE	-2.63705	-3.06174	FALSE
Bcap29	B-cell receptor-associated protein	tr|Q5XIU4|Q5XIU4_RAT	tr|Q5XIU4|Q5XIU4_RAT	tr|Q5XIU4|Q5XIU4_RAT B-cell receptor-associated protein OS=Rattus norvegicus OX=10116 GN=Bcap29 PE=1 SV=1	2	2	10.4	0	3.0911	2334	-1.22354	0.584587	0.264242				13.9678	17.4873	2.45312	-5.21844	-4.60284	-2.19057	-1.02518	TRUE	TRUE	TRUE	FALSE	FALSE	-2.6062	-1.38266	FALSE
Bcap31	B-cell receptor-associated protein	tr|Q6AY58|Q6AY58_RAT;sp|Q61335|BAP31_MOUSE	tr|Q6AY58|Q6AY58_RAT;sp|Q61335|BAP31_MOUSE	tr|Q6AY58|Q6AY58_RAT B-cell receptor-associated protein OS=Rattus norvegicus OX=10116 GN=Bcap31 PE=1 SV=1;sp|Q61335|BAP31_MOUSE B-cell receptor-associated protein 31 OS=Mus musculus OX=10090 GN=Bcap31 PE=1 SV=4	5	5	22.9	0	20.116	2342	2.56655	0.113559	0.0767397		14.8359	18.8615	17.1984	18.8597	-4.66319	-0.908892	-2.04575	1.04011	0.347176	TRUE	FALSE	FALSE	FALSE	FALSE	-0.219487	-2.78604	FALSE
Bcat1	Branched-chain-amino-acid aminotransferase	tr|Q99JD5|Q99JD5_RAT;sp|P54690|BCAT1_RAT	tr|Q99JD5|Q99JD5_RAT;sp|P54690|BCAT1_RAT	tr|Q99JD5|Q99JD5_RAT Branched-chain-amino-acid aminotransferase OS=Rattus norvegicus OX=10116 GN=Bcat1 PE=2 SV=1;sp|P54690|BCAT1_RAT Branched-chain-amino-acid aminotransferase, cytosolic OS=Rattus norvegicus OX=10116 GN=Bcat1 PE=1 SV=1	4	3	14.5	0	14.383	841	2.07742	0.125332	0.082266	17.9257		18.8342	15.229	19.8627	-2.14269	-3.11352	-2.07299	-0.929289	1.35022	FALSE	TRUE	FALSE	FALSE	FALSE	-0.550687	-2.62811	FALSE
Bin1	Bin1 protein	tr|Q5HZA7|Q5HZA7_RAT;tr|D4A4P1|D4A4P1_RAT;sp|O08839|BIN1_RAT;sp|O08539|BIN1_MOUSE;tr|F1LMX1|F1LMX1_RAT	tr|Q5HZA7|Q5HZA7_RAT;tr|D4A4P1|D4A4P1_RAT;sp|O08839|BIN1_RAT;sp|O08539|BIN1_MOUSE;tr|F1LMX1|F1LMX1_RAT	tr|Q5HZA7|Q5HZA7_RAT Bin1 protein OS=Rattus norvegicus OX=10116 GN=Bin1 PE=1 SV=1;tr|D4A4P1|D4A4P1_RAT Myc box-dependent-interacting protein 1 OS=Rattus norvegicus OX=10116 GN=Bin1 PE=1 SV=3;sp|O08839|BIN1_RAT Myc box-dependent-interacting protein 1 OS=Rat	3	3	10.2	0	5.642	235	-0.0158801	0.988422	0.37622		14.229	18.3579		15.1684	-3.5869	-1.51575	-2.54934	-1.80814	-3.34413	TRUE	FALSE	FALSE	TRUE	FALSE	-2.5672	-2.55132	FALSE
Blmh	Bleomycin hydrolase	sp|P70645|BLMH_RAT;tr|A1A5L1|A1A5L1_RAT;sp|Q8R016|BLMH_MOUSE;tr|A0A096MJX0|A0A096MJX0_RAT	sp|P70645|BLMH_RAT;tr|A1A5L1|A1A5L1_RAT;sp|Q8R016|BLMH_MOUSE	sp|P70645|BLMH_RAT Bleomycin hydrolase OS=Rattus norvegicus OX=10116 GN=Blmh PE=1 SV=1;tr|A1A5L1|A1A5L1_RAT Bleomycin hydrolase OS=Rattus norvegicus OX=10116 GN=Blmh PE=1 SV=1;sp|Q8R016|BLMH_MOUSE Bleomycin hydrolase OS=Mus musculus OX=10090 GN=Blmh PE=1 S	6	6	12.3	0	21.656	1019	-2.04034	0.170448	0.104573	21.0511		19.2964	14.6844	14.0499	0.982708	-1.93355	-1.61082	-1.47391	-4.46255	FALSE	TRUE	FALSE	FALSE	FALSE	-2.51576	-0.475423	FALSE
Blvra	Biliverdin reductase A	sp|P46844|BIEA_RAT;tr|Q6AZ33|Q6AZ33_RAT;sp|Q9CY64|BIEA_MOUSE	sp|P46844|BIEA_RAT;tr|Q6AZ33|Q6AZ33_RAT;sp|Q9CY64|BIEA_MOUSE	sp|P46844|BIEA_RAT Biliverdin reductase A OS=Rattus norvegicus OX=10116 GN=Blvra PE=1 SV=1;tr|Q6AZ33|Q6AZ33_RAT Biliverdin reductase A OS=Rattus norvegicus OX=10116 GN=Blvra PE=1 SV=1;sp|Q9CY64|BIEA_MOUSE Biliverdin reductase A OS=Mus musculus OX=10090 GN=	4	4	14.6	0	6.8893	769	0.351177	0.819558	0.33268			19.9745		16.4797	-1.41925	-4.56496	-0.932735	-4.95728	-2.03277	TRUE	TRUE	FALSE	TRUE	FALSE	-2.64093	-2.9921	FALSE
Blvrb	Biliverdin reductase B	tr|B5DF65|B5DF65_RAT;sp|Q923D2|BLVRB_MOUSE	tr|B5DF65|B5DF65_RAT;sp|Q923D2|BLVRB_MOUSE	tr|B5DF65|B5DF65_RAT Biliverdin reductase B OS=Rattus norvegicus OX=10116 GN=Blvrb PE=1 SV=1;sp|Q923D2|BLVRB_MOUSE Flavin reductase (NADPH) OS=Mus musculus OX=10090 GN=Blvrb PE=1 SV=3	3	3	20.9	0	21.32	2072	4.74723	0.0017075	0.00459777	17.7197		21.9763	17.3286	20.3647	-2.34868	-4.41804	1.06908	1.17027	1.85226	FALSE	TRUE	FALSE	FALSE	FALSE	1.36387	-3.38336	TRUE
Bmp1	Metalloendopeptidase	tr|F1M798|F1M798_RAT;sp|P98063|BMP1_MOUSE;sp|Q9WVM6|TLL2_MOUSE;tr|F1M280|F1M280_RAT;tr|D3Z8U5|D3Z8U5_RAT;sp|Q62381|TLL1_MOUSE	tr|F1M798|F1M798_RAT;sp|P98063|BMP1_MOUSE;sp|Q9WVM6|TLL2_MOUSE;tr|F1M280|F1M280_RAT	tr|F1M798|F1M798_RAT Metalloendopeptidase OS=Rattus norvegicus OX=10116 GN=Bmp1 PE=4 SV=2;sp|P98063|BMP1_MOUSE Bone morphogenetic protein 1 OS=Mus musculus OX=10090 GN=Bmp1 PE=1 SV=2;sp|Q9WVM6|TLL2_MOUSE Tolloid-like protein 2 OS=Mus musculus OX=10090 GN=T	10	10	10.9	0	24.181	1079	-0.415579	0.779166	0.322868	21.2369	12.2711	19.9082	14.9297	16.0356	1.16848	-3.47374	-0.999076	-1.22861	-2.47693	FALSE	FALSE	FALSE	FALSE	FALSE	-1.56821	-1.15263	FALSE
Brix1	Brix domain-containing protein 2	tr|G3V8B4|G3V8B4_RAT;sp|Q4QQT6|BRX1_RAT;sp|Q9DCA5|BRX1_MOUSE	tr|G3V8B4|G3V8B4_RAT;sp|Q4QQT6|BRX1_RAT;sp|Q9DCA5|BRX1_MOUSE	tr|G3V8B4|G3V8B4_RAT Brix domain-containing protein 2 OS=Rattus norvegicus OX=10116 GN=Brix1 PE=1 SV=1;sp|Q4QQT6|BRX1_RAT Ribosome biogenesis protein BRX1 homolog OS=Rattus norvegicus OX=10116 GN=Brix1 PE=2 SV=1;sp|Q9DCA5|BRX1_MOUSE Ribosome biogenesis pro	3	3	11.9	0	4.4256	1192	-0.212557	0.900969	0.354696			19.1867		16.9313	-4.11866	-2.05968	-1.72053	-6.6035	-1.58115	TRUE	TRUE	FALSE	TRUE	FALSE	-3.30173	-3.08917	FALSE
Bsg	Basigin	sp|P26453|BASI_RAT	sp|P26453|BASI_RAT	sp|P26453|BASI_RAT Basigin OS=Rattus norvegicus OX=10116 GN=Bsg PE=1 SV=2	9	6	23.5	0	69.184	655	7.12141	0.000479584	0.00242123		14.5719	24.5669	20.0286	23.4748	-4.74172	-1.17292	3.65963	3.87031	4.96233	TRUE	FALSE	FALSE	FALSE	FALSE	4.16409	-2.95732	TRUE
Bst2	Bone marrow stromal antigen 2	sp|Q811A2|BST2_RAT;sp|Q8R2Q8|BST2_MOUSE	sp|Q811A2|BST2_RAT;sp|Q8R2Q8|BST2_MOUSE	sp|Q811A2|BST2_RAT Bone marrow stromal antigen 2 OS=Rattus norvegicus OX=10116 GN=Bst2 PE=1 SV=1;sp|Q8R2Q8|BST2_MOUSE Bone marrow stromal antigen 2 OS=Mus musculus OX=10090 GN=Bst2 PE=1 SV=1	2	2	11	0	9.2348	1569	7.8359	3.6973e-05	0.00103127			24.3809	19.0255	21.1656	-5.44189	-4.23397	3.47364	2.8672	2.65309	TRUE	TRUE	FALSE	FALSE	FALSE	2.99798	-4.83793	TRUE
Btf3	Transcription factor BTF3	tr|Q5U3Y8|Q5U3Y8_RAT;sp|Q64152|BTF3_MOUSE;tr|M0R5M7|M0R5M7_RAT	tr|Q5U3Y8|Q5U3Y8_RAT;sp|Q64152|BTF3_MOUSE;tr|M0R5M7|M0R5M7_RAT	tr|Q5U3Y8|Q5U3Y8_RAT Transcription factor BTF3 OS=Rattus norvegicus OX=10116 GN=Btf3 PE=1 SV=1;sp|Q64152|BTF3_MOUSE Transcription factor BTF3 OS=Mus musculus OX=10090 GN=Btf3 PE=1 SV=3;tr|M0R5M7|M0R5M7_RAT Transcription factor BTF3 OS=Rattus norvegicus OX=	2	2	29	0	8.3257	1404	3.58153	0.0183484	0.0210244			23.2011	15.1376	18.3821	-3.73416	-2.66703	2.29391	-1.0207	-0.130411	TRUE	TRUE	FALSE	FALSE	FALSE	0.380933	-3.2006	FALSE
Bub3	BUB3 mitotic checkpoint protein	tr|Q4FZS2|Q4FZS2_RAT;sp|Q9WVA3|BUB3_MOUSE;tr|D4A567|D4A567_RAT	tr|Q4FZS2|Q4FZS2_RAT;sp|Q9WVA3|BUB3_MOUSE;tr|D4A567|D4A567_RAT	tr|Q4FZS2|Q4FZS2_RAT BUB3 mitotic checkpoint protein OS=Rattus norvegicus OX=10116 GN=Bub3 PE=1 SV=1;sp|Q9WVA3|BUB3_MOUSE Mitotic checkpoint protein BUB3 OS=Mus musculus OX=10090 GN=Bub3 PE=1 SV=2;tr|D4A567|D4A567_RAT BUB3 mitotic checkpoint protein OS=Rat	10	10	38.3	0	41.826	1927	5.83326	0.00032081	0.00207733	18.2948		24.0763	19.1779	22.2774	-1.7736	-3.2572	3.16904	3.01961	3.76493	FALSE	TRUE	FALSE	FALSE	FALSE	3.31786	-2.5154	TRUE
Bud31	Protein BUD31 homolog (Fragment)	tr|A0A096MK58|A0A096MK58_RAT;tr|A0A096MK83|A0A096MK83_RAT;sp|Q6PGH1|BUD31_MOUSE;sp|O70454|BUD31_RAT	tr|A0A096MK58|A0A096MK58_RAT;tr|A0A096MK83|A0A096MK83_RAT;sp|Q6PGH1|BUD31_MOUSE;sp|O70454|BUD31_RAT	tr|A0A096MK58|A0A096MK58_RAT Protein BUD31 homolog (Fragment) OS=Rattus norvegicus OX=10116 GN=Bud31 PE=1 SV=1;tr|A0A096MK83|A0A096MK83_RAT Protein BUD31 homolog (Fragment) OS=Rattus norvegicus OX=10116 GN=Bud31 PE=1 SV=6;sp|Q6PGH1|BUD31_MOUSE Protein BUD3	2	2	22.5	0.0059963	2.1124	344	0.384438	0.816338	0.332276				15.5851	18.0897	-2.2757	-2.82464	-5.50121	-0.573195	-0.422787	TRUE	TRUE	TRUE	FALSE	FALSE	-2.16573	-2.55017	FALSE
Bzw1	Basic leucine zipper and W2 domain-containing protein 1	sp|Q9CQC6|BZW1_MOUSE;sp|Q6P7P5|BZW1_RAT	sp|Q9CQC6|BZW1_MOUSE;sp|Q6P7P5|BZW1_RAT	sp|Q9CQC6|BZW1_MOUSE Basic leucine zipper and W2 domain-containing protein 1 OS=Mus musculus OX=10090 GN=Bzw1 PE=1 SV=1;sp|Q6P7P5|BZW1_RAT Basic leucine zipper and W2 domain-containing protein 1 OS=Rattus norvegicus OX=10116 GN=Bzw1 PE=1 SV=1	3	3	6.9	0	5.2282	1497	1.84088	0.104009	0.0715122			18.6698	16.0013	17.3018	-2.94613	-3.1391	-2.23744	-0.157079	-1.21069	TRUE	TRUE	FALSE	FALSE	FALSE	-1.20173	-3.04262	FALSE
Cad	Aspartate carbamoyltransferase	tr|D4A8A0|D4A8A0_RAT;sp|B2RQC6|PYR1_MOUSE	tr|D4A8A0|D4A8A0_RAT;sp|B2RQC6|PYR1_MOUSE	tr|D4A8A0|D4A8A0_RAT Aspartate carbamoyltransferase OS=Rattus norvegicus OX=10116 GN=Cad PE=1 SV=2;sp|B2RQC6|PYR1_MOUSE CAD protein OS=Mus musculus OX=10090 GN=Cad PE=1 SV=1	26	26	16	0	136.13	2167	2.85278	0.0827476	0.0610068			20.7104	13.0834	18.4882	-5.71912	-2.18382	-0.196863	-3.07492	-0.024277	TRUE	TRUE	FALSE	FALSE	FALSE	-1.09869	-3.95147	FALSE
Calm3	Calmodulin-3	sp|P0DP31|CALM3_RAT;sp|P0DP30|CALM2_RAT;sp|P0DP29|CALM1_RAT;sp|P0DP28|CALM3_MOUSE;sp|P0DP27|CALM2_MOUSE;sp|P0DP26|CALM1_MOUSE;sp|Q9D6P8|CALL3_MOUSE;tr|D4ABV5|D4ABV5_RAT;sp|Q5U206|CALL3_RAT;tr|M0RCJ6|M0RCJ6_RAT;tr|Q304F3|Q304F3_RAT;sp|P20801|TNNC2_MOUSE	sp|P0DP31|CALM3_RAT;sp|P0DP30|CALM2_RAT;sp|P0DP29|CALM1_RAT;sp|P0DP28|CALM3_MOUSE;sp|P0DP27|CALM2_MOUSE;sp|P0DP26|CALM1_MOUSE;sp|Q9D6P8|CALL3_MOUSE;tr|D4ABV5|D4ABV5_RAT	sp|P0DP31|CALM3_RAT Calmodulin-3 OS=Rattus norvegicus OX=10116 GN=Calm3 PE=1 SV=1;sp|P0DP30|CALM2_RAT Calmodulin-2 OS=Rattus norvegicus OX=10116 GN=Calm2 PE=1 SV=1;sp|P0DP29|CALM1_RAT Calmodulin-1 OS=Rattus norvegicus OX=10116 GN=Calm1 PE=1 SV=1;sp|P0DP28|	11	11	60.4	0	78.037	481	4.38457	0.00654452	0.0101534	19.0012	18.1582	25.683	21.2843	23.7837	-1.06726	2.41343	4.7758	5.12599	5.27118	FALSE	FALSE	FALSE	FALSE	FALSE	5.05766	0.673088	FALSE
Calr	Calreticulin	sp|P18418|CALR_RAT;tr|F1M5A1|F1M5A1_RAT;tr|D3ZYM6|D3ZYM6_RAT	sp|P18418|CALR_RAT	sp|P18418|CALR_RAT Calreticulin OS=Rattus norvegicus OX=10116 GN=Calr PE=1 SV=1	19	4	52.2	0	320.3	586	-0.0199784	0.987489	0.37622	26.1944	18.4715	24.9559	21.4894	22.3517	6.12594	2.72668	4.0487	5.33111	3.83919	FALSE	FALSE	FALSE	FALSE	FALSE	4.40633	4.42631	FALSE
Calu	Calumenin	sp|O35887|CALU_MOUSE//tr|G3V6S3|G3V6S3_RAT;tr|Q3MID6|Q3MID6_RAT	sp|O35887|CALU_MOUSE//tr|G3V6S3|G3V6S3_RAT;tr|Q3MID6|Q3MID6_RAT	sp|O35887|CALU_MOUSE Calumenin OS=Mus musculus OX=10090 GN=Calu PE=1 SV=1//tr|G3V6S3|G3V6S3_RAT Calumenin OS=Rattus norvegicus OX=10116 GN=Calu PE=1 SV=1;tr|Q3MID6|Q3MID6_RAT Calumenin OS=Rattus norvegicus OX=10116 GN=Calu PE=1 SV=1	18//3	3//1	60.3//60.3	0//0	323.31//21.432	302//2250	-4.32445	0.00318422	0.00655688	26.8497	21.1222	21.5766	18.3376	20.9285	6.7813	5.37739	0.66935	2.17927	2.41606	FALSE	FALSE	FALSE	FALSE	FALSE	1.75489	6.07934	TRUE
Cand1	Cullin-associated NEDD8-dissociated protein 1	sp|Q6ZQ38|CAND1_MOUSE;sp|P97536|CAND1_RAT	sp|Q6ZQ38|CAND1_MOUSE;sp|P97536|CAND1_RAT	sp|Q6ZQ38|CAND1_MOUSE Cullin-associated NEDD8-dissociated protein 1 OS=Mus musculus OX=10090 GN=Cand1 PE=1 SV=2;sp|P97536|CAND1_RAT Cullin-associated NEDD8-dissociated protein 1 OS=Rattus norvegicus OX=10116 GN=Cand1 PE=1 SV=1	13	13	12.8	0	22.862	1064	1.27991	0.287285	0.156117	17.9725		20.2119	13.3049	16.4668	-2.09589	-4.19353	-0.695297	-2.85341	-2.04568	FALSE	TRUE	FALSE	FALSE	FALSE	-1.8648	-3.14471	FALSE
Cand2	Cullin-associated NEDD8-dissociated protein 2	tr|D4AAI5|D4AAI5_RAT;tr|A0A0G2K139|A0A0G2K139_RAT;sp|Q9R0L4|CAND2_RAT;tr|G3V7E8|G3V7E8_RAT;sp|Q6ZQ73|CAND2_MOUSE	tr|D4AAI5|D4AAI5_RAT;tr|A0A0G2K139|A0A0G2K139_RAT;sp|Q9R0L4|CAND2_RAT;tr|G3V7E8|G3V7E8_RAT;sp|Q6ZQ73|CAND2_MOUSE	tr|D4AAI5|D4AAI5_RAT Cullin-associated NEDD8-dissociated protein 2 OS=Rattus norvegicus OX=10116 GN=Cand2 PE=3 SV=1;tr|A0A0G2K139|A0A0G2K139_RAT Cullin-associated NEDD8-dissociated protein 2 OS=Rattus norvegicus OX=10116 GN=Cand2 PE=3 SV=1;sp|Q9R0L4|CAND2_	14	14	15.4	0	55.906	1910	2.32556	0.0887876	0.0643975			19.7075	14.8199	18.6591	-1.5584	-4.68712	-1.19974	-1.33845	0.146611	TRUE	TRUE	FALSE	FALSE	FALSE	-0.797195	-3.12276	FALSE
Canx	Calnexin	sp|P35565|CALX_RAT;sp|P35564|CALX_MOUSE	sp|P35565|CALX_RAT;sp|P35564|CALX_MOUSE	sp|P35565|CALX_RAT Calnexin OS=Rattus norvegicus OX=10116 GN=Canx PE=1 SV=1;sp|P35564|CALX_MOUSE Calnexin OS=Mus musculus OX=10090 GN=Canx PE=1 SV=1	15	15	27.2	0	40.708	714	4.24428	0.0358146	0.0333017		16.3593	22.4168	18.1267	20.3364	-5.5685	0.614492	1.50961	1.96833	1.82388	TRUE	FALSE	FALSE	FALSE	FALSE	1.76727	-2.477	FALSE
Cap1	Adenylyl cyclase-associated protein 1	sp|Q08163|CAP1_RAT;sp|P40124|CAP1_MOUSE;sp|Q9CYT6|CAP2_MOUSE;sp|P52481|CAP2_RAT	sp|Q08163|CAP1_RAT;sp|P40124|CAP1_MOUSE	sp|Q08163|CAP1_RAT Adenylyl cyclase-associated protein 1 OS=Rattus norvegicus OX=10116 GN=Cap1 PE=1 SV=3;sp|P40124|CAP1_MOUSE Adenylyl cyclase-associated protein 1 OS=Mus musculus OX=10090 GN=Cap1 PE=1 SV=4	12	12	41.8	0	44.867	1117	2.39187	0.0707855	0.0542301	20.0015	13.3621	21.8187	16.3807	20.8799	-0.0668705	-2.38271	0.911436	0.22233	2.36746	FALSE	FALSE	FALSE	FALSE	FALSE	1.16708	-1.22479	FALSE
Capn1	Calcium-activated neutral proteinase 1	tr|F1LS29|F1LS29_RAT;sp|P97571|CAN1_RAT;sp|O35350|CAN1_MOUSE	tr|F1LS29|F1LS29_RAT;sp|P97571|CAN1_RAT;sp|O35350|CAN1_MOUSE	tr|F1LS29|F1LS29_RAT Calcium-activated neutral proteinase 1 OS=Rattus norvegicus OX=10116 GN=Capn1 PE=1 SV=1;sp|P97571|CAN1_RAT Calpain-1 catalytic subunit OS=Rattus norvegicus OX=10116 GN=Capn1 PE=1 SV=1;sp|O35350|CAN1_MOUSE Calpain-1 catalytic subunit OS	2	2	3.1	0.00051361	2.9542	280	0.352984	0.7235	0.306175		12.6319	16.8638		15.8181	-4.04798	-3.11291	-4.04348	-2.94455	-2.69435	TRUE	FALSE	FALSE	TRUE	FALSE	-3.22746	-3.58044	FALSE
Capn2	Calpain-2 catalytic subunit	sp|Q07009|CAN2_RAT;sp|O08529|CAN2_MOUSE	sp|Q07009|CAN2_RAT;sp|O08529|CAN2_MOUSE	sp|Q07009|CAN2_RAT Calpain-2 catalytic subunit OS=Rattus norvegicus OX=10116 GN=Capn2 PE=1 SV=3;sp|O08529|CAN2_MOUSE Calpain-2 catalytic subunit OS=Mus musculus OX=10090 GN=Capn2 PE=1 SV=4	14	14	30	0	163.14	1108	1.83918	0.172911	0.105723	17.7808	15.4186	21.3513	15.1582	20.6655	-2.28757	-0.326151	0.444041	-1.00012	2.15304	FALSE	FALSE	FALSE	FALSE	FALSE	0.532322	-1.30686	FALSE
Capn5	Calpain-5	tr|A0A0G2JYD8|A0A0G2JYD8_RAT;tr|G3V7U6|G3V7U6_RAT;sp|O08688|CAN5_MOUSE;sp|Q8R4C0|CAN5_RAT	tr|A0A0G2JYD8|A0A0G2JYD8_RAT;tr|G3V7U6|G3V7U6_RAT;sp|O08688|CAN5_MOUSE;sp|Q8R4C0|CAN5_RAT	tr|A0A0G2JYD8|A0A0G2JYD8_RAT Calpain-5 OS=Rattus norvegicus OX=10116 GN=Capn5 PE=1 SV=1;tr|G3V7U6|G3V7U6_RAT Calpain-5 OS=Rattus norvegicus OX=10116 GN=Capn5 PE=1 SV=2;sp|O08688|CAN5_MOUSE Calpain-5 OS=Mus musculus OX=10090 GN=Capn5 PE=1 SV=1;sp|Q8R4C0|CAN	9	9	17	0	20.476	1984	1.86968	0.138349	0.0884126			19.3807	12.8466	18.263	-3.3398	-3.79135	-1.52648	-3.31175	-0.249464	TRUE	TRUE	FALSE	FALSE	FALSE	-1.6959	-3.56558	FALSE
Capns1	Calcium-activated neutral proteinase small subunit	tr|M0RD20|M0RD20_RAT;sp|Q64537|CPNS1_RAT;tr|A0A0G2K6H7|A0A0G2K6H7_RAT;sp|O88456|CPNS1_MOUSE	tr|M0RD20|M0RD20_RAT;sp|Q64537|CPNS1_RAT;tr|A0A0G2K6H7|A0A0G2K6H7_RAT;sp|O88456|CPNS1_MOUSE	tr|M0RD20|M0RD20_RAT Calcium-activated neutral proteinase small subunit OS=Rattus norvegicus OX=10116 GN=Capns1 PE=1 SV=1;sp|Q64537|CPNS1_RAT Calpain small subunit 1 OS=Rattus norvegicus OX=10116 GN=Capns1 PE=1 SV=3;tr|A0A0G2K6H7|A0A0G2K6H7_RAT Calpain sma	2	2	11.5	0	7.2834	1417	3.56991	0.0189895	0.0214003			21.2683	15.2844	18.1257	-5.57321	-2.16643	0.361023	-0.873979	-0.38678	TRUE	TRUE	FALSE	FALSE	FALSE	-0.299912	-3.86982	FALSE
Caprin1	Caprin-1	sp|Q60865|CAPR1_MOUSE;sp|Q5M9G3|CAPR1_RAT;tr|A0A0G2K8H0|A0A0G2K8H0_RAT	sp|Q60865|CAPR1_MOUSE;sp|Q5M9G3|CAPR1_RAT;tr|A0A0G2K8H0|A0A0G2K8H0_RAT	sp|Q60865|CAPR1_MOUSE Caprin-1 OS=Mus musculus OX=10090 GN=Caprin1 PE=1 SV=2;sp|Q5M9G3|CAPR1_RAT Caprin-1 OS=Rattus norvegicus OX=10116 GN=Caprin1 PE=1 SV=2;tr|A0A0G2K8H0|A0A0G2K8H0_RAT Caprin-1 OS=Rattus norvegicus OX=10116 GN=Caprin1 PE=1 SV=1	4	4	10.5	0	10.253	1234	3.37967	0.0139729	0.0174643			21.0848	14.9679	17.113	-5.2136	-3.15401	0.177562	-1.19048	-1.3995	TRUE	TRUE	FALSE	FALSE	FALSE	-0.804137	-4.18381	FALSE
Capza1	F-actin-capping protein subunit alpha-1	sp|B2GUZ5|CAZA1_RAT;sp|P47753|CAZA1_MOUSE	sp|B2GUZ5|CAZA1_RAT;sp|P47753|CAZA1_MOUSE	sp|B2GUZ5|CAZA1_RAT F-actin-capping protein subunit alpha-1 OS=Rattus norvegicus OX=10116 GN=Capza1 PE=1 SV=1;sp|P47753|CAZA1_MOUSE F-actin-capping protein subunit alpha-1 OS=Mus musculus OX=10090 GN=Capza1 PE=1 SV=4	6	4	31.8	0	24.892	180	0.596577	0.542859	0.250221	19.5975	16.4346	21.9988	16.4141	19.2832	-0.470964	0.689802	1.09153	0.25579	0.770666	FALSE	FALSE	FALSE	FALSE	FALSE	0.705996	0.109419	FALSE
Capza2	F-actin-capping protein subunit alpha-2	sp|Q3T1K5|CAZA2_RAT;sp|P47754|CAZA2_MOUSE	sp|Q3T1K5|CAZA2_RAT;sp|P47754|CAZA2_MOUSE	sp|Q3T1K5|CAZA2_RAT F-actin-capping protein subunit alpha-2 OS=Rattus norvegicus OX=10116 GN=Capza2 PE=1 SV=1;sp|P47754|CAZA2_MOUSE F-actin-capping protein subunit alpha-2 OS=Mus musculus OX=10090 GN=Capza2 PE=1 SV=3	4	4	29.4	0	13.628	773	0.669531	0.624813	0.276154		15.6982	20.5714		17.0067	-3.90744	-0.0466049	-0.335872	-2.08079	-1.50581	TRUE	FALSE	FALSE	TRUE	FALSE	-1.30749	-1.97702	FALSE
Capzb	F-actin-capping protein subunit beta	sp|Q5XI32|CAPZB_RAT;tr|A0A0G2JYB1|A0A0G2JYB1_RAT;sp|P47757|CAPZB_MOUSE	sp|Q5XI32|CAPZB_RAT;tr|A0A0G2JYB1|A0A0G2JYB1_RAT;sp|P47757|CAPZB_MOUSE	sp|Q5XI32|CAPZB_RAT F-actin-capping protein subunit beta OS=Rattus norvegicus OX=10116 GN=Capzb PE=1 SV=1;tr|A0A0G2JYB1|A0A0G2JYB1_RAT F-actin-capping protein subunit beta OS=Rattus norvegicus OX=10116 GN=Capzb PE=1 SV=1;sp|P47757|CAPZB_MOUSE F-actin-cappi	6	6	24.3	0	16.167	1275	-0.680423	0.664043	0.289243	20.9714		21.0886	16.1647	14.7197	0.902993	-1.94555	0.181384	0.00633772	-3.79283	FALSE	TRUE	FALSE	FALSE	FALSE	-1.2017	-0.52128	FALSE
Carhsp1	Calcium-regulated heat stable protein 1	sp|Q9WU49|CHSP1_RAT;sp|Q9CR86|CHSP1_MOUSE	sp|Q9WU49|CHSP1_RAT;sp|Q9CR86|CHSP1_MOUSE	sp|Q9WU49|CHSP1_RAT Calcium-regulated heat stable protein 1 OS=Rattus norvegicus OX=10116 GN=Carhsp1 PE=1 SV=1;sp|Q9CR86|CHSP1_MOUSE Calcium-regulated heat stable protein 1 OS=Mus musculus OX=10090 GN=Carhsp1 PE=1 SV=1	3	3	42.9	0	13.614	1771	1.82517	0.35543	0.182449			20.8621		21.1581	0.0294578	-4.05539	-0.0451117	-3.16394	2.64565	TRUE	TRUE	FALSE	TRUE	FALSE	-0.187799	-2.01297	FALSE
Cars	Cysteinyl-tRNA synthetase	tr|G3V9K0|G3V9K0_RAT;sp|Q9ER72|SYCC_MOUSE	tr|G3V9K0|G3V9K0_RAT;sp|Q9ER72|SYCC_MOUSE	tr|G3V9K0|G3V9K0_RAT Cysteinyl-tRNA synthetase OS=Rattus norvegicus OX=10116 GN=Cars PE=1 SV=1;sp|Q9ER72|SYCC_MOUSE Cysteine--tRNA ligase, cytoplasmic OS=Mus musculus OX=10090 GN=Cars1 PE=1 SV=2	7	7	12.4	0	25.551	2276	-0.307366	0.801014	0.328686	19.374		19.5947	12.7419	16.2052	-0.694408	-3.38168	-1.31252	-3.41642	-2.30728	FALSE	TRUE	FALSE	FALSE	FALSE	-2.34541	-2.03804	FALSE
Casp3	Caspase-3	sp|P55213|CASP3_RAT	sp|P55213|CASP3_RAT	sp|P55213|CASP3_RAT Caspase-3 OS=Rattus norvegicus OX=10116 GN=Casp3 PE=2 SV=2	2	2	10.8	0	4.4609	847	0.476576	0.664116	0.289243			18.6796		15.2075	-4.10732	-1.93008	-2.22765	-2.09379	-3.30494	TRUE	TRUE	FALSE	TRUE	FALSE	-2.54212	-3.0187	FALSE
Cat	Catalase	sp|P24270|CATA_MOUSE;sp|P04762|CATA_RAT	sp|P24270|CATA_MOUSE;sp|P04762|CATA_RAT	sp|P24270|CATA_MOUSE Catalase OS=Mus musculus OX=10090 GN=Cat PE=1 SV=4;sp|P04762|CATA_RAT Catalase OS=Rattus norvegicus OX=10116 GN=Cat PE=1 SV=3	5	5	11.4	0	9.6819	636	2.63692	0.0765715	0.0577181			17.2801	16.4112	16.6736	-5.06444	-3.68488	-3.62711	0.25283	-1.83893	TRUE	TRUE	FALSE	FALSE	FALSE	-1.73774	-4.37466	FALSE
Cav1	Caveolin-1	sp|P49817|CAV1_MOUSE	sp|P49817|CAV1_MOUSE	sp|P49817|CAV1_MOUSE Caveolin-1 OS=Mus musculus OX=10090 GN=Cav1 PE=1 SV=1	6	1	34.8	0	38.19	800	2.35526	0.280063	0.153278		19.9859	22.5364	19.7417	21.5733	-3.43606	4.24114	1.62912	3.58341	3.06086	TRUE	FALSE	FALSE	FALSE	FALSE	2.7578	0.40254	FALSE
Cavin1	Caveolae-associated protein 1	tr|G3V8L9|G3V8L9_RAT;sp|P85125|CAVN1_RAT;sp|O54724|CAVN1_MOUSE	tr|G3V8L9|G3V8L9_RAT;sp|P85125|CAVN1_RAT;sp|O54724|CAVN1_MOUSE	tr|G3V8L9|G3V8L9_RAT Caveolae-associated protein 1 OS=Rattus norvegicus OX=10116 GN=Cavin1 PE=1 SV=1;sp|P85125|CAVN1_RAT Caveolae-associated protein 1 OS=Rattus norvegicus OX=10116 GN=Cavin1 PE=1 SV=1;sp|O54724|CAVN1_MOUSE Caveolae-associated protein 1 OS=	9	9	31.1	0	64.577	2267	5.49833	0.000386349	0.00216293			22.8516	17.0259	19.9044	-4.493	-3.70106	1.94439	0.867606	1.39191	TRUE	TRUE	FALSE	FALSE	FALSE	1.4013	-4.09703	TRUE
Cbr3	Carbonyl reductase 3	tr|B2GV72|B2GV72_RAT;sp|Q8K354|CBR3_MOUSE	tr|B2GV72|B2GV72_RAT	tr|B2GV72|B2GV72_RAT Carbonyl reductase 3 OS=Rattus norvegicus OX=10116 GN=Cbr3 PE=1 SV=1	4	4	25.6	0	7.1247	2060	2.12467	0.0555725	0.0458151			20.1074	15.8605	19.2011	-2.1494	-2.37262	-0.799848	-0.297804	0.688643	TRUE	TRUE	FALSE	FALSE	FALSE	-0.136337	-2.26101	FALSE
Cbx3	Chromobox 3	tr|Q5RJK5|Q5RJK5_RAT;sp|P23198|CBX3_MOUSE;tr|D3ZRS6|D3ZRS6_RAT;tr|Q5RJL1|Q5RJL1_RAT;tr|A0A0G2JYP0|A0A0G2JYP0_RAT;tr|D4A3T3|D4A3T3_RAT;sp|P83917|CBX1_MOUSE	tr|Q5RJK5|Q5RJK5_RAT;sp|P23198|CBX3_MOUSE;tr|D3ZRS6|D3ZRS6_RAT	tr|Q5RJK5|Q5RJK5_RAT Chromobox 3 OS=Rattus norvegicus OX=10116 GN=Cbx3 PE=1 SV=1;sp|P23198|CBX3_MOUSE Chromobox protein homolog 3 OS=Mus musculus OX=10090 GN=Cbx3 PE=1 SV=2;tr|D3ZRS6|D3ZRS6_RAT Uncharacterized protein OS=Rattus norvegicus OX=10116 PE=4 SV=	5	5	23.5	0	10.269	627	0.0231292	0.985315	0.37622	19.3675	18.398	21.6377	16.5997	20.3385	-0.70092	2.65324	0.730451	0.441361	1.82605	FALSE	FALSE	FALSE	FALSE	FALSE	0.999289	0.97616	FALSE
Cbx5	Cbx5 protein	tr|B2RYU7|B2RYU7_RAT;sp|Q61686|CBX5_MOUSE	tr|B2RYU7|B2RYU7_RAT;sp|Q61686|CBX5_MOUSE	tr|B2RYU7|B2RYU7_RAT Cbx5 protein OS=Rattus norvegicus OX=10116 GN=Cbx5 PE=1 SV=1;sp|Q61686|CBX5_MOUSE Chromobox protein homolog 5 OS=Mus musculus OX=10090 GN=Cbx5 PE=1 SV=1	2	2	12.6	0	4.0318	1331	3.20489	0.0125227	0.0160627			20.1138	15.8204	18.6294	-2.63698	-4.4491	-0.793476	-0.337905	0.116928	TRUE	TRUE	FALSE	FALSE	FALSE	-0.338151	-3.54304	FALSE
Ccdc47	Coiled-coil domain-containing protein 47	sp|Q9D024|CCD47_MOUSE;sp|Q5U2X6|CCD47_RAT	sp|Q9D024|CCD47_MOUSE;sp|Q5U2X6|CCD47_RAT	sp|Q9D024|CCD47_MOUSE Coiled-coil domain-containing protein 47 OS=Mus musculus OX=10090 GN=Ccdc47 PE=1 SV=2;sp|Q5U2X6|CCD47_RAT Coiled-coil domain-containing protein 47 OS=Rattus norvegicus OX=10116 GN=Ccdc47 PE=2 SV=1	2	2	7.2	0	4.5745	1260	0.390963	0.675554	0.291844			18.3364		15.4447	-2.80837	-3.41821	-2.5708	-2.52842	-3.06776	TRUE	TRUE	FALSE	TRUE	FALSE	-2.72233	-3.11329	FALSE
Ccdc80	Coiled-coil domain-containing protein 80	sp|Q6QD51|CCD80_RAT//sp|Q8R2G6|CCD80_MOUSE	sp|Q6QD51|CCD80_RAT//sp|Q8R2G6|CCD80_MOUSE	sp|Q6QD51|CCD80_RAT Coiled-coil domain-containing protein 80 OS=Rattus norvegicus OX=10116 GN=Ccdc80 PE=1 SV=1//sp|Q8R2G6|CCD80_MOUSE Coiled-coil domain-containing protein 80 OS=Mus musculus OX=10090 GN=Ccdc80 PE=1 SV=2	23//2	10//2	30.2//19.2	0//0	91.893//9.5889	1516//1656	2.76096	0.0299799	0.0292424	19.1808		22.2923	16.5518	19.0506	-0.887609	-3.08989	1.38507	0.393435	0.538133	FALSE	TRUE	FALSE	FALSE	FALSE	0.772213	-1.98875	FALSE
Ccn1	CCN family member 1	tr|Q66HT5|Q66HT5_RAT;sp|Q9ES72|CCN1_RAT;sp|P18406|CCN1_MOUSE	tr|Q66HT5|Q66HT5_RAT;sp|Q9ES72|CCN1_RAT;sp|P18406|CCN1_MOUSE	tr|Q66HT5|Q66HT5_RAT CCN family member 1 OS=Rattus norvegicus OX=10116 GN=Ccn1 PE=2 SV=1;sp|Q9ES72|CCN1_RAT CCN family member 1 OS=Rattus norvegicus OX=10116 GN=Ccn1 PE=2 SV=1;sp|P18406|CCN1_MOUSE CCN family member 1 OS=Mus musculus OX=10090 GN=Ccn1 PE=1 S	4	4	10.6	0	7.5954	585	4.3057	0.00416508	0.00776873			20.8673	16.3722	17.3673	-3.47727	-5.78169	-0.0399738	0.213851	-1.14522	TRUE	TRUE	FALSE	FALSE	FALSE	-0.323782	-4.62948	TRUE
Ccs	Superoxide dismutase [Cu-Zn]	tr|E9PSS2|E9PSS2_RAT;tr|A0A0G2JSZ9|A0A0G2JSZ9_RAT;sp|Q9JK72|CCS_RAT;sp|Q9WU84|CCS_MOUSE	tr|E9PSS2|E9PSS2_RAT;tr|A0A0G2JSZ9|A0A0G2JSZ9_RAT;sp|Q9JK72|CCS_RAT	tr|E9PSS2|E9PSS2_RAT Superoxide dismutase [Cu-Zn] OS=Rattus norvegicus OX=10116 GN=Ccs PE=1 SV=1;tr|A0A0G2JSZ9|A0A0G2JSZ9_RAT Copper chaperone for superoxide dismutase OS=Rattus norvegicus OX=10116 GN=Ccs PE=1 SV=1;sp|Q9JK72|CCS_RAT Copper chaperone for su	3	3	16.2	0	5.8065	1866	2.8318	0.0185812	0.0210684			19.5511	14.7631	15.725	-4.5401	-4.81603	-1.35609	-1.39528	-2.78744	TRUE	TRUE	FALSE	FALSE	FALSE	-1.84627	-4.67807	FALSE
Cct2	T-complex protein 1 subunit beta	sp|Q5XIM9|TCPB_RAT	sp|Q5XIM9|TCPB_RAT	sp|Q5XIM9|TCPB_RAT T-complex protein 1 subunit beta OS=Rattus norvegicus OX=10116 GN=Cct2 PE=1 SV=3	26	4	55.9	0	227.49	1287	2.53279	0.0242856	0.0254926	20.8092	16.2344	23.9725	18.8463	22.2033	0.740818	0.48963	3.06532	2.68792	3.69081	FALSE	FALSE	FALSE	FALSE	FALSE	3.14802	0.615224	FALSE
Cct3	T-complex protein 1 subunit gamma	sp|Q6P502|TCPG_RAT;sp|P80318|TCPG_MOUSE	sp|Q6P502|TCPG_RAT;sp|P80318|TCPG_MOUSE	sp|Q6P502|TCPG_RAT T-complex protein 1 subunit gamma OS=Rattus norvegicus OX=10116 GN=Cct3 PE=1 SV=1;sp|P80318|TCPG_MOUSE T-complex protein 1 subunit gamma OS=Mus musculus OX=10090 GN=Cct3 PE=1 SV=1	29	29	52.8	0	115.4	1486	1.95929	0.176765	0.107468	23.4614	14.9284	24.5821	19.1238	21.615	3.39297	-0.816368	3.67487	2.96543	3.10246	FALSE	FALSE	FALSE	FALSE	FALSE	3.24759	1.2883	FALSE
Cct4	T-complex protein 1 subunit delta	sp|Q7TPB1|TCPD_RAT;sp|P80315|TCPD_MOUSE	sp|Q7TPB1|TCPD_RAT;sp|P80315|TCPD_MOUSE	sp|Q7TPB1|TCPD_RAT T-complex protein 1 subunit delta OS=Rattus norvegicus OX=10116 GN=Cct4 PE=1 SV=3;sp|P80315|TCPD_MOUSE T-complex protein 1 subunit delta OS=Mus musculus OX=10090 GN=Cct4 PE=1 SV=3	20	20	38.6	0	110.59	1546	3.15923	0.00758013	0.0111614	19.0321	15.2129	23.2939	18.4649	20.9446	-1.03633	-0.531918	2.38667	2.30658	2.43208	FALSE	FALSE	FALSE	FALSE	FALSE	2.37511	-0.784123	FALSE
Cct5	T-complex protein 1 subunit epsilon	sp|Q68FQ0|TCPE_RAT	sp|Q68FQ0|TCPE_RAT	sp|Q68FQ0|TCPE_RAT T-complex protein 1 subunit epsilon OS=Rattus norvegicus OX=10116 GN=Cct5 PE=1 SV=1	26	9	46.8	0	119.35	1436	2.56901	0.058841	0.0476981	18.2597	17.182	23.6528	18.2869	20.7881	-1.8087	1.43725	2.7456	2.12861	2.27563	FALSE	FALSE	FALSE	FALSE	FALSE	2.38328	-0.185725	FALSE
Cct6a	Chaperonin containing Tcp1, subunit 6A (Zeta 1)	tr|Q3MHS9|Q3MHS9_RAT;sp|P80317|TCPZ_MOUSE;tr|Q6AYJ7|Q6AYJ7_RAT;sp|Q61390|TCPW_MOUSE	tr|Q3MHS9|Q3MHS9_RAT;sp|P80317|TCPZ_MOUSE	tr|Q3MHS9|Q3MHS9_RAT Chaperonin containing Tcp1, subunit 6A (Zeta 1) OS=Rattus norvegicus OX=10116 GN=Cct6a PE=1 SV=1;sp|P80317|TCPZ_MOUSE T-complex protein 1 subunit zeta OS=Mus musculus OX=10090 GN=Cct6a PE=1 SV=3	22	22	48	0	95.817	1026	3.29743	0.0197688	0.0220428	21.5538	14.1495	24.2587	19.3475	21.6993	1.48538	-1.59529	3.35145	3.18917	3.18682	FALSE	FALSE	FALSE	FALSE	FALSE	3.24248	-0.0549526	FALSE
Cct7	T-complex protein 1 subunit eta	tr|D4AC23|D4AC23_RAT;sp|P80313|TCPH_MOUSE	tr|D4AC23|D4AC23_RAT;sp|P80313|TCPH_MOUSE	tr|D4AC23|D4AC23_RAT T-complex protein 1 subunit eta OS=Rattus norvegicus OX=10116 GN=Cct7 PE=1 SV=1;sp|P80313|TCPH_MOUSE T-complex protein 1 subunit eta OS=Mus musculus OX=10090 GN=Cct7 PE=1 SV=1	20	20	43.8	0	95.543	2177	4.13205	0.00357033	0.00697767	19.1932	12.7531	23.2785	18.3199	20.5754	-0.875208	-2.99172	2.3713	2.16152	2.06294	FALSE	FALSE	FALSE	FALSE	FALSE	2.19859	-1.93347	TRUE
Cct8	CCT-theta	tr|D4ACB8|D4ACB8_RAT;sp|P42932|TCPQ_MOUSE	tr|D4ACB8|D4ACB8_RAT;sp|P42932|TCPQ_MOUSE	tr|D4ACB8|D4ACB8_RAT CCT-theta OS=Rattus norvegicus OX=10116 GN=Cct8 PE=1 SV=1;sp|P42932|TCPQ_MOUSE T-complex protein 1 subunit theta OS=Mus musculus OX=10090 GN=Cct8 PE=1 SV=3	26	26	46.2	0	80.972	2179	2.14384	0.04963	0.0422048	21.6428	16.1861	24.2382	19.4468	21.3481	1.57443	0.441262	3.33097	3.28848	2.8356	FALSE	FALSE	FALSE	FALSE	FALSE	3.15168	1.00784	FALSE
Cd151	CD151 antigen	sp|Q9QZA6|CD151_RAT	sp|Q9QZA6|CD151_RAT	sp|Q9QZA6|CD151_RAT CD151 antigen OS=Rattus norvegicus OX=10116 GN=Cd151 PE=1 SV=2	3	3	13	0	29.492	1900	6.07607	0.000179083	0.00165944			23.5603	19.6022	21.8957	-2.55738	-3.27467	2.65311	3.44386	3.38319	TRUE	TRUE	FALSE	FALSE	FALSE	3.16005	-2.91602	TRUE
Cd44	CD44 antigen	tr|O70509|O70509_RAT;tr|D3ZGF1|D3ZGF1_RAT;sp|P26051|CD44_RAT;tr|F1LSA1|F1LSA1_RAT;sp|P15379|CD44_MOUSE	tr|O70509|O70509_RAT;tr|D3ZGF1|D3ZGF1_RAT;sp|P26051|CD44_RAT;tr|F1LSA1|F1LSA1_RAT	tr|O70509|O70509_RAT CD44 antigen OS=Rattus norvegicus OX=10116 GN=Cd44 PE=1 SV=1;tr|D3ZGF1|D3ZGF1_RAT CD44 antigen OS=Rattus norvegicus OX=10116 GN=Cd44 PE=1 SV=3;sp|P26051|CD44_RAT CD44 antigen OS=Rattus norvegicus OX=10116 GN=Cd44 PE=1 SV=2;tr|F1LSA1|F1	4	4	16.5	0	12.925	653	5.17443	0.00102614	0.00365229			22.42	16.2425	20.6322	-4.36324	-3.50787	1.51275	0.0841707	2.1197	TRUE	TRUE	FALSE	FALSE	FALSE	1.23887	-3.93556	TRUE
Cd47	Leukocyte surface antigen CD47	sp|P97829|CD47_RAT;tr|A0A0G2JTH4|A0A0G2JTH4_RAT;sp|Q61735|CD47_MOUSE	sp|P97829|CD47_RAT;tr|A0A0G2JTH4|A0A0G2JTH4_RAT	sp|P97829|CD47_RAT Leukocyte surface antigen CD47 OS=Rattus norvegicus OX=10116 GN=Cd47 PE=1 SV=1;tr|A0A0G2JTH4|A0A0G2JTH4_RAT Integrin-associated protein OS=Rattus norvegicus OX=10116 GN=Cd47 PE=1 SV=1	3	3	10.9	0	6.5761	1075	3.81291	0.0232394	0.0246349		13.7426	21.0552	14.8839	18.919	-6.10364	-2.00217	0.14794	-1.2744	0.406476	TRUE	FALSE	FALSE	FALSE	FALSE	-0.239995	-4.0529	FALSE
Cd55	CD55 molecule (Cromer blood group)	tr|A0A0G2QC50|A0A0G2QC50_RAT	tr|A0A0G2QC50|A0A0G2QC50_RAT	tr|A0A0G2QC50|A0A0G2QC50_RAT CD55 molecule (Cromer blood group) OS=Rattus norvegicus OX=10116 GN=Cd55 PE=1 SV=1	2	2	6.3	0	3.2492	2039	3.70542	0.00538782	0.00902075			21.7733	15.4221	18.4525	-3.24999	-4.1143	0.866032	-0.736203	-0.0599872	TRUE	TRUE	FALSE	FALSE	FALSE	0.0232804	-3.68214	TRUE
Cd81	Tetraspanin	tr|Q6P9V1|Q6P9V1_RAT;sp|Q62745|CD81_RAT;sp|P35762|CD81_MOUSE	tr|Q6P9V1|Q6P9V1_RAT;sp|Q62745|CD81_RAT;sp|P35762|CD81_MOUSE	tr|Q6P9V1|Q6P9V1_RAT Tetraspanin OS=Rattus norvegicus OX=10116 GN=Cd81 PE=1 SV=1;sp|Q62745|CD81_RAT CD81 antigen OS=Rattus norvegicus OX=10116 GN=Cd81 PE=1 SV=1;sp|P35762|CD81_MOUSE CD81 antigen OS=Mus musculus OX=10090 GN=Cd81 PE=1 SV=2	2	2	11.9	0	29.906	716	-2.15106	0.312581	0.166003	21.4486	19.2995	23.5354		20.815	1.38018	3.55466	2.62817	-3.98158	2.30247	FALSE	FALSE	FALSE	TRUE	FALSE	0.316353	2.46742	FALSE
Cd9	CD9 antigen	sp|P40241|CD9_RAT;sp|P40240|CD9_MOUSE	sp|P40241|CD9_RAT;sp|P40240|CD9_MOUSE	sp|P40241|CD9_RAT CD9 antigen OS=Rattus norvegicus OX=10116 GN=Cd9 PE=1 SV=2;sp|P40240|CD9_MOUSE CD9 antigen OS=Mus musculus OX=10090 GN=Cd9 PE=1 SV=2	5	5	13.7	0	10.183	742	1.4457	0.565525	0.258232		21.0327	22.6779	18.0904	20.4097	-4.44607	5.28795	1.7707	1.93204	1.89717	TRUE	FALSE	FALSE	FALSE	FALSE	1.86664	0.42094	FALSE
Cdc37	Hsp90 chaperone protein kinase-targeting subunit	tr|A0A140TAG9|A0A140TAG9_RAT;sp|Q63692|CDC37_RAT;tr|A0A0G2K3C1|A0A0G2K3C1_RAT;sp|Q61081|CDC37_MOUSE	tr|A0A140TAG9|A0A140TAG9_RAT;sp|Q63692|CDC37_RAT;tr|A0A0G2K3C1|A0A0G2K3C1_RAT;sp|Q61081|CDC37_MOUSE	tr|A0A140TAG9|A0A140TAG9_RAT Hsp90 chaperone protein kinase-targeting subunit OS=Rattus norvegicus OX=10116 GN=Cdc37 PE=1 SV=1;sp|Q63692|CDC37_RAT Hsp90 co-chaperone Cdc37 OS=Rattus norvegicus OX=10116 GN=Cdc37 PE=1 SV=2;tr|A0A0G2K3C1|A0A0G2K3C1_RAT Hsp90	2	2	7.4	0	6.4589	1397	-0.0977499	0.945226	0.367047	18.8316		19.1518		14.8374	-1.23684	-5.02762	-1.75545	-4.25943	-3.67506	FALSE	TRUE	FALSE	TRUE	FALSE	-3.22998	-3.13223	FALSE
Cdc42	Cell division control protein 42 homolog	sp|Q8CFN2|CDC42_RAT;sp|P60766|CDC42_MOUSE;tr|A0A0G2JSM8|A0A0G2JSM8_RAT	sp|Q8CFN2|CDC42_RAT;sp|P60766|CDC42_MOUSE;tr|A0A0G2JSM8|A0A0G2JSM8_RAT	sp|Q8CFN2|CDC42_RAT Cell division control protein 42 homolog OS=Rattus norvegicus OX=10116 GN=Cdc42 PE=1 SV=2;sp|P60766|CDC42_MOUSE Cell division control protein 42 homolog OS=Mus musculus OX=10090 GN=Cdc42 PE=1 SV=2;tr|A0A0G2JSM8|A0A0G2JSM8_RAT Cell divis	6	6	36.6	0	19.447	873	2.66666	0.0721924	0.0551913		17.5527	23.5315	18.3982	21.0019	-2.23885	1.80791	2.62425	2.23991	2.4894	TRUE	FALSE	FALSE	FALSE	FALSE	2.45119	-0.215473	FALSE
Cdc42bpb	Non-specific serine/threonine protein kinase	tr|A0A0G2KB58|A0A0G2KB58_RAT;sp|Q7TT49|MRCKB_RAT	tr|A0A0G2KB58|A0A0G2KB58_RAT;sp|Q7TT49|MRCKB_RAT	tr|A0A0G2KB58|A0A0G2KB58_RAT Non-specific serine/threonine protein kinase OS=Rattus norvegicus OX=10116 GN=Cdc42bpb PE=1 SV=1;sp|Q7TT49|MRCKB_RAT Serine/threonine-protein kinase MRCK beta OS=Rattus norvegicus OX=10116 GN=Cdc42bpb PE=1 SV=1	2	2	1.8	0	4.1286	1555	0.330261	0.720708	0.305474				11.343	13.7408	-5.28069	-4.74188	-4.4561	-4.81531	-4.77165	TRUE	TRUE	TRUE	FALSE	FALSE	-4.68102	-5.01128	FALSE
Cdk1	Cyclin-dependent kinase 1	sp|P39951|CDK1_RAT;sp|P11440|CDK1_MOUSE;tr|D3ZSZ0|D3ZSZ0_RAT;sp|Q99J95|CDK9_MOUSE;sp|Q641Z4|CDK9_RAT;tr|M0R7D0|M0R7D0_RAT;sp|Q3V3A1|CDK15_MOUSE;sp|Q04899|CDK18_MOUSE;sp|O35832|CDK18_RAT;tr|A0A140UHY2|A0A140UHY2_RAT;tr|A0A0H2UHG4|A0A0H2UHG4_RAT;sp|O35495|CDK14_MOUSE;tr|Q68G39|Q68G39_RAT;sp|Q04735|CDK16_MOUSE;tr|G3V6J5|G3V6J5_RAT;sp|Q8K0D0|CDK17_MOUSE;sp|O35831|CDK17_RAT;tr|A0A0G2K5U7|A0A0G2K5U7_RA…	sp|P39951|CDK1_RAT;sp|P11440|CDK1_MOUSE	sp|P39951|CDK1_RAT Cyclin-dependent kinase 1 OS=Rattus norvegicus OX=10116 GN=Cdk1 PE=1 SV=1;sp|P11440|CDK1_MOUSE Cyclin-dependent kinase 1 OS=Mus musculus OX=10090 GN=Cdk1 PE=1 SV=3	13	11	45.8	0	72.757	739	4.61039	0.0013817	0.00426775		14.337	23.4338	18.2744	21.7858	-2.53563	-1.4078	2.52654	2.11611	3.27336	TRUE	FALSE	FALSE	FALSE	FALSE	2.63867	-1.97172	TRUE
Cdk2	Cyclin-dependent kinase 2	tr|Q6P751|Q6P751_RAT;sp|Q63699|CDK2_RAT;sp|P97377|CDK2_MOUSE;sp|Q80YP0|CDK3_MOUSE	tr|Q6P751|Q6P751_RAT;sp|Q63699|CDK2_RAT;sp|P97377|CDK2_MOUSE	tr|Q6P751|Q6P751_RAT Cyclin-dependent kinase 2 OS=Rattus norvegicus OX=10116 GN=Cdk2 PE=1 SV=1;sp|Q63699|CDK2_RAT Cyclin-dependent kinase 2 OS=Rattus norvegicus OX=10116 GN=Cdk2 PE=1 SV=1;sp|P97377|CDK2_MOUSE Cyclin-dependent kinase 2 OS=Mus musculus OX=10	10	10	48.7	0	23.864	1054	3.76011	0.0234698	0.0248302			20.9613	14.4346	20.4797	-2.47001	-4.85188	0.0540404	-1.72377	1.96722	TRUE	TRUE	FALSE	FALSE	FALSE	0.0991644	-3.66094	FALSE
Cdk5	Cyclin-dependent-like kinase 5	sp|Q03114|CDK5_RAT;sp|P49615|CDK5_MOUSE	sp|Q03114|CDK5_RAT;sp|P49615|CDK5_MOUSE	sp|Q03114|CDK5_RAT Cyclin-dependent-like kinase 5 OS=Rattus norvegicus OX=10116 GN=Cdk5 PE=1 SV=1;sp|P49615|CDK5_MOUSE Cyclin-dependent-like kinase 5 OS=Mus musculus OX=10090 GN=Cdk5 PE=1 SV=1	3	3	14.4	0	4.7213	797	0.152473	0.900575	0.354696			16.3021		17.3197	-3.24207	-2.88322	-4.60516	-2.9326	-1.19276	TRUE	TRUE	FALSE	TRUE	FALSE	-2.91017	-3.06265	FALSE
Cdk6	Cyclin-dependent kinase 6	tr|F1MA87|F1MA87_RAT;sp|Q64261|CDK6_MOUSE	tr|F1MA87|F1MA87_RAT;sp|Q64261|CDK6_MOUSE	tr|F1MA87|F1MA87_RAT Cyclin-dependent kinase 6 OS=Rattus norvegicus OX=10116 GN=Cdk6 PE=1 SV=2;sp|Q64261|CDK6_MOUSE Cyclin-dependent kinase 6 OS=Mus musculus OX=10090 GN=Cdk6 PE=1 SV=2	2	2	10.7	0	4.5524	2236	-1.67241	0.11557	0.0775436			17.5143		15.3136	-1.03224	-2.47361	-3.39293	-3.68414	-3.19893	TRUE	TRUE	FALSE	TRUE	FALSE	-3.42533	-1.75293	FALSE
Celf1	CUGBP Elav-like family member 1	sp|P28659|CELF1_MOUSE;sp|Q4QQT3|CELF1_RAT	sp|P28659|CELF1_MOUSE;sp|Q4QQT3|CELF1_RAT	sp|P28659|CELF1_MOUSE CUGBP Elav-like family member 1 OS=Mus musculus OX=10090 GN=Celf1 PE=1 SV=2;sp|Q4QQT3|CELF1_RAT CUGBP Elav-like family member 1 OS=Rattus norvegicus OX=10116 GN=Celf1 PE=2 SV=1	2	2	4.3	0.0014771	2.5574	672	1.01826	0.35144	0.180781			18.8131		15.7569	-4.15724	-2.16185	-2.09414	-1.57409	-2.75562	TRUE	TRUE	FALSE	TRUE	FALSE	-2.14128	-3.15954	FALSE
Cfl1	Cofilin-1	sp|P45592|COF1_RAT;sp|P18760|COF1_MOUSE;tr|M0R6D6|M0R6D6_RAT;tr|A0A0G2KA35|A0A0G2KA35_RAT	sp|P45592|COF1_RAT;sp|P18760|COF1_MOUSE	sp|P45592|COF1_RAT Cofilin-1 OS=Rattus norvegicus OX=10116 GN=Cfl1 PE=1 SV=3;sp|P18760|COF1_MOUSE Cofilin-1 OS=Mus musculus OX=10090 GN=Cfl1 PE=1 SV=3	9	6	62	0	105.54	763	1.96524	0.127416	0.0831058	21.2324	19.5259	25.1268	19.7674	23.9972	1.16398	3.78111	4.21957	3.60905	5.48474	FALSE	FALSE	FALSE	FALSE	FALSE	4.43779	2.47255	FALSE
Cgas	Cyclic GMP-AMP synthase	tr|M0R8I6|M0R8I6_RAT;tr|A0A0G2JVC4|A0A0G2JVC4_RAT;sp|Q8C6L5|CGAS_MOUSE	tr|M0R8I6|M0R8I6_RAT;tr|A0A0G2JVC4|A0A0G2JVC4_RAT;sp|Q8C6L5|CGAS_MOUSE	tr|M0R8I6|M0R8I6_RAT Cyclic GMP-AMP synthase OS=Rattus norvegicus OX=10116 GN=Cgas PE=1 SV=1;tr|A0A0G2JVC4|A0A0G2JVC4_RAT Cyclic GMP-AMP synthase OS=Rattus norvegicus OX=10116 GN=Cgas PE=1 SV=1;sp|Q8C6L5|CGAS_MOUSE Cyclic GMP-AMP synthase OS=Mus musculus O	4	4	14	0	6.9797	1971	2.22045	0.0897435	0.0648283			19.775	14.9245	17.9735	-1.63058	-4.74695	-1.13219	-1.2338	-0.538945	TRUE	TRUE	FALSE	FALSE	FALSE	-0.968312	-3.18877	FALSE
Chaf1b	Chromatin assembly factor 1 subunit B	tr|Q4V8B4|Q4V8B4_RAT;sp|Q9D0N7|CAF1B_MOUSE	tr|Q4V8B4|Q4V8B4_RAT;sp|Q9D0N7|CAF1B_MOUSE	tr|Q4V8B4|Q4V8B4_RAT Chromatin assembly factor 1 subunit B OS=Rattus norvegicus OX=10116 GN=Chaf1b PE=1 SV=1;sp|Q9D0N7|CAF1B_MOUSE Chromatin assembly factor 1 subunit B OS=Mus musculus OX=10090 GN=Chaf1b PE=1 SV=1	3	3	6.5	0	7.8037	2305	0.91829	0.552104	0.253829			19.0428		16.8047	-4.75853	-3.54392	-1.86439	-6.12667	-1.70775	TRUE	TRUE	FALSE	TRUE	FALSE	-3.23293	-4.15122	FALSE
Chd1	DNA helicase	tr|A0A0G2K5T4|A0A0G2K5T4_RAT;tr|D4AAG9|D4AAG9_RAT;sp|P40201|CHD1_MOUSE	tr|A0A0G2K5T4|A0A0G2K5T4_RAT;tr|D4AAG9|D4AAG9_RAT;sp|P40201|CHD1_MOUSE	tr|A0A0G2K5T4|A0A0G2K5T4_RAT DNA helicase OS=Rattus norvegicus OX=10116 GN=Chd1 PE=1 SV=1;tr|D4AAG9|D4AAG9_RAT DNA helicase OS=Rattus norvegicus OX=10116 GN=Chd1 PE=1 SV=3;sp|P40201|CHD1_MOUSE Chromodomain-helicase-DNA-binding protein 1 OS=Mus musculus OX=	3	3	2.6	0	3.6166	741	-1.37295	0.279918	0.153278			18.1047		12.7448	-3.59966	-1.93108	-2.80256	-3.84472	-5.76769	TRUE	TRUE	FALSE	TRUE	FALSE	-4.13833	-2.76537	FALSE
Chd4	Chromodomain-helicase-DNA-binding protein 4	sp|Q6PDQ2|CHD4_MOUSE;tr|E9PU01|E9PU01_RAT;tr|D3ZR50|D3ZR50_RAT;sp|A2A8L1|CHD5_MOUSE;tr|A0A0H2UHP5|A0A0H2UHP5_RAT;sp|D3ZD32|CHD5_RAT	sp|Q6PDQ2|CHD4_MOUSE;tr|E9PU01|E9PU01_RAT	sp|Q6PDQ2|CHD4_MOUSE Chromodomain-helicase-DNA-binding protein 4 OS=Mus musculus OX=10090 GN=Chd4 PE=1 SV=1;tr|E9PU01|E9PU01_RAT DNA helicase OS=Rattus norvegicus OX=10116 GN=Chd4 PE=1 SV=3	10	6	7.2	0	29.088	1506	-0.00449015	0.996646	0.378814			19.1528	12.3574	16.7073	-2.22749	-2.67054	-1.75439	-3.80089	-1.80523	TRUE	TRUE	FALSE	FALSE	FALSE	-2.45351	-2.44901	FALSE
Chm	Rab proteins geranylgeranyltransferase component A	tr|A0A0G2KAD5|A0A0G2KAD5_RAT;tr|G3V607|G3V607_RAT;sp|P37727|RAE1_RAT;sp|Q9QXG2|RAE1_MOUSE	tr|A0A0G2KAD5|A0A0G2KAD5_RAT;tr|G3V607|G3V607_RAT;sp|P37727|RAE1_RAT;sp|Q9QXG2|RAE1_MOUSE	tr|A0A0G2KAD5|A0A0G2KAD5_RAT Rab proteins geranylgeranyltransferase component A OS=Rattus norvegicus OX=10116 GN=Chm PE=1 SV=1;tr|G3V607|G3V607_RAT Rab proteins geranylgeranyltransferase component A OS=Rattus norvegicus OX=10116 GN=Chm PE=1 SV=2;sp|P37727|	2	2	4.9	0	6.2276	730	1.29973	0.369639	0.187948			18.0246		15.0211	-2.17644	-6.66782	-2.88264	-2.99314	-3.49142	TRUE	TRUE	FALSE	TRUE	FALSE	-3.1224	-4.42213	FALSE
Chmp2a	Charged multivesicular body protein 2A	tr|B2RZB5|B2RZB5_RAT;sp|Q9DB34|CHM2A_MOUSE	tr|B2RZB5|B2RZB5_RAT;sp|Q9DB34|CHM2A_MOUSE	tr|B2RZB5|B2RZB5_RAT Charged multivesicular body protein 2A OS=Rattus norvegicus OX=10116 GN=Chmp2a PE=1 SV=1;sp|Q9DB34|CHM2A_MOUSE Charged multivesicular body protein 2a OS=Mus musculus OX=10090 GN=Chmp2a PE=1 SV=1	4	4	19.4	0	8.7871	1819	6.25721	0.00019468	0.00171581			22.4402	17.7961	19.4929	-4.138	-5.60896	1.53297	1.63781	0.980404	TRUE	TRUE	FALSE	FALSE	FALSE	1.38373	-4.87348	TRUE
Chmp4b	Uncharacterized protein	tr|M0RCH6|M0RCH6_RAT;sp|Q9D8B3|CHM4B_MOUSE;tr|D4A9Z8|D4A9Z8_RAT	tr|M0RCH6|M0RCH6_RAT;sp|Q9D8B3|CHM4B_MOUSE;tr|D4A9Z8|D4A9Z8_RAT	tr|M0RCH6|M0RCH6_RAT Uncharacterized protein OS=Rattus norvegicus OX=10116 GN=Chmp4b PE=1 SV=2;sp|Q9D8B3|CHM4B_MOUSE Charged multivesicular body protein 4b OS=Mus musculus OX=10090 GN=Chmp4b PE=1 SV=2;tr|D4A9Z8|D4A9Z8_RAT Chromatin-modifying protein 4B-lik	7	7	39.6	0	39.669	1813	2.58643	0.103149	0.0712179		16.821	21.4726	18.0206	20.2988	-3.43976	1.07623	0.565409	1.86224	1.78634	TRUE	FALSE	FALSE	FALSE	FALSE	1.40467	-1.18176	FALSE
Chmp6	Charged multivesicular body protein 6	tr|D3ZDR2|D3ZDR2_RAT;sp|P0C0A3|CHMP6_MOUSE	tr|D3ZDR2|D3ZDR2_RAT;sp|P0C0A3|CHMP6_MOUSE	tr|D3ZDR2|D3ZDR2_RAT Charged multivesicular body protein 6 OS=Rattus norvegicus OX=10116 GN=Chmp6 PE=1 SV=1;sp|P0C0A3|CHMP6_MOUSE Charged multivesicular body protein 6 OS=Mus musculus OX=10090 GN=Chmp6 PE=1 SV=2	2	2	12.5	0	8.0779	474	3.91212	0.00846212	0.0119998			21.4611	15.2997	17.3623	-5.60356	-3.1906	0.553911	-0.858625	-1.15018	TRUE	TRUE	FALSE	FALSE	FALSE	-0.484965	-4.39708	FALSE
Chp1	Calcineurin B homologous protein 1	sp|P61023|CHP1_RAT;sp|P61022|CHP1_MOUSE	sp|P61023|CHP1_RAT;sp|P61022|CHP1_MOUSE	sp|P61023|CHP1_RAT Calcineurin B homologous protein 1 OS=Rattus norvegicus OX=10116 GN=Chp1 PE=1 SV=2;sp|P61022|CHP1_MOUSE Calcineurin B homologous protein 1 OS=Mus musculus OX=10090 GN=Chp1 PE=1 SV=2	6	6	43.6	0	27.151	880	3.07165	0.0959679	0.0678652			21.4177		17.6865	-3.90514	-5.71856	0.510488	-4.90507	-0.826013	TRUE	TRUE	FALSE	TRUE	FALSE	-1.7402	-4.81185	FALSE
Ckap2	Cytoskeleton-associated protein 2	tr|D3ZPD0|D3ZPD0_RAT;sp|Q3V1H1|CKAP2_MOUSE	tr|D3ZPD0|D3ZPD0_RAT	tr|D3ZPD0|D3ZPD0_RAT Cytoskeleton-associated protein 2 OS=Rattus norvegicus OX=10116 GN=Ckap2 PE=1 SV=1	3	3	6.7	0	4.0775	2114	-2.94195	0.0259105	0.0267103			18.2692		14.0563	-1.09595	-1.24821	-2.63807	-5.24781	-4.45619	TRUE	TRUE	FALSE	TRUE	FALSE	-4.11402	-1.17208	FALSE
Ckap4	Cytoskeleton-associated protein 4	sp|Q8BMK4|CKAP4_MOUSE//tr|D3ZH41|D3ZH41_RAT	sp|Q8BMK4|CKAP4_MOUSE//tr|D3ZH41|D3ZH41_RAT	sp|Q8BMK4|CKAP4_MOUSE Cytoskeleton-associated protein 4 OS=Mus musculus OX=10090 GN=Ckap4 PE=1 SV=2//tr|D3ZH41|D3ZH41_RAT Cytoskeleton-associated protein 4 OS=Rattus norvegicus OX=10116 GN=Ckap4 PE=1 SV=2	5//11	5//6	19.8//43.3	0//0	13.56//32.777	1592//2094	2.44369	0.233615	0.134004		17.9949	23.2042	17.6432	18.4852	-4.63441	2.25006	2.29698	1.48482	-0.0272501	TRUE	FALSE	FALSE	FALSE	FALSE	1.25151	-1.19218	FALSE
Cldnd1	Claudin domain containing 1, isoform CRA_b	tr|G3V674|G3V674_RAT;sp|Q9CQX5|CLDN1_MOUSE	tr|G3V674|G3V674_RAT;sp|Q9CQX5|CLDN1_MOUSE	tr|G3V674|G3V674_RAT Claudin domain containing 1, isoform CRA_b OS=Rattus norvegicus OX=10116 GN=Cldnd1 PE=1 SV=1;sp|Q9CQX5|CLDN1_MOUSE Claudin domain-containing protein 1 OS=Mus musculus OX=10090 GN=Cldnd1 PE=1 SV=1	2	2	11.5	0.0028585	2.3086	2247	1.77612	0.196705	0.117074			18.8244		18.7459	-4.25804	-2.74125	-2.08287	-3.32107	0.233379	TRUE	TRUE	FALSE	TRUE	FALSE	-1.72352	-3.49965	FALSE
Clic1	Chloride intracellular channel protein 1	sp|Q9Z1Q5|CLIC1_MOUSE;sp|Q6MG61|CLIC1_RAT;tr|A0A0G2K6C0|A0A0G2K6C0_RAT	sp|Q9Z1Q5|CLIC1_MOUSE;sp|Q6MG61|CLIC1_RAT	sp|Q9Z1Q5|CLIC1_MOUSE Chloride intracellular channel protein 1 OS=Mus musculus OX=10090 GN=Clic1 PE=1 SV=3;sp|Q6MG61|CLIC1_RAT Chloride intracellular channel protein 1 OS=Rattus norvegicus OX=10116 GN=Clic1 PE=1 SV=1	10	10	53.9	0	88.511	1481	4.63502	0.028811	0.0286217		18.7175	25.3585	19.9732	23.49	-3.41358	2.97267	4.45131	3.8149	4.97747	TRUE	FALSE	FALSE	FALSE	FALSE	4.41456	-0.220456	FALSE
Clic4	Chloride intracellular channel protein	tr|G3V8C4|G3V8C4_RAT;sp|Q9QYB1|CLIC4_MOUSE;sp|Q9Z0W7|CLIC4_RAT	tr|G3V8C4|G3V8C4_RAT;sp|Q9QYB1|CLIC4_MOUSE;sp|Q9Z0W7|CLIC4_RAT	tr|G3V8C4|G3V8C4_RAT Chloride intracellular channel protein OS=Rattus norvegicus OX=10116 GN=Clic4 PE=1 SV=1;sp|Q9QYB1|CLIC4_MOUSE Chloride intracellular channel protein 4 OS=Mus musculus OX=10090 GN=Clic4 PE=1 SV=3;sp|Q9Z0W7|CLIC4_RAT Chloride intracellul	9	9	50.2	0	25.738	1895	2.91125	0.0316569	0.0303819		16.0295	23.358	17.4346	20.2616	-2.4565	0.28473	2.45074	1.27628	1.74907	TRUE	FALSE	FALSE	FALSE	FALSE	1.82536	-1.08588	FALSE
Clta	Clathrin light chain A	sp|O08585|CLCA_MOUSE;tr|A0A0G2JYW3|A0A0G2JYW3_RAT;sp|P08081|CLCA_RAT	sp|O08585|CLCA_MOUSE;tr|A0A0G2JYW3|A0A0G2JYW3_RAT;sp|P08081|CLCA_RAT	sp|O08585|CLCA_MOUSE Clathrin light chain A OS=Mus musculus OX=10090 GN=Clta PE=1 SV=2;tr|A0A0G2JYW3|A0A0G2JYW3_RAT Clathrin light chain OS=Rattus norvegicus OX=10116 GN=Clta PE=1 SV=1;sp|P08081|CLCA_RAT Clathrin light chain A OS=Rattus norvegicus OX=10116	6	6	17.9	0	10.062	239	7.64681	6.60782e-05	0.00111201			23.8144	19.9745	23.4649	-3.83394	-3.67586	2.90718	3.81616	4.9524	TRUE	TRUE	FALSE	FALSE	FALSE	3.89191	-3.7549	TRUE
Cltb	Clathrin light chain B	sp|Q6IRU5|CLCB_MOUSE;sp|P08082|CLCB_RAT	sp|Q6IRU5|CLCB_MOUSE;sp|P08082|CLCB_RAT	sp|Q6IRU5|CLCB_MOUSE Clathrin light chain B OS=Mus musculus OX=10090 GN=Cltb PE=1 SV=1;sp|P08082|CLCB_RAT Clathrin light chain B OS=Rattus norvegicus OX=10116 GN=Cltb PE=1 SV=1	6	6	19.2	0	10.618	451	4.50528	0.021158	0.0232067			21.2759	13.6071	21.5452	-4.59262	-3.85114	0.368714	-2.55123	3.03271	TRUE	TRUE	FALSE	FALSE	FALSE	0.283396	-4.22188	FALSE
Cltc	Clathrin heavy chain	tr|F1M779|F1M779_RAT;sp|P11442|CLH1_RAT;sp|Q68FD5|CLH1_MOUSE;tr|B2BKY8|B2BKY8_RAT	tr|F1M779|F1M779_RAT;sp|P11442|CLH1_RAT;sp|Q68FD5|CLH1_MOUSE	tr|F1M779|F1M779_RAT Clathrin heavy chain OS=Rattus norvegicus OX=10116 GN=Cltc PE=1 SV=1;sp|P11442|CLH1_RAT Clathrin heavy chain 1 OS=Rattus norvegicus OX=10116 GN=Cltc PE=1 SV=3;sp|Q68FD5|CLH1_MOUSE Clathrin heavy chain 1 OS=Mus musculus OX=10090 GN=Cltc	84	84	57.6	0	323.31	504	4.72919	0.00228307	0.00533413	20.3937	14.9104	24.8467	19.8211	24.3342	0.325309	-0.834386	3.93943	3.6628	5.82174	FALSE	FALSE	FALSE	FALSE	FALSE	4.47466	-0.254538	TRUE
Clu	Clusterin	tr|G3V836|G3V836_RAT;sp|P05371|CLUS_RAT;tr|A0A0G2KB42|A0A0G2KB42_RAT//sp|Q06890|CLUS_MOUSE	tr|G3V836|G3V836_RAT;sp|P05371|CLUS_RAT//sp|Q06890|CLUS_MOUSE	tr|G3V836|G3V836_RAT Clusterin OS=Rattus norvegicus OX=10116 GN=Clu PE=1 SV=1;sp|P05371|CLUS_RAT Clusterin OS=Rattus norvegicus OX=10116 GN=Clu PE=1 SV=2//sp|Q06890|CLUS_MOUSE Clusterin OS=Mus musculus OX=10090 GN=Clu PE=1 SV=1	19//3	5//3	41.6//34.6	0//0	181.16//48.977	417//1107	2.84111	0.0385406	0.035227	24.7855	17.5889	26.623	21.8916	25.4285	4.71706	1.84407	5.71573	5.73323	6.91606	FALSE	FALSE	FALSE	FALSE	FALSE	6.12167	3.28057	FALSE
Cluh	Clustered mitochondria protein homolog	tr|D3ZKG9|D3ZKG9_RAT;tr|A0A0U1RRV5|A0A0U1RRV5_RAT;sp|Q5SW19|CLU_MOUSE	tr|D3ZKG9|D3ZKG9_RAT;tr|A0A0U1RRV5|A0A0U1RRV5_RAT;sp|Q5SW19|CLU_MOUSE	tr|D3ZKG9|D3ZKG9_RAT Clustered mitochondria protein homolog OS=Rattus norvegicus OX=10116 GN=Cluh PE=1 SV=3;tr|A0A0U1RRV5|A0A0U1RRV5_RAT Clustered mitochondria protein homolog OS=Rattus norvegicus OX=10116 GN=Cluh PE=1 SV=1;sp|Q5SW19|CLU_MOUSE Clustered mi	6	6	5.4	0	10.141	2042	1.43885	0.203765	0.119817			18.3137	12.6294	14.6886	-5.76917	-3.7394	-2.59351	-3.52893	-3.82385	TRUE	TRUE	FALSE	FALSE	FALSE	-3.31543	-4.75428	FALSE
Cmpk1	UMP-CMP kinase	sp|Q9DBP5|KCY_MOUSE;sp|Q4KM73|KCY_RAT;tr|A0A0G2JSJ2|A0A0G2JSJ2_RAT;tr|A0A0G2JTN5|A0A0G2JTN5_RAT	sp|Q9DBP5|KCY_MOUSE;sp|Q4KM73|KCY_RAT;tr|A0A0G2JSJ2|A0A0G2JSJ2_RAT;tr|A0A0G2JTN5|A0A0G2JTN5_RAT	sp|Q9DBP5|KCY_MOUSE UMP-CMP kinase OS=Mus musculus OX=10090 GN=Cmpk1 PE=1 SV=1;sp|Q4KM73|KCY_RAT UMP-CMP kinase OS=Rattus norvegicus OX=10116 GN=Cmpk1 PE=1 SV=2;tr|A0A0G2JSJ2|A0A0G2JSJ2_RAT UMP-CMP kinase OS=Rattus norvegicus OX=10116 GN=Cmpk1 PE=1 SV=1;tr	2	2	13.3	0	4.5107	1190	1.71842	0.26373	0.146124			19.8562		16.8992	-4.15003	-4.73119	-1.05106	-5.50228	-1.61325	TRUE	TRUE	FALSE	TRUE	FALSE	-2.72219	-4.44061	FALSE
Cndp2	Cytosolic non-specific dipeptidase	sp|Q6Q0N1|CNDP2_RAT;sp|Q9D1A2|CNDP2_MOUSE	sp|Q6Q0N1|CNDP2_RAT;sp|Q9D1A2|CNDP2_MOUSE	sp|Q6Q0N1|CNDP2_RAT Cytosolic non-specific dipeptidase OS=Rattus norvegicus OX=10116 GN=Cndp2 PE=1 SV=1;sp|Q9D1A2|CNDP2_MOUSE Cytosolic non-specific dipeptidase OS=Mus musculus OX=10090 GN=Cndp2 PE=1 SV=1	8	8	21.3	0	16.931	1513	1.59152	0.337684	0.17603			20.9176	12.4724	18.0539	-4.90698	-1.03221	0.0103506	-3.68597	-0.458602	TRUE	TRUE	FALSE	FALSE	FALSE	-1.37807	-2.9696	FALSE
Cnot1	CCR4-NOT transcription complex subunit 1	sp|Q6ZQ08|CNOT1_MOUSE;tr|G3V7M0|G3V7M0_RAT	sp|Q6ZQ08|CNOT1_MOUSE;tr|G3V7M0|G3V7M0_RAT	sp|Q6ZQ08|CNOT1_MOUSE CCR4-NOT transcription complex subunit 1 OS=Mus musculus OX=10090 GN=Cnot1 PE=1 SV=2;tr|G3V7M0|G3V7M0_RAT CCR4-NOT transcription complex, subunit 1 OS=Rattus norvegicus OX=10116 GN=Cnot1 PE=1 SV=1	6	6	2.9	0	10.285	1527	-1.8261	0.111223	0.0755707			15.9177	10.9575	13.9304	-2.02669	-4.16942	-4.98955	-5.2008	-4.58212	TRUE	TRUE	FALSE	FALSE	FALSE	-4.92416	-3.09805	FALSE
Cnp	2,3-cyclic-nucleotide 3-phosphodiesterase	sp|P13233|CN37_RAT;sp|P16330|CN37_MOUSE	sp|P13233|CN37_RAT;sp|P16330|CN37_MOUSE	sp|P13233|CN37_RAT 2,3-cyclic-nucleotide 3-phosphodiesterase OS=Rattus norvegicus OX=10116 GN=Cnp PE=1 SV=2;sp|P16330|CN37_MOUSE 2,3-cyclic-nucleotide 3-phosphodiesterase OS=Mus musculus OX=10090 GN=Cnp PE=1 SV=3	7	7	17.1	0	29.39	526	2.82327	0.0299559	0.0292424			21.7109	15.8384	17.4659	-3.93942	-2.08238	0.803642	-0.319917	-1.04662	TRUE	TRUE	FALSE	FALSE	FALSE	-0.187631	-3.0109	FALSE
Col12a1	Collagen alpha-1(XII) chain	sp|Q60847|COCA1_MOUSE//tr|A0A0G2KAJ7|A0A0G2KAJ7_RAT	sp|Q60847|COCA1_MOUSE//tr|A0A0G2KAJ7|A0A0G2KAJ7_RAT	sp|Q60847|COCA1_MOUSE Collagen alpha-1(XII) chain OS=Mus musculus OX=10090 GN=Col12a1 PE=2 SV=3//tr|A0A0G2KAJ7|A0A0G2KAJ7_RAT Collagen alpha-1(XII) chain OS=Rattus norvegicus OX=10116 GN=Col12a1 PE=1 SV=1	104//7	38//7	43.4//28.5	0//0	323.31//10.877	1299//2034	-8.2801	0.00038342	0.00216293	26.826	19.4065	18.6626	14.3113	13.3929	6.75761	3.66176	-2.24462	-1.84702	-5.11963	FALSE	FALSE	FALSE	FALSE	FALSE	-3.07042	5.20968	TRUE
Col18a1	Collagen type XVIII alpha 1 chain	tr|F1LR02|F1LR02_RAT	tr|F1LR02|F1LR02_RAT	tr|F1LR02|F1LR02_RAT Collagen type XVIII alpha 1 chain OS=Rattus norvegicus OX=10116 GN=Col18a1 PE=1 SV=2	7	4	7.6	0	24.492	2207	0.907366	0.536415	0.24861			21.1523	14.334	14.1332	-2.3683	-3.41881	0.245042	-1.82434	-4.37926	TRUE	TRUE	FALSE	FALSE	FALSE	-1.98619	-2.89355	FALSE
Col1a1	Collagen alpha-1(I) chain	sp|P11087|CO1A1_MOUSE;sp|P02454|CO1A1_RAT;CON__Q862S4	sp|P11087|CO1A1_MOUSE;sp|P02454|CO1A1_RAT	sp|P11087|CO1A1_MOUSE Collagen alpha-1(I) chain OS=Mus musculus OX=10090 GN=Col1a1 PE=1 SV=4;sp|P02454|CO1A1_RAT Collagen alpha-1(I) chain OS=Rattus norvegicus OX=10116 GN=Col1a1 PE=1 SV=5	88	85	72.1	0	323.31	497	-11.5277	1.52045e-05	0.00103127	29.9077	22.6612	17.4999	14.2506	14.378	9.83929	6.91637	-3.40734	-1.90774	-4.13453	FALSE	FALSE	FALSE	FALSE	FALSE	-3.14987	8.37783	TRUE
Col1a2	Collagen alpha-2(I) chain	sp|Q01149|CO1A2_MOUSE;tr|A0A0G2K5E8|A0A0G2K5E8_RAT;tr|F1LS40|F1LS40_RAT;tr|A0A0G2KAN1|A0A0G2KAN1_RAT;sp|P02466|CO1A2_RAT	sp|Q01149|CO1A2_MOUSE;tr|A0A0G2K5E8|A0A0G2K5E8_RAT;tr|F1LS40|F1LS40_RAT;tr|A0A0G2KAN1|A0A0G2KAN1_RAT;sp|P02466|CO1A2_RAT	sp|Q01149|CO1A2_MOUSE Collagen alpha-2(I) chain OS=Mus musculus OX=10090 GN=Col1a2 PE=1 SV=2;tr|A0A0G2K5E8|A0A0G2K5E8_RAT Collagen, type I, alpha 2 OS=Rattus norvegicus OX=10116 GN=NEWGENE_621351 PE=1 SV=1;tr|F1LS40|F1LS40_RAT Collagen alpha-2(I) chain OS=	59	59	65.4	0	323.31	1087	-10.4132	2.72278e-05	0.00103127	27.9918	21.4765	17.1317	14.0487	13.6407	7.92336	5.7317	-3.77553	-2.10959	-4.87179	FALSE	FALSE	FALSE	FALSE	FALSE	-3.58564	6.82753	TRUE
Col5a1	Collagen alpha-1(V) chain	sp|O88207|CO5A1_MOUSE;tr|Q6MGB2|Q6MGB2_RAT;tr|F6T0B3|F6T0B3_RAT;sp|Q64739|COBA2_MOUSE;tr|Q9JI04|Q9JI04_RAT	sp|O88207|CO5A1_MOUSE	sp|O88207|CO5A1_MOUSE Collagen alpha-1(V) chain OS=Mus musculus OX=10090 GN=Col5a1 PE=1 SV=2	30	4	21.7	0	323.31	351	-8.857	0.000253935	0.00198997	25.2131	17.6759	14.0683	10.4314		5.1447	1.93111	-6.83895	-5.72694	-3.39139	FALSE	FALSE	FALSE	FALSE	TRUE	-5.3191	3.53791	TRUE
Col5a2	Collagen alpha-2(V) chain	sp|Q3U962|CO5A2_MOUSE//tr|F1LQ00|F1LQ00_RAT;sp|Q63870|CO7A1_MOUSE	sp|Q3U962|CO5A2_MOUSE//tr|F1LQ00|F1LQ00_RAT	sp|Q3U962|CO5A2_MOUSE Collagen alpha-2(V) chain OS=Mus musculus OX=10090 GN=Col5a2 PE=1 SV=1//tr|F1LQ00|F1LQ00_RAT Collagen type V alpha 2 chain OS=Rattus norvegicus OX=10116 GN=Col5a2 PE=1 SV=3	50//2	13//2	48//33.9	0//0	323.31//4.854	1156//2204	-8.58579	0.000272039	0.00198997	26.2199	18.5477	18.2846	12.2233		6.15147	2.80287	-2.62258	-3.93506	-5.76822	FALSE	FALSE	FALSE	FALSE	TRUE	-4.10862	4.47717	TRUE
Comt	Catechol O-methyltransferase	sp|P22734|COMT_RAT;sp|O88587|COMT_MOUSE	sp|P22734|COMT_RAT;sp|O88587|COMT_MOUSE	sp|P22734|COMT_RAT Catechol O-methyltransferase OS=Rattus norvegicus OX=10116 GN=Comt PE=1 SV=2;sp|O88587|COMT_MOUSE Catechol O-methyltransferase OS=Mus musculus OX=10090 GN=Comt PE=1 SV=2	3	3	13.6	0	4.4561	625	0.798437	0.550475	0.253297			19.7202		15.919	-3.81417	-3.75009	-1.18704	-5.17061	-2.59344	TRUE	TRUE	FALSE	TRUE	FALSE	-2.9837	-3.78213	FALSE
Copa	Coatomer subunit alpha	tr|G3V6T1|G3V6T1_RAT;sp|Q8CIE6|COPA_MOUSE	tr|G3V6T1|G3V6T1_RAT;sp|Q8CIE6|COPA_MOUSE	tr|G3V6T1|G3V6T1_RAT Coatomer subunit alpha OS=Rattus norvegicus OX=10116 GN=Copa PE=1 SV=1;sp|Q8CIE6|COPA_MOUSE Coatomer subunit alpha OS=Mus musculus OX=10090 GN=Copa PE=1 SV=2	38	38	36.1	0	146.36	2252	3.90816	0.00410399	0.00771214	17.2217	14.4978	22.5567	17.6917	20.9136	-2.84675	-1.247	1.64945	1.53333	2.40108	FALSE	FALSE	FALSE	FALSE	FALSE	1.86129	-2.04688	TRUE
Copb1	Coatomer subunit beta	sp|P23514|COPB_RAT;sp|Q9JIF7|COPB_MOUSE	sp|P23514|COPB_RAT;sp|Q9JIF7|COPB_MOUSE	sp|P23514|COPB_RAT Coatomer subunit beta OS=Rattus norvegicus OX=10116 GN=Copb1 PE=1 SV=1;sp|Q9JIF7|COPB_MOUSE Coatomer subunit beta OS=Mus musculus OX=10090 GN=Copb1 PE=1 SV=1	24	24	30.4	0	104.47	631	3.38036	0.0408252	0.0367526	20.1648		22.0179	16.9304	20.2789	0.0964269	-4.42439	1.11065	0.77208	1.76641	FALSE	TRUE	FALSE	FALSE	FALSE	1.21638	-2.16398	FALSE
Copb2	Coatomer subunit beta	sp|O55029|COPB2_MOUSE;sp|O35142|COPB2_RAT;tr|A0A0G2K0P9|A0A0G2K0P9_RAT	sp|O55029|COPB2_MOUSE;sp|O35142|COPB2_RAT;tr|A0A0G2K0P9|A0A0G2K0P9_RAT	sp|O55029|COPB2_MOUSE Coatomer subunit beta OS=Mus musculus OX=10090 GN=Copb2 PE=1 SV=2;sp|O35142|COPB2_RAT Coatomer subunit beta OS=Rattus norvegicus OX=10116 GN=Copb2 PE=1 SV=3;tr|A0A0G2K0P9|A0A0G2K0P9_RAT Beta-coat protein OS=Rattus norvegicus OX=101	18	18	26.2	0	63.529	269	4.05249	0.00790795	0.0115417	18.3654		22.002	16.4885	19.5099	-1.70299	-4.78707	1.09476	0.330197	0.997413	FALSE	TRUE	FALSE	FALSE	FALSE	0.807458	-3.24503	FALSE
Cope	Coatomer subunit epsilon	tr|G3V8Q1|G3V8Q1_RAT;sp|O89079|COPE_MOUSE;tr|A0A0U1RRT4|A0A0U1RRT4_RAT	tr|G3V8Q1|G3V8Q1_RAT;sp|O89079|COPE_MOUSE	tr|G3V8Q1|G3V8Q1_RAT Coatomer subunit epsilon OS=Rattus norvegicus OX=10116 GN=Cope PE=1 SV=3;sp|O89079|COPE_MOUSE Coatomer subunit epsilon OS=Mus musculus OX=10090 GN=Cope PE=1 SV=3	4	4	20.1	0	8.6779	2268	-0.10356	0.944438	0.367017	19.783		20.5423		19.0634	-0.285424	-1.95725	-0.36496	-3.86066	0.550936	FALSE	TRUE	FALSE	TRUE	FALSE	-1.22489	-1.12134	FALSE
Copg1	Coatomer subunit gamma-1	sp|Q4AEF8|COPG1_RAT;sp|Q9QZE5|COPG1_MOUSE;tr|A0A0G2K1F3|A0A0G2K1F3_RAT	sp|Q4AEF8|COPG1_RAT;sp|Q9QZE5|COPG1_MOUSE;tr|A0A0G2K1F3|A0A0G2K1F3_RAT	sp|Q4AEF8|COPG1_RAT Coatomer subunit gamma-1 OS=Rattus norvegicus OX=10116 GN=Copg1 PE=2 SV=1;sp|Q9QZE5|COPG1_MOUSE Coatomer subunit gamma-1 OS=Mus musculus OX=10090 GN=Copg1 PE=1 SV=1;tr|A0A0G2K1F3|A0A0G2K1F3_RAT Coatomer subunit gamma OS=Rattus norvegicu	19	17	27	0	72.089	1179	2.5345	0.113943	0.0767397	20.6071		21.0352	16.7181	20.0912	0.538697	-4.09669	0.128006	0.559798	1.57871	FALSE	TRUE	FALSE	FALSE	FALSE	0.755505	-1.779	FALSE
Copg2	Coatomer subunit gamma	tr|A0A0H2UHV9|A0A0H2UHV9_RAT;sp|Q9QXK3|COPG2_MOUSE;sp|D4ABY2|COPG2_RAT	tr|A0A0H2UHV9|A0A0H2UHV9_RAT;sp|Q9QXK3|COPG2_MOUSE;sp|D4ABY2|COPG2_RAT	tr|A0A0H2UHV9|A0A0H2UHV9_RAT Coatomer subunit gamma OS=Rattus norvegicus OX=10116 GN=Copg2 PE=1 SV=1;sp|Q9QXK3|COPG2_MOUSE Coatomer subunit gamma-2 OS=Mus musculus OX=10090 GN=Copg2 PE=1 SV=1;sp|D4ABY2|COPG2_RAT Coatomer subunit gamma-2 OS=Rattus norvegicu	9	9	15.1	0	20.162	2040	2.4949	0.0894359	0.0646931	15.6435		20.4868	17.1345	17.4033	-4.42495	-0.933797	-0.420433	0.976173	-1.10916	FALSE	TRUE	FALSE	FALSE	FALSE	-0.184472	-2.67938	FALSE
Cops3	COP9 signalosome complex subunit 3	sp|Q68FW9|CSN3_RAT;sp|O88543|CSN3_MOUSE	sp|Q68FW9|CSN3_RAT;sp|O88543|CSN3_MOUSE	sp|Q68FW9|CSN3_RAT COP9 signalosome complex subunit 3 OS=Rattus norvegicus OX=10116 GN=Cops3 PE=1 SV=1;sp|O88543|CSN3_MOUSE COP9 signalosome complex subunit 3 OS=Mus musculus OX=10090 GN=Cops3 PE=1 SV=3	4	4	11.8	0	12.041	356	1.09692	0.351457	0.180781	17.242		20.3501	14.1832	15.0739	-2.82641	-3.34797	-0.557092	-1.97516	-3.43855	FALSE	TRUE	FALSE	FALSE	FALSE	-1.99027	-3.08719	FALSE
Cops4	COP9 signalosome complex subunit 4	sp|Q68FS2|CSN4_RAT;sp|O88544|CSN4_MOUSE	sp|Q68FS2|CSN4_RAT;sp|O88544|CSN4_MOUSE	sp|Q68FS2|CSN4_RAT COP9 signalosome complex subunit 4 OS=Rattus norvegicus OX=10116 GN=Cops4 PE=1 SV=1;sp|O88544|CSN4_MOUSE COP9 signalosome complex subunit 4 OS=Mus musculus OX=10090 GN=Cops4 PE=1 SV=1	7	7	23.4	0	17.407	357	1.9742	0.0783218	0.0586264	17.1911		20.6446	14.1091	17.426	-2.87728	-3.33662	-0.26258	-2.04924	-1.08645	FALSE	TRUE	FALSE	FALSE	FALSE	-1.13276	-3.10695	FALSE
Cops5	COP9 signalosome complex subunit 5	sp|O35864|CSN5_MOUSE;tr|F7EUU4|F7EUU4_RAT	sp|O35864|CSN5_MOUSE;tr|F7EUU4|F7EUU4_RAT	sp|O35864|CSN5_MOUSE COP9 signalosome complex subunit 5 OS=Mus musculus OX=10090 GN=Cops5 PE=1 SV=3;tr|F7EUU4|F7EUU4_RAT COP9 signalosome subunit 5 OS=Rattus norvegicus OX=10116 GN=Cops5 PE=1 SV=1	2	2	8.7	0	3.1637	300	2.54209	0.0828642	0.0610068			20.0182	12.9715		-4.30112	-6.36123	-0.889012	-3.18683	-4.29141	TRUE	TRUE	FALSE	FALSE	TRUE	-2.78908	-5.33118	FALSE
Coro1b	Coronin	tr|G3V940|G3V940_RAT;sp|Q9WUM3|COR1B_MOUSE;sp|O89046|COR1B_RAT	tr|G3V940|G3V940_RAT;sp|Q9WUM3|COR1B_MOUSE;sp|O89046|COR1B_RAT	tr|G3V940|G3V940_RAT Coronin OS=Rattus norvegicus OX=10116 GN=Coro1b PE=1 SV=1;sp|Q9WUM3|COR1B_MOUSE Coronin-1B OS=Mus musculus OX=10090 GN=Coro1b PE=1 SV=1;sp|O89046|COR1B_RAT Coronin-1B OS=Rattus norvegicus OX=10116 GN=Coro1b PE=1 SV=1	7	7	19	0	11.171	2275	4.6559	0.000896795	0.00346747			21.609	17.6754	19.5034	-3.64412	-3.52789	0.701781	1.51702	0.990866	TRUE	TRUE	FALSE	FALSE	FALSE	1.06989	-3.58601	TRUE
Coro7	Coronin	tr|A0A0A0MXU2|A0A0A0MXU2_RAT;sp|O35828|CORO7_RAT;tr|A0A0G2K9F9|A0A0G2K9F9_RAT;sp|Q9D2V7|CORO7_MOUSE	tr|A0A0A0MXU2|A0A0A0MXU2_RAT;sp|O35828|CORO7_RAT;tr|A0A0G2K9F9|A0A0G2K9F9_RAT;sp|Q9D2V7|CORO7_MOUSE	tr|A0A0A0MXU2|A0A0A0MXU2_RAT Coronin OS=Rattus norvegicus OX=10116 GN=Coro7 PE=1 SV=2;sp|O35828|CORO7_RAT Coronin-7 OS=Rattus norvegicus OX=10116 GN=Coro7 PE=1 SV=2;tr|A0A0G2K9F9|A0A0G2K9F9_RAT Coronin OS=Rattus norvegicus OX=10116 GN=Coro7 PE=1 SV=1;sp|Q9	5	5	7.1	0	10.382	298	1.75362	0.157601	0.0984906			18.9453	14.1934	15.0473	-2.9724	-5.46286	-1.96196	-1.96489	-3.46519	TRUE	TRUE	FALSE	FALSE	FALSE	-2.46401	-4.21763	FALSE
Cpne1	Copine-1	sp|Q8C166|CPNE1_MOUSE	sp|Q8C166|CPNE1_MOUSE	sp|Q8C166|CPNE1_MOUSE Copine-1 OS=Mus musculus OX=10090 GN=Cpne1 PE=1 SV=1	7	1	15.5	0	12.266	1609	4.57419	0.00115898	0.00391753			21.4439	17.7972	19.9727	-3.45667	-3.26788	0.536668	1.63888	1.46019	TRUE	TRUE	FALSE	FALSE	FALSE	1.21191	-3.36227	TRUE
Cpne3	Copine 3	tr|D3ZLA3|D3ZLA3_RAT;sp|Q8BT60|CPNE3_MOUSE;tr|D3ZWR4|D3ZWR4_RAT;tr|A0A140TAJ0|A0A140TAJ0_RAT;sp|Q5BJS7|CPNE9_RAT;sp|Q1RLL3|CPNE9_MOUSE;sp|H1UBN0|CPNE7_RAT;tr|D4ACG7|D4ACG7_RAT;sp|Q9Z140|CPNE6_MOUSE;sp|Q8BLR2|CPNE4_MOUSE;sp|Q0VE82|CPNE7_MOUSE;tr|F1M0Z3|F1M0Z3_RAT;tr|B5DEX3|B5DEX3_RAT;sp|Q9DC53|CPNE8_MOUSE;tr|D3ZGN2|D3ZGN2_RAT;sp|Q8JZW4|CPNE5_MOUSE	tr|D3ZLA3|D3ZLA3_RAT;sp|Q8BT60|CPNE3_MOUSE	tr|D3ZLA3|D3ZLA3_RAT Copine 3 OS=Rattus norvegicus OX=10116 GN=Cpne3 PE=1 SV=1;sp|Q8BT60|CPNE3_MOUSE Copine-3 OS=Mus musculus OX=10090 GN=Cpne3 PE=1 SV=2	9	7	22.3	0	16.456	2103	5.52031	0.000462098	0.00242123			21.7913	17.7019	20.4427	-3.41094	-4.72441	0.884071	1.54358	1.93025	TRUE	TRUE	FALSE	FALSE	FALSE	1.45263	-4.06767	TRUE
Cpsf1	Cleavage and polyadenylation specific factor 1, 160kDa (Predicted), isoform CRA_a	tr|D4A0H5|D4A0H5_RAT;tr|B5DEL2|B5DEL2_RAT;sp|Q9EPU4|CPSF1_MOUSE	tr|D4A0H5|D4A0H5_RAT;tr|B5DEL2|B5DEL2_RAT;sp|Q9EPU4|CPSF1_MOUSE	tr|D4A0H5|D4A0H5_RAT Cleavage and polyadenylation specific factor 1, 160kDa (Predicted), isoform CRA_a OS=Rattus norvegicus OX=10116 GN=Cpsf1 PE=1 SV=1;tr|B5DEL2|B5DEL2_RAT Cleavage and polyadenylation-specific factor 1 OS=Rattus norvegicus OX=10116 GN=Cps	6	6	4.7	0	13.643	1834	1.03074	0.32185	0.169253			17.7693		16.4564	-3.97553	-4.13453	-3.13789	-3.87891	-2.05608	TRUE	TRUE	FALSE	TRUE	FALSE	-3.0243	-4.05503	FALSE
Cs	Citrate synthase, mitochondrial	sp|Q9CZU6|CISY_MOUSE;tr|G3V936|G3V936_RAT;sp|Q8VHF5|CISY_RAT	sp|Q9CZU6|CISY_MOUSE;tr|G3V936|G3V936_RAT;sp|Q8VHF5|CISY_RAT	sp|Q9CZU6|CISY_MOUSE Citrate synthase, mitochondrial OS=Mus musculus OX=10090 GN=Cs PE=1 SV=1;tr|G3V936|G3V936_RAT Citrate synthase OS=Rattus norvegicus OX=10116 GN=Cs PE=1 SV=1;sp|Q8VHF5|CISY_RAT Citrate synthase, mitochondrial OS=Rattus norvegicus OX=101	2	2	6	0	7.4199	1674	1.62754	0.221779	0.128948			19.3038	12.8689	18.2086	-2.26041	-4.45911	-1.60342	-3.2894	-0.303861	TRUE	TRUE	FALSE	FALSE	FALSE	-1.73223	-3.35976	FALSE
Csde1	Cold shock domain-containing protein E1	sp|Q91W50|CSDE1_MOUSE;sp|P18395|CSDE1_RAT	sp|Q91W50|CSDE1_MOUSE;sp|P18395|CSDE1_RAT	sp|Q91W50|CSDE1_MOUSE Cold shock domain-containing protein E1 OS=Mus musculus OX=10090 GN=Csde1 PE=1 SV=1;sp|P18395|CSDE1_RAT Cold shock domain-containing protein E1 OS=Rattus norvegicus OX=10116 GN=Csde1 PE=2 SV=1	9	9	16.3	0	47.161	584	1.67692	0.149552	0.0941172			19.2399	13.8911	18.1715	-3.86808	-2.33607	-1.6673	-2.26721	-0.340957	TRUE	TRUE	FALSE	FALSE	FALSE	-1.42516	-3.10207	FALSE
Cse1l	Chromosome segregation 1-like protein	tr|D3ZPR0|D3ZPR0_RAT;sp|Q9ERK4|XPO2_MOUSE	tr|D3ZPR0|D3ZPR0_RAT;sp|Q9ERK4|XPO2_MOUSE	tr|D3ZPR0|D3ZPR0_RAT Chromosome segregation 1-like protein OS=Rattus norvegicus OX=10116 GN=Cse1l PE=1 SV=1;sp|Q9ERK4|XPO2_MOUSE Exportin-2 OS=Mus musculus OX=10090 GN=Cse1l PE=1 SV=1	17	17	20.7	0	47.534	2115	3.7895	0.0205754	0.0227534			21.6644	16.616	18.3422	-1.38495	-5.49766	0.757217	0.457641	-0.170272	TRUE	TRUE	FALSE	FALSE	FALSE	0.348195	-3.44131	FALSE
Csk	Tyrosine-protein kinase CSK	sp|P41241|CSK_MOUSE;sp|P32577|CSK_RAT	sp|P41241|CSK_MOUSE;sp|P32577|CSK_RAT	sp|P41241|CSK_MOUSE Tyrosine-protein kinase CSK OS=Mus musculus OX=10090 GN=Csk PE=1 SV=2;sp|P32577|CSK_RAT Tyrosine-protein kinase CSK OS=Rattus norvegicus OX=10116 GN=Csk PE=1 SV=1	5	5	14.2	0	12.58	697	1.26785	0.240888	0.136502			19.2827	13.1244	17.4146	-2.91974	-3.45357	-1.62455	-3.03397	-1.09788	TRUE	TRUE	FALSE	FALSE	FALSE	-1.9188	-3.18665	FALSE
Csnk1a1	Casein kinase I isoform alpha	sp|P97633|KC1A_RAT;tr|A0JPL2|A0JPL2_RAT;sp|Q8BK63|KC1A_MOUSE;tr|D3ZRE3|D3ZRE3_RAT	sp|P97633|KC1A_RAT;tr|A0JPL2|A0JPL2_RAT;sp|Q8BK63|KC1A_MOUSE;tr|D3ZRE3|D3ZRE3_RAT	sp|P97633|KC1A_RAT Casein kinase I isoform alpha OS=Rattus norvegicus OX=10116 GN=Csnk1a1 PE=2 SV=1;tr|A0JPL2|A0JPL2_RAT Casein kinase 1, alpha 1, isoform CRA_d OS=Rattus norvegicus OX=10116 GN=Csnk1a1 PE=1 SV=1;sp|Q8BK63|KC1A_MOUSE Casein kinase I isoform	2	2	6.2	0	4.2505	1067	-0.254032	0.809457	0.330326			18.8954	15.3011	15.6798	-1.12546	-2.16761	-2.0118	-0.85723	-2.83268	TRUE	TRUE	FALSE	FALSE	FALSE	-1.90057	-1.64654	FALSE
Csnk1g2	Non-specific serine/threonine protein kinase	tr|A0A0H2UHQ2|A0A0H2UHQ2_RAT;sp|Q8BVP5|KC1G2_MOUSE;sp|Q62762|KC1G2_RAT;sp|Q8C4X2|KC1G3_MOUSE;tr|A0A0A0MXY3|A0A0A0MXY3_RAT;sp|Q62763|KC1G3_RAT;sp|Q62761|KC1G1_RAT;tr|A0A0G2K7C4|A0A0G2K7C4_RAT;sp|Q8BTH8|KC1G1_MOUSE	tr|A0A0H2UHQ2|A0A0H2UHQ2_RAT;sp|Q8BVP5|KC1G2_MOUSE;sp|Q62762|KC1G2_RAT;sp|Q8C4X2|KC1G3_MOUSE;tr|A0A0A0MXY3|A0A0A0MXY3_RAT;sp|Q62763|KC1G3_RAT;sp|Q62761|KC1G1_RAT;tr|A0A0G2K7C4|A0A0G2K7C4_RAT;sp|Q8BTH8|KC1G1_MOUSE	tr|A0A0H2UHQ2|A0A0H2UHQ2_RAT Non-specific serine/threonine protein kinase OS=Rattus norvegicus OX=10116 GN=Csnk1g2 PE=3 SV=1;sp|Q8BVP5|KC1G2_MOUSE Casein kinase I isoform gamma-2 OS=Mus musculus OX=10090 GN=Csnk1g2 PE=1 SV=1;sp|Q62762|KC1G2_RAT Casein kina	3	3	8	0	3.1895	1361	0.55009	0.583576	0.26423			18.7346		15.9681	-2.1263	-3.7884	-2.17266	-2.50468	-2.54443	TRUE	TRUE	FALSE	TRUE	FALSE	-2.40726	-2.95735	FALSE
Csnk2a1	Casein kinase II subunit alpha	sp|Q60737|CSK21_MOUSE;sp|P19139|CSK21_RAT	sp|Q60737|CSK21_MOUSE;sp|P19139|CSK21_RAT	sp|Q60737|CSK21_MOUSE Casein kinase II subunit alpha OS=Mus musculus OX=10090 GN=Csnk2a1 PE=1 SV=2;sp|P19139|CSK21_RAT Casein kinase II subunit alpha OS=Rattus norvegicus OX=10116 GN=Csnk2a1 PE=1 SV=2	6	6	23.3	0	17.316	595	2.76631	0.135501	0.0870063			20.2016		18.6381	-4.01632	-5.49447	-0.705669	-5.38717	0.125582	TRUE	TRUE	FALSE	TRUE	FALSE	-1.98909	-4.7554	FALSE
Csrp1	Cysteine and glycine-rich protein 1	sp|P47875|CSRP1_RAT	sp|P47875|CSRP1_RAT	sp|P47875|CSRP1_RAT Cysteine and glycine-rich protein 1 OS=Rattus norvegicus OX=10116 GN=Csrp1 PE=1 SV=2	6	2	45.6	0	22.798	780	4.54433	0.00305619	0.0064871			23.0682	17.2212	20.6805	-1.55158	-3.94248	2.16099	1.06286	2.16806	TRUE	TRUE	FALSE	FALSE	FALSE	1.7973	-2.74703	TRUE
Ctbp2	C-terminal-binding protein 2	sp|Q9EQH5|CTBP2_RAT;sp|P56546|CTBP2_MOUSE	sp|Q9EQH5|CTBP2_RAT;sp|P56546|CTBP2_MOUSE	sp|Q9EQH5|CTBP2_RAT C-terminal-binding protein 2 OS=Rattus norvegicus OX=10116 GN=Ctbp2 PE=1 SV=2;sp|P56546|CTBP2_MOUSE C-terminal-binding protein 2 OS=Mus musculus OX=10090 GN=Ctbp2 PE=1 SV=2	2	1	6.3	0	4.3344	853	2.08894	0.0992329	0.0694431				14.4835	18.3133	-3.82003	-3.73875	-3.1973	-1.67483	-0.199213	TRUE	TRUE	TRUE	FALSE	FALSE	-1.69045	-3.77939	FALSE
Ctps1	CTP synthase	tr|B1WC02|B1WC02_RAT;sp|P70698|PYRG1_MOUSE	tr|B1WC02|B1WC02_RAT;sp|P70698|PYRG1_MOUSE	tr|B1WC02|B1WC02_RAT CTP synthase OS=Rattus norvegicus OX=10116 GN=Ctps1 PE=1 SV=1;sp|P70698|PYRG1_MOUSE CTP synthase 1 OS=Mus musculus OX=10090 GN=Ctps1 PE=1 SV=2	9	9	21.7	0	40.977	1022	2.89495	0.0682506	0.0530839			20.0348	15.6671	19.5475	-0.95855	-5.05046	-0.872397	-0.49125	1.03497	TRUE	TRUE	FALSE	FALSE	FALSE	-0.109559	-3.00451	FALSE
Ctps2	CTP synthase 2	sp|Q5U2N0|PYRG2_RAT;sp|P70303|PYRG2_MOUSE	sp|Q5U2N0|PYRG2_RAT;sp|P70303|PYRG2_MOUSE	sp|Q5U2N0|PYRG2_RAT CTP synthase 2 OS=Rattus norvegicus OX=10116 GN=Ctps2 PE=1 SV=1;sp|P70303|PYRG2_MOUSE CTP synthase 2 OS=Mus musculus OX=10090 GN=Ctps2 PE=1 SV=1	13	11	28.2	0	46.973	1257	3.23663	0.0173722	0.0204751			21.1621	15.476	20.4947	-2.8203	-2.61641	0.254912	-0.682347	1.98224	TRUE	TRUE	FALSE	FALSE	FALSE	0.518269	-2.71836	FALSE
Ctr9	CTR9 homolog, Paf1/RNA polymerase II complex component	tr|G3V897|G3V897_RAT;sp|Q62018|CTR9_MOUSE	tr|G3V897|G3V897_RAT;sp|Q62018|CTR9_MOUSE	tr|G3V897|G3V897_RAT CTR9 homolog, Paf1/RNA polymerase II complex component OS=Rattus norvegicus OX=10116 GN=Ctr9 PE=1 SV=1;sp|Q62018|CTR9_MOUSE RNA polymerase-associated protein CTR9 homolog OS=Mus musculus OX=10090 GN=Ctr9 PE=1 SV=2	2	2	2.2	0.0014815	2.5858	1338	-0.0860854	0.954326	0.368726			16.7114		13.6632	-2.57729	-3.45662	-4.1958	-0.264053	-4.84926	TRUE	TRUE	FALSE	TRUE	FALSE	-3.10304	-3.01695	FALSE
Ctsb	Cathepsin B	tr|Q6IN22|Q6IN22_RAT;sp|P00787|CATB_RAT//sp|P10605|CATB_MOUSE	tr|Q6IN22|Q6IN22_RAT;sp|P00787|CATB_RAT//sp|P10605|CATB_MOUSE	tr|Q6IN22|Q6IN22_RAT Cathepsin B OS=Rattus norvegicus OX=10116 GN=Ctsb PE=1 SV=1;sp|P00787|CATB_RAT Cathepsin B OS=Rattus norvegicus OX=10116 GN=Ctsb PE=1 SV=2//sp|P10605|CATB_MOUSE Cathepsin B OS=Mus musculus OX=10090 GN=Ctsb PE=1 SV=2	2//3	2//2	13//11.8	0//0	4.0294//91.09	381//487	-1.81474	0.341448	0.177133	23.045			14.2179	15.5797	2.97657	-3.65539	-1.58924	-1.94045	-2.93276	FALSE	TRUE	TRUE	FALSE	FALSE	-2.15415	-0.339408	FALSE
Cul2	Cullin 2	tr|A0A0G2K761|A0A0G2K761_RAT;sp|Q9D4H8|CUL2_MOUSE;tr|D4A0H4|D4A0H4_RAT	tr|A0A0G2K761|A0A0G2K761_RAT;sp|Q9D4H8|CUL2_MOUSE;tr|D4A0H4|D4A0H4_RAT	tr|A0A0G2K761|A0A0G2K761_RAT Cullin 2 OS=Rattus norvegicus OX=10116 GN=Cul2 PE=1 SV=1;sp|Q9D4H8|CUL2_MOUSE Cullin-2 OS=Mus musculus OX=10090 GN=Cul2 PE=1 SV=2;tr|D4A0H4|D4A0H4_RAT Cullin 2 OS=Rattus norvegicus OX=10116 GN=Cul2 PE=1 SV=1	6	6	8.2	0	10.163	1802	1.90966	0.102015	0.0709283			18.5717	13.2658	17.6132	-3.3837	-4.5205	-2.33552	-2.89256	-0.899243	TRUE	TRUE	FALSE	FALSE	FALSE	-2.04244	-3.9521	FALSE
Cul4b	Cullin-4B	sp|A2A432|CUL4B_MOUSE;tr|D3ZK73|D3ZK73_RAT	sp|A2A432|CUL4B_MOUSE;tr|D3ZK73|D3ZK73_RAT	sp|A2A432|CUL4B_MOUSE Cullin-4B OS=Mus musculus OX=10090 GN=Cul4b PE=1 SV=1;tr|D3ZK73|D3ZK73_RAT Cullin 4B OS=Rattus norvegicus OX=10116 GN=Cul4b PE=1 SV=1	3	1	3.5	0	6.5103	156	-0.696582	0.542424	0.250221			17.2841		13.7358	-3.31031	-2.3173	-3.62313	-2.13131	-4.77672	TRUE	TRUE	FALSE	TRUE	FALSE	-3.51038	-2.8138	FALSE
Cul5	Cullin-5	sp|Q9JJ31|CUL5_RAT;sp|Q9D5V5|CUL5_MOUSE;tr|A0A0H2UHG3|A0A0H2UHG3_RAT	sp|Q9JJ31|CUL5_RAT;sp|Q9D5V5|CUL5_MOUSE;tr|A0A0H2UHG3|A0A0H2UHG3_RAT	sp|Q9JJ31|CUL5_RAT Cullin-5 OS=Rattus norvegicus OX=10116 GN=Cul5 PE=1 SV=3;sp|Q9D5V5|CUL5_MOUSE Cullin-5 OS=Mus musculus OX=10090 GN=Cul5 PE=1 SV=3;tr|A0A0H2UHG3|A0A0H2UHG3_RAT Cullin-5 OS=Rattus norvegicus OX=10116 GN=Cul5 PE=1 SV=1	2	2	2.8	0	3.1754	1804	-0.82115	0.437105	0.211214			17.527	12.4603		-3.91278	-2.23009	-3.38027	-3.69801	-4.59948	TRUE	TRUE	FALSE	FALSE	TRUE	-3.89258	-3.07143	FALSE
Cwf19l1	CWF19-like 1, cell cycle control (S. pombe) (Predicted)	tr|D3Z863|D3Z863_RAT;sp|Q8CI33|C19L1_MOUSE	tr|D3Z863|D3Z863_RAT;sp|Q8CI33|C19L1_MOUSE	tr|D3Z863|D3Z863_RAT CWF19-like 1, cell cycle control (S. pombe) (Predicted) OS=Rattus norvegicus OX=10116 GN=Cwf19l1 PE=1 SV=1;sp|Q8CI33|C19L1_MOUSE CWF19-like protein 1 OS=Mus musculus OX=10090 GN=Cwf19l1 PE=1 SV=2	4	4	15.6	0	18.673	1633	0.0449318	0.982846	0.375841			18.8785		18.1763	-3.25497	-3.65605	-2.02876	-7.8668	-0.336176	TRUE	TRUE	FALSE	TRUE	FALSE	-3.41058	-3.45551	FALSE
Cxadr	Coxsackievirus and adenovirus receptor homolog	sp|Q9R066|CXAR_RAT;sp|P97792|CXAR_MOUSE	sp|Q9R066|CXAR_RAT;sp|P97792|CXAR_MOUSE	sp|Q9R066|CXAR_RAT Coxsackievirus and adenovirus receptor homolog OS=Rattus norvegicus OX=10116 GN=Cxadr PE=1 SV=2;sp|P97792|CXAR_MOUSE Coxsackievirus and adenovirus receptor homolog OS=Mus musculus OX=10090 GN=Cxadr PE=1 SV=1	8	8	29	0	15.769	1907	4.28988	0.00903589	0.0123939			21.0618	16.9968	20.5835	-1.61718	-4.91989	0.154546	0.838449	2.07104	TRUE	TRUE	FALSE	FALSE	FALSE	1.02135	-3.26854	FALSE
Cyb5a	Cytochrome b5	sp|P56395|CYB5_MOUSE;sp|P00173|CYB5_RAT	sp|P56395|CYB5_MOUSE;sp|P00173|CYB5_RAT	sp|P56395|CYB5_MOUSE Cytochrome b5 OS=Mus musculus OX=10090 GN=Cyb5a PE=1 SV=2;sp|P00173|CYB5_RAT Cytochrome b5 OS=Rattus norvegicus OX=10116 GN=Cyb5a PE=1 SV=2	3	3	34.3	0	9.1485	376	4.68836	0.00451204	0.00808326			23.2292	16.1486	18.1503	-5.00295	-3.07376	2.32202	-0.00975767	-0.362223	TRUE	TRUE	FALSE	FALSE	FALSE	0.650012	-4.03835	TRUE
Cyb5r3	NADH-cytochrome b5 reductase 3	sp|P20070|NB5R3_RAT;sp|Q9DCN2|NB5R3_MOUSE	sp|P20070|NB5R3_RAT	sp|P20070|NB5R3_RAT NADH-cytochrome b5 reductase 3 OS=Rattus norvegicus OX=10116 GN=Cyb5r3 PE=1 SV=2	4	4	17.9	0	13.889	603	3.60098	0.00737243	0.0110294			21.6497	15.5991	19.4252	-2.54863	-3.92272	0.742472	-0.559234	0.912669	TRUE	TRUE	FALSE	FALSE	FALSE	0.365302	-3.23567	FALSE
Cyfip1	Cytoplasmic FMR1-interacting protein	tr|D4A8H8|D4A8H8_RAT;sp|Q7TMB8|CYFP1_MOUSE;tr|A0A0G2K472|A0A0G2K472_RAT	tr|D4A8H8|D4A8H8_RAT;sp|Q7TMB8|CYFP1_MOUSE;tr|A0A0G2K472|A0A0G2K472_RAT	tr|D4A8H8|D4A8H8_RAT Cytoplasmic FMR1-interacting protein OS=Rattus norvegicus OX=10116 GN=Cyfip1 PE=1 SV=1;sp|Q7TMB8|CYFP1_MOUSE Cytoplasmic FMR1-interacting protein 1 OS=Mus musculus OX=10090 GN=Cyfip1 PE=1 SV=1;tr|A0A0G2K472|A0A0G2K472_RAT Cytoplasmic F	13	4	11.7	0	22.71	1539	0.601521	0.597665	0.267677			20.3938	14.9473	15.7946	-2.93914	-1.22543	-0.513398	-1.21102	-2.71787	TRUE	TRUE	FALSE	FALSE	FALSE	-1.48076	-2.08228	FALSE
Cystm1	Cysteine-rich and transmembrane domain-containing protein 1	tr|D3ZR95|D3ZR95_RAT;sp|Q8K353|CYTM1_MOUSE	tr|D3ZR95|D3ZR95_RAT;sp|Q8K353|CYTM1_MOUSE	tr|D3ZR95|D3ZR95_RAT Cysteine-rich and transmembrane domain-containing protein 1 OS=Rattus norvegicus OX=10116 GN=Cystm1 PE=3 SV=1;sp|Q8K353|CYTM1_MOUSE Cysteine-rich and transmembrane domain-containing protein 1 OS=Mus musculus OX=10090 GN=Cystm1 PE=1 SV=	2	2	10.9	0	4.054	1643	7.58709	5.03957e-05	0.00107625			23.431	19.5173	21.0484	-5.42338	-4.13836	2.52374	3.35901	2.53591	TRUE	TRUE	FALSE	FALSE	FALSE	2.80622	-4.78087	TRUE
Dars1	Aspartate--tRNA ligase, cytoplasmic	sp|P15178|SYDC_RAT//sp|Q922B2|SYDC_MOUSE	sp|P15178|SYDC_RAT//sp|Q922B2|SYDC_MOUSE	sp|P15178|SYDC_RAT Aspartate--tRNA ligase, cytoplasmic OS=Rattus norvegicus OX=10116 GN=Dars1 PE=1 SV=1//sp|Q922B2|SYDC_MOUSE Aspartate--tRNA ligase, cytoplasmic OS=Mus musculus OX=10090 GN=Dars1 PE=1 SV=2	21//2	5//2	48.5//41.3	0//0	129.73//4.8553	547//1707	4.11828	0.0192315	0.0216232	21.0682		24.0217	18.2675	21.7817	0.999738	-3.57442	3.11443	2.10916	3.26924	FALSE	TRUE	FALSE	FALSE	FALSE	2.83095	-1.28734	FALSE
Dbnl	Drebrin-like protein	sp|Q9JHL4|DBNL_RAT;sp|Q62418|DBNL_MOUSE	sp|Q9JHL4|DBNL_RAT;sp|Q62418|DBNL_MOUSE	sp|Q9JHL4|DBNL_RAT Drebrin-like protein OS=Rattus norvegicus OX=10116 GN=Dbnl PE=1 SV=1;sp|Q62418|DBNL_MOUSE Drebrin-like protein OS=Mus musculus OX=10090 GN=Dbnl PE=1 SV=2	2	2	6	0	4.4123	1349	-0.630982	0.564133	0.257815			17.3148		15.3008	-3.20392	-3.72353	-3.59245	-5.47997	-3.2117	TRUE	TRUE	FALSE	TRUE	FALSE	-4.09471	-3.46373	FALSE
Dcaf7	DDB1 and CUL4-associated factor 7	tr|B2RZ68|B2RZ68_RAT;sp|P61963|DCAF7_MOUSE	tr|B2RZ68|B2RZ68_RAT;sp|P61963|DCAF7_MOUSE	tr|B2RZ68|B2RZ68_RAT DDB1 and CUL4-associated factor 7 OS=Rattus norvegicus OX=10116 GN=Dcaf7 PE=1 SV=1;sp|P61963|DCAF7_MOUSE DDB1- and CUL4-associated factor 7 OS=Mus musculus OX=10090 GN=Dcaf7 PE=1 SV=1	3	3	12	0	5.731	901	2.56498	0.102667	0.0711056			18.5908		18.2506	-6.21482	-3.13243	-2.31643	-3.74761	-0.261901	TRUE	TRUE	FALSE	TRUE	FALSE	-2.10865	-4.67362	FALSE
Dctn1	Dynactin subunit 1	tr|A0A0G2K428|A0A0G2K428_RAT;sp|P28023|DCTN1_RAT;tr|D4A8U7|D4A8U7_RAT;sp|O08788|DCTN1_MOUSE	tr|A0A0G2K428|A0A0G2K428_RAT;sp|P28023|DCTN1_RAT;tr|D4A8U7|D4A8U7_RAT;sp|O08788|DCTN1_MOUSE	tr|A0A0G2K428|A0A0G2K428_RAT Dynactin subunit 1 OS=Rattus norvegicus OX=10116 GN=Dctn1 PE=1 SV=1;sp|P28023|DCTN1_RAT Dynactin subunit 1 OS=Rattus norvegicus OX=10116 GN=Dctn1 PE=1 SV=2;tr|D4A8U7|D4A8U7_RAT Dynactin subunit 1 OS=Rattus norvegicus OX=10116 G	6	6	6.6	0	12.002	663	0.612631	0.574707	0.261314			18.4506	12.5026	15.3732	-2.61695	-4.77609	-2.45666	-3.65573	-3.13928	TRUE	TRUE	FALSE	FALSE	FALSE	-3.08389	-3.69652	FALSE
Dctn3	Dynactin subunit 3	tr|D4A1B8|D4A1B8_RAT;sp|Q9Z0Y1|DCTN3_MOUSE	tr|D4A1B8|D4A1B8_RAT;sp|Q9Z0Y1|DCTN3_MOUSE	tr|D4A1B8|D4A1B8_RAT Dynactin subunit 3 OS=Rattus norvegicus OX=10116 GN=Dctn3 PE=1 SV=1;sp|Q9Z0Y1|DCTN3_MOUSE Dynactin subunit 3 OS=Mus musculus OX=10090 GN=Dctn3 PE=1 SV=2	2	2	8.6	0.0005123	2.9351	2150	1.03276	0.40866	0.201313			18.6957	15.3224		-2.67214	-4.07273	-2.21152	-0.835912	-3.97159	TRUE	TRUE	FALSE	FALSE	TRUE	-2.33967	-3.37243	FALSE
Dctn4	Dynactin subunit 4	sp|Q9QUR2|DCTN4_RAT;sp|Q8CBY8|DCTN4_MOUSE	sp|Q9QUR2|DCTN4_RAT;sp|Q8CBY8|DCTN4_MOUSE	sp|Q9QUR2|DCTN4_RAT Dynactin subunit 4 OS=Rattus norvegicus OX=10116 GN=Dctn4 PE=1 SV=1;sp|Q8CBY8|DCTN4_MOUSE Dynactin subunit 4 OS=Mus musculus OX=10090 GN=Dctn4 PE=1 SV=1	4	4	13.3	0	6.0024	1883	2.49773	0.0441317	0.0387556				13.3485	17.1109	-5.75376	-3.96098	-2.86741	-2.80988	-1.40164	TRUE	TRUE	TRUE	FALSE	FALSE	-2.35964	-4.85737	FALSE
Dctn5	Dynactin subunit 5	tr|G3V8C0|G3V8C0_RAT;sp|Q9QZB9|DCTN5_MOUSE	tr|G3V8C0|G3V8C0_RAT;sp|Q9QZB9|DCTN5_MOUSE	tr|G3V8C0|G3V8C0_RAT Dynactin subunit 5 OS=Rattus norvegicus OX=10116 GN=Dctn5 PE=1 SV=1;sp|Q9QZB9|DCTN5_MOUSE Dynactin subunit 5 OS=Mus musculus OX=10090 GN=Dctn5 PE=1 SV=1	2	2	11.5	0	5.0201	1901	2.66958	0.023989	0.0252884			19.9559	15.8523	19.1031	-2.60924	-3.17446	-0.95134	-0.306072	0.590597	TRUE	TRUE	FALSE	FALSE	FALSE	-0.222272	-2.89185	FALSE
Ddah2	N(G),N(G)-dimethylarginine dimethylaminohydrolase 2	sp|Q6MG60|DDAH2_RAT;sp|Q99LD8|DDAH2_MOUSE	sp|Q6MG60|DDAH2_RAT;sp|Q99LD8|DDAH2_MOUSE	sp|Q6MG60|DDAH2_RAT N(G),N(G)-dimethylarginine dimethylaminohydrolase 2 OS=Rattus norvegicus OX=10116 GN=Ddah2 PE=1 SV=1;sp|Q99LD8|DDAH2_MOUSE N(G),N(G)-dimethylarginine dimethylaminohydrolase 2 OS=Mus musculus OX=10090 GN=Ddah2 PE=1 SV=1	2	2	10.5	0	3.555	1480	0.386336	0.726561	0.307202			17.829		15.8722	-2.89204	-4.67842	-3.07825	-4.47818	-2.64024	TRUE	TRUE	FALSE	TRUE	FALSE	-3.39889	-3.78523	FALSE
Ddb1	DNA damage-binding protein 1	tr|G3V8T4|G3V8T4_RAT;sp|Q9ESW0|DDB1_RAT;sp|Q3U1J4|DDB1_MOUSE	tr|G3V8T4|G3V8T4_RAT;sp|Q9ESW0|DDB1_RAT;sp|Q3U1J4|DDB1_MOUSE	tr|G3V8T4|G3V8T4_RAT DNA damage-binding protein 1 OS=Rattus norvegicus OX=10116 GN=Ddb1 PE=1 SV=1;sp|Q9ESW0|DDB1_RAT DNA damage-binding protein 1 OS=Rattus norvegicus OX=10116 GN=Ddb1 PE=1 SV=1;sp|Q3U1J4|DDB1_MOUSE DNA damage-binding protein 1 OS=Mus muscu	16	16	16.1	0	40.87	2270	2.18231	0.163615	0.101356	20.1207	11.2216	21.1668	16.6917	17.5603	0.0523128	-4.52315	0.259577	0.533328	-0.952228	FALSE	FALSE	FALSE	FALSE	FALSE	-0.0531075	-2.23542	FALSE
Ddost	Dolichyl-diphosphooligosaccharide--protein glycosyltransferase 48 kDa subunit	sp|Q641Y0|OST48_RAT;sp|O54734|OST48_MOUSE	sp|Q641Y0|OST48_RAT;sp|O54734|OST48_MOUSE	sp|Q641Y0|OST48_RAT Dolichyl-diphosphooligosaccharide--protein glycosyltransferase 48 kDa subunit OS=Rattus norvegicus OX=10116 GN=Ddost PE=2 SV=1;sp|O54734|OST48_MOUSE Dolichyl-diphosphooligosaccharide--protein glycosyltransferase 48 kDa subunit OS=Mus mu	4	4	13.6	0	6.5103	308	1.2783	0.227201	0.131154		13.5384	21.389	15.4845	17.8343	-0.930421	-2.20636	0.481777	-0.673857	-0.678188	TRUE	FALSE	FALSE	FALSE	FALSE	-0.290089	-1.56839	FALSE
Ddt	D-dopachrome decarboxylase	sp|P80254|DOPD_RAT;sp|O35215|DOPD_MOUSE	sp|P80254|DOPD_RAT;sp|O35215|DOPD_MOUSE	sp|P80254|DOPD_RAT D-dopachrome decarboxylase OS=Rattus norvegicus OX=10116 GN=Ddt PE=1 SV=3;sp|O35215|DOPD_MOUSE D-dopachrome decarboxylase OS=Mus musculus OX=10090 GN=Ddt PE=1 SV=3	2	2	22.9	0	6.4928	273	-0.294788	0.798789	0.328215			20.5738	14.1584		-1.6242	-1.56101	-0.333467	-1.99996	-3.32874	TRUE	TRUE	FALSE	FALSE	TRUE	-1.88739	-1.5926	FALSE
Ddx1	ATP-dependent RNA helicase DDX1	sp|Q641Y8|DDX1_RAT;sp|Q91VR5|DDX1_MOUSE	sp|Q641Y8|DDX1_RAT;sp|Q91VR5|DDX1_MOUSE	sp|Q641Y8|DDX1_RAT ATP-dependent RNA helicase DDX1 OS=Rattus norvegicus OX=10116 GN=Ddx1 PE=1 SV=1;sp|Q91VR5|DDX1_MOUSE ATP-dependent RNA helicase DDX1 OS=Mus musculus OX=10090 GN=Ddx1 PE=1 SV=1	16	16	25.8	0	47.241	1406	2.8577	0.0423777	0.0378334			20.1427	15.1779	19.3972	-4.51861	-1.77027	-0.764523	-0.980408	0.884692	TRUE	TRUE	FALSE	FALSE	FALSE	-0.286746	-3.14444	FALSE
Ddx17	RNA helicase	tr|E9PT29|E9PT29_RAT;sp|Q501J6|DDX17_MOUSE;tr|A0A096MIX2|A0A096MIX2_RAT;tr|A0A096MJW9|A0A096MJW9_RAT	tr|E9PT29|E9PT29_RAT;sp|Q501J6|DDX17_MOUSE;tr|A0A096MIX2|A0A096MIX2_RAT	tr|E9PT29|E9PT29_RAT RNA helicase OS=Rattus norvegicus OX=10116 GN=Ddx17 PE=1 SV=3;sp|Q501J6|DDX17_MOUSE Probable ATP-dependent RNA helicase DDX17 OS=Mus musculus OX=10090 GN=Ddx17 PE=1 SV=1;tr|A0A096MIX2|A0A096MIX2_RAT RNA helicase OS=Rattus norvegicus OX	10	10	26.6	0	75.326	1201	3.48176	0.00504997	0.00869899		13.0784	21.7107	16.8363	19.9966	-2.32018	-2.66636	0.803432	0.677939	1.4841	TRUE	FALSE	FALSE	FALSE	FALSE	0.988491	-2.49327	TRUE
Ddx18	ATP-dependent RNA helicase DDX18	sp|Q8K363|DDX18_MOUSE;tr|Q5XHY0|Q5XHY0_RAT	sp|Q8K363|DDX18_MOUSE;tr|Q5XHY0|Q5XHY0_RAT	sp|Q8K363|DDX18_MOUSE ATP-dependent RNA helicase DDX18 OS=Mus musculus OX=10090 GN=Ddx18 PE=1 SV=1;tr|Q5XHY0|Q5XHY0_RAT RNA helicase OS=Rattus norvegicus OX=10116 GN=Ddx18 PE=1 SV=1	4	4	6.2	0	6.4823	1644	2.2983	0.0346501	0.0326836			19.4526	14.494	16.6368	-3.57758	-4.34882	-1.45465	-1.66435	-1.87569	TRUE	TRUE	FALSE	FALSE	FALSE	-1.6649	-3.9632	FALSE
Ddx19a	RNA helicase	tr|Q68FX3|Q68FX3_RAT;sp|Q61655|DD19A_MOUSE;tr|A0A0G2K7X6|A0A0G2K7X6_RAT;tr|A0A0G2JY21|A0A0G2JY21_RAT;tr|A0A0G2JUH2|A0A0G2JUH2_RAT;tr|A0A0G2JZQ1|A0A0G2JZQ1_RAT	tr|Q68FX3|Q68FX3_RAT;sp|Q61655|DD19A_MOUSE;tr|A0A0G2K7X6|A0A0G2K7X6_RAT;tr|A0A0G2JY21|A0A0G2JY21_RAT;tr|A0A0G2JUH2|A0A0G2JUH2_RAT;tr|A0A0G2JZQ1|A0A0G2JZQ1_RAT	tr|Q68FX3|Q68FX3_RAT RNA helicase OS=Rattus norvegicus OX=10116 GN=Ddx19a PE=1 SV=1;sp|Q61655|DD19A_MOUSE ATP-dependent RNA helicase DDX19A OS=Mus musculus OX=10090 GN=Ddx19a PE=1 SV=2;tr|A0A0G2K7X6|A0A0G2K7X6_RAT RNA helicase OS=Rattus norvegicus OX=10116	5	5	12.6	0	19.293	1329	-0.896252	0.386884	0.194145		15.4906	19.6565	13.5933	17.3604	-1.26524	-0.254163	-1.25073	-2.56506	-1.15207	TRUE	FALSE	FALSE	FALSE	FALSE	-1.65595	-0.7597	FALSE
Ddx21	Nucleolar RNA helicase 2	sp|Q3B8Q1|DDX21_RAT;tr|M0R965|M0R965_RAT	sp|Q3B8Q1|DDX21_RAT;tr|M0R965|M0R965_RAT	sp|Q3B8Q1|DDX21_RAT Nucleolar RNA helicase 2 OS=Rattus norvegicus OX=10116 GN=Ddx21 PE=2 SV=1;tr|M0R965|M0R965_RAT RNA helicase OS=Rattus norvegicus OX=10116 GN=LOC685025 PE=3 SV=2	20	5	28.3	0	39.483	1134	4.59169	0.00172266	0.00459777		12.794	22.4939	16.5243	19.241	-4.44523	-2.95078	1.58664	0.365933	0.728492	TRUE	FALSE	FALSE	FALSE	FALSE	0.893689	-3.69801	TRUE
Ddx3	RNA helicase	tr|A0A0G2K9N3|A0A0G2K9N3_RAT;sp|Q62095|DDX3Y_MOUSE;sp|Q61496|DDX4_MOUSE;tr|F1LQD1|F1LQD1_RAT;sp|Q64060|DDX4_RAT	tr|A0A0G2K9N3|A0A0G2K9N3_RAT;sp|Q62095|DDX3Y_MOUSE	tr|A0A0G2K9N3|A0A0G2K9N3_RAT RNA helicase OS=Rattus norvegicus OX=10116 GN=Ddx3 PE=1 SV=1;sp|Q62095|DDX3Y_MOUSE ATP-dependent RNA helicase DDX3Y OS=Mus musculus OX=10090 GN=Ddx3y PE=1 SV=2	21	2	32.4	0	66.788	1340	5.10983	0.0035549	0.00697288			22.7813	17.8883	20.3959	-1.37032	-5.191	1.87412	1.72995	1.88344	TRUE	TRUE	FALSE	FALSE	FALSE	1.82917	-3.28066	TRUE
Ddx39a	ATP-dependent RNA helicase DDX39A	sp|Q8VDW0|DX39A_MOUSE;sp|Q5U216|DX39A_RAT	sp|Q8VDW0|DX39A_MOUSE;sp|Q5U216|DX39A_RAT	sp|Q8VDW0|DX39A_MOUSE ATP-dependent RNA helicase DDX39A OS=Mus musculus OX=10090 GN=Ddx39a PE=1 SV=1;sp|Q5U216|DX39A_RAT ATP-dependent RNA helicase DDX39A OS=Rattus norvegicus OX=10116 GN=Ddx39a PE=2 SV=1	3	3	27.6	0	12.867	1255	2.27579	0.0963836	0.0680695			20.7781		18.8272	-3.08202	-3.33058	-0.129106	-2.97718	0.314758	TRUE	TRUE	FALSE	TRUE	FALSE	-0.930511	-3.2063	FALSE
Ddx39b	Spliceosome RNA helicase Ddx39b	sp|Q9Z1N5|DX39B_MOUSE;sp|Q63413|DX39B_RAT;tr|A0A0G2KAT4|A0A0G2KAT4_RAT	sp|Q9Z1N5|DX39B_MOUSE;sp|Q63413|DX39B_RAT;tr|A0A0G2KAT4|A0A0G2KAT4_RAT	sp|Q9Z1N5|DX39B_MOUSE Spliceosome RNA helicase Ddx39b OS=Mus musculus OX=10090 GN=Ddx39b PE=1 SV=1;sp|Q63413|DX39B_RAT Spliceosome RNA helicase Ddx39b OS=Rattus norvegicus OX=10116 GN=Ddx39b PE=2 SV=3;tr|A0A0G2KAT4|A0A0G2KAT4_RAT RNA helicase OS=Rattus nor	11	4	29.4	0	27.66	1382	2.71279	0.0197452	0.0220428	19.8513	14.5784	23.0982	17.6563	20.8866	-0.217119	-1.16642	2.19094	1.49801	2.3741	FALSE	FALSE	FALSE	FALSE	FALSE	2.02102	-0.69177	FALSE
Ddx46	Probable ATP-dependent RNA helicase DDX46	sp|Q62780|DDX46_RAT;sp|Q569Z5|DDX46_MOUSE	sp|Q62780|DDX46_RAT;sp|Q569Z5|DDX46_MOUSE	sp|Q62780|DDX46_RAT Probable ATP-dependent RNA helicase DDX46 OS=Rattus norvegicus OX=10116 GN=Ddx46 PE=1 SV=1;sp|Q569Z5|DDX46_MOUSE Probable ATP-dependent RNA helicase DDX46 OS=Mus musculus OX=10090 GN=Ddx46 PE=1 SV=2	7	7	7.8	0	14.908	1206	3.04748	0.00871057	0.0121596			19.0385	14.3294	16.6859	-4.8285	-4.94926	-1.8687	-1.82896	-1.82656	TRUE	TRUE	FALSE	FALSE	FALSE	-1.8414	-4.88888	FALSE
Ddx47	RNA helicase	tr|G3V727|G3V727_RAT;sp|Q9CWX9|DDX47_MOUSE	tr|G3V727|G3V727_RAT;sp|Q9CWX9|DDX47_MOUSE	tr|G3V727|G3V727_RAT RNA helicase OS=Rattus norvegicus OX=10116 GN=Ddx47 PE=1 SV=1;sp|Q9CWX9|DDX47_MOUSE Probable ATP-dependent RNA helicase DDX47 OS=Mus musculus OX=10090 GN=Ddx47 PE=2 SV=2	6	6	14.5	0	8.7464	1780	4.16569	0.00180283	0.00472381			19.8745	15.2649	18.1266	-4.64645	-5.22631	-1.03274	-0.893415	-0.385923	TRUE	TRUE	FALSE	FALSE	FALSE	-0.770691	-4.93638	TRUE
Ddx5	Probable ATP-dependent RNA helicase DDX5	sp|Q61656|DDX5_MOUSE;tr|Q6AYI1|Q6AYI1_RAT	sp|Q61656|DDX5_MOUSE;tr|Q6AYI1|Q6AYI1_RAT	sp|Q61656|DDX5_MOUSE Probable ATP-dependent RNA helicase DDX5 OS=Mus musculus OX=10090 GN=Ddx5 PE=1 SV=2;tr|Q6AYI1|Q6AYI1_RAT DEAD box protein 5 OS=Rattus norvegicus OX=10116 GN=Ddx5 PE=1 SV=1	19	15	30.1	0	42.62	1330	4.37162	0.00166469	0.004576			23.0392	18.3745	19.9927	-1.86864	-2.98899	2.13198	2.21621	1.48024	TRUE	TRUE	FALSE	FALSE	FALSE	1.94281	-2.42881	TRUE
Ddx6	RNA helicase	tr|D3ZD73|D3ZD73_RAT;sp|P54823|DDX6_MOUSE	tr|D3ZD73|D3ZD73_RAT;sp|P54823|DDX6_MOUSE	tr|D3ZD73|D3ZD73_RAT RNA helicase OS=Rattus norvegicus OX=10116 GN=Ddx6 PE=1 SV=1;sp|P54823|DDX6_MOUSE Probable ATP-dependent RNA helicase DDX6 OS=Mus musculus OX=10090 GN=Ddx6 PE=1 SV=1	5	5	14.1	0	11.837	843	1.50286	0.284236	0.154931			20.8379		17.385	-3.10957	-3.43422	-0.0693079	-4.11029	-1.1275	TRUE	TRUE	FALSE	TRUE	FALSE	-1.76903	-3.27189	FALSE
Dek	Protein DEK	sp|Q6AXS3|DEK_RAT;sp|Q7TNV0|DEK_MOUSE	sp|Q6AXS3|DEK_RAT;sp|Q7TNV0|DEK_MOUSE	sp|Q6AXS3|DEK_RAT Protein DEK OS=Rattus norvegicus OX=10116 GN=Dek PE=1 SV=1;sp|Q7TNV0|DEK_MOUSE Protein DEK OS=Mus musculus OX=10090 GN=Dek PE=1 SV=1	9	9	24.3	0	25.676	1450	5.67475	0.00123468	0.004071			22.2955	16.7083	19.0504	-3.30151	-6.3972	1.3883	0.549996	0.537894	TRUE	TRUE	FALSE	FALSE	FALSE	0.825395	-4.84936	TRUE
Dennd10	DENN domain-containing 10	tr|F1LNS2|F1LNS2_RAT;sp|Q9D8N2|DEN10_MOUSE	tr|F1LNS2|F1LNS2_RAT;sp|Q9D8N2|DEN10_MOUSE	tr|F1LNS2|F1LNS2_RAT DENN domain-containing 10 OS=Rattus norvegicus OX=10116 GN=Dennd10 PE=1 SV=3;sp|Q9D8N2|DEN10_MOUSE DENN domain-containing protein 10 OS=Mus musculus OX=10090 GN=Dennd10 PE=1 SV=2	2	2	7.3	0	3.3691	2199	0.565794	0.605515	0.26962				13.891	16.8564	-3.08853	-3.36485	-4.05925	-2.26731	-1.65613	TRUE	TRUE	TRUE	FALSE	FALSE	-2.6609	-3.22669	FALSE
Dera	2-deoxy-D-ribose 5-phosphate aldolase	tr|F1M1H0|F1M1H0_RAT;sp|Q91YP3|DEOC_MOUSE	tr|F1M1H0|F1M1H0_RAT;sp|Q91YP3|DEOC_MOUSE	tr|F1M1H0|F1M1H0_RAT 2-deoxy-D-ribose 5-phosphate aldolase OS=Rattus norvegicus OX=10116 GN=Dera PE=1 SV=3;sp|Q91YP3|DEOC_MOUSE Deoxyribose-phosphate aldolase OS=Mus musculus OX=10090 GN=Dera PE=1 SV=1	11	11	50.3	0	50.322	2224	1.92408	0.325864	0.170696			21.858		19.5513	-1.30503	-4.22316	0.950757	-4.5096	1.03879	TRUE	TRUE	FALSE	TRUE	FALSE	-0.840018	-2.7641	FALSE
Dhrs1	Dehydrogenase/reductase (SDR family) member 1	tr|Q6AXY8|Q6AXY8_RAT;sp|Q99L04|DHRS1_MOUSE	tr|Q6AXY8|Q6AXY8_RAT;sp|Q99L04|DHRS1_MOUSE	tr|Q6AXY8|Q6AXY8_RAT Dehydrogenase/reductase (SDR family) member 1 OS=Rattus norvegicus OX=10116 GN=Dhrs1 PE=1 SV=1;sp|Q99L04|DHRS1_MOUSE Dehydrogenase/reductase SDR family member 1 OS=Mus musculus OX=10090 GN=Dhrs1 PE=1 SV=1	3	3	10.5	0	6.2492	2340	-1.76356	0.315196	0.166897		13.9799	19.7959	15.5474	12.7716	0.316602	-1.76492	-1.11136	-0.610957	-5.74085	TRUE	FALSE	FALSE	FALSE	FALSE	-2.48772	-0.72416	FALSE
Dhx15	RNA helicase	tr|D3ZD97|D3ZD97_RAT;sp|O35286|DHX15_MOUSE	tr|D3ZD97|D3ZD97_RAT;sp|O35286|DHX15_MOUSE	tr|D3ZD97|D3ZD97_RAT RNA helicase OS=Rattus norvegicus OX=10116 GN=Dhx15 PE=1 SV=1;sp|O35286|DHX15_MOUSE Pre-mRNA-splicing factor ATP-dependent RNA helicase DHX15 OS=Mus musculus OX=10090 GN=Dhx15 PE=1 SV=2	18	18	26.3	0	56.675	276	4.1329	0.00394025	0.00748293		14.1615	22.5832	17.0795	20.8256	-3.40907	-1.58327	1.67593	0.921193	2.31307	TRUE	FALSE	FALSE	FALSE	FALSE	1.63673	-2.49617	TRUE
Dhx16	RNA helicase (Fragment)	tr|A0A0G2K2E8|A0A0G2K2E8_RAT;tr|Q6MG13|Q6MG13_RAT	tr|A0A0G2K2E8|A0A0G2K2E8_RAT;tr|Q6MG13|Q6MG13_RAT	tr|A0A0G2K2E8|A0A0G2K2E8_RAT RNA helicase (Fragment) OS=Rattus norvegicus OX=10116 GN=Dhx16 PE=1 SV=1;tr|Q6MG13|Q6MG13_RAT RNA helicase OS=Rattus norvegicus OX=10116 GN=Dhx16 PE=1 SV=1	3	3	4.3	0	6.2575	2002	0.569188	0.586286	0.264565			17.1165	13.4941	15.162	-2.95059	-4.72472	-3.79068	-2.66423	-3.35049	TRUE	TRUE	FALSE	FALSE	FALSE	-3.26847	-3.83765	FALSE
Dhx29	ATP-dependent RNA helicase DHX29	tr|D3ZHW0|D3ZHW0_RAT;sp|Q6PGC1|DHX29_MOUSE	tr|D3ZHW0|D3ZHW0_RAT;sp|Q6PGC1|DHX29_MOUSE	tr|D3ZHW0|D3ZHW0_RAT ATP-dependent RNA helicase DHX29 OS=Rattus norvegicus OX=10116 GN=Dhx29 PE=1 SV=2;sp|Q6PGC1|DHX29_MOUSE ATP-dependent RNA helicase DHX29 OS=Mus musculus OX=10090 GN=Dhx29 PE=1 SV=1	3	3	3.4	0	4.2996	2096	-0.467103	0.645042	0.282837			16.6303		14.4878	-2.63347	-4.29387	-4.27696	-3.49072	-4.02465	TRUE	TRUE	FALSE	TRUE	FALSE	-3.93078	-3.46367	FALSE
Dhx9	RNA helicase	tr|D4A9D6|D4A9D6_RAT;sp|O70133|DHX9_MOUSE	tr|D4A9D6|D4A9D6_RAT;sp|O70133|DHX9_MOUSE	tr|D4A9D6|D4A9D6_RAT RNA helicase OS=Rattus norvegicus OX=10116 GN=Dhx9 PE=1 SV=1;sp|O70133|DHX9_MOUSE ATP-dependent RNA helicase A OS=Mus musculus OX=10090 GN=Dhx9 PE=1 SV=2	24	24	25.2	0	73.112	2170	5.25936	0.000474353	0.00242123			21.6061	16.251	19.409	-5.10591	-4.28739	0.698891	0.092668	0.896553	TRUE	TRUE	FALSE	FALSE	FALSE	0.562704	-4.69665	TRUE
Diaph1	Protein diaphanous homolog 1	sp|F1M775|DIAP1_RAT;sp|O08808|DIAP1_MOUSE	sp|F1M775|DIAP1_RAT;sp|O08808|DIAP1_MOUSE	sp|F1M775|DIAP1_RAT Protein diaphanous homolog 1 OS=Rattus norvegicus OX=10116 GN=Diaph1 PE=1 SV=3;sp|O08808|DIAP1_MOUSE Protein diaphanous homolog 1 OS=Mus musculus OX=10090 GN=Diaph1 PE=1 SV=1	6	6	6.7	0	14.555	226	-0.584123	0.641813	0.282044			16.476		16.6362	-3.74028	-2.74316	-4.43118	-5.1701	-1.87626	TRUE	TRUE	FALSE	TRUE	FALSE	-3.82585	-3.24172	FALSE
Dis3	DIS3 homolog, exosome endoribonuclease and 3-5 exoribonuclease	tr|F7EPZ4|F7EPZ4_RAT;sp|Q9CSH3|RRP44_MOUSE	tr|F7EPZ4|F7EPZ4_RAT;sp|Q9CSH3|RRP44_MOUSE	tr|F7EPZ4|F7EPZ4_RAT DIS3 homolog, exosome endoribonuclease and 3-5 exoribonuclease OS=Rattus norvegicus OX=10116 GN=Dis3 PE=1 SV=1;sp|Q9CSH3|RRP44_MOUSE Exosome complex exonuclease RRP44 OS=Mus musculus OX=10090 GN=Dis3 PE=1 SV=4	6	6	9	0	10.235	2244	-0.915692	0.414197	0.20274			17.2827		16.2286	-3.31612	-1.49473	-3.62448	-4.05499	-2.28387	TRUE	TRUE	FALSE	TRUE	FALSE	-3.32112	-2.40542	FALSE
Dkc1	H/ACA ribonucleoprotein complex subunit DKC1	tr|A0A0G2K700|A0A0G2K700_RAT;sp|P40615|DKC1_RAT;sp|Q9ESX5|DKC1_MOUSE	tr|A0A0G2K700|A0A0G2K700_RAT;sp|P40615|DKC1_RAT	tr|A0A0G2K700|A0A0G2K700_RAT H/ACA ribonucleoprotein complex subunit DKC1 OS=Rattus norvegicus OX=10116 GN=Dkc1 PE=1 SV=1;sp|P40615|DKC1_RAT H/ACA ribonucleoprotein complex subunit DKC1 OS=Rattus norvegicus OX=10116 GN=Dkc1 PE=1 SV=4	4	4	9.2	0	6.9069	746	-0.373391	0.768809	0.319315			19.9555		14.1887	-2.11931	-3.11121	-0.951766	-3.69044	-4.32374	TRUE	TRUE	FALSE	TRUE	FALSE	-2.98865	-2.61526	FALSE
Dnaja1	DnaJ homolog subfamily A member 1	sp|P63037|DNJA1_MOUSE;sp|P63036|DNJA1_RAT	sp|P63037|DNJA1_MOUSE;sp|P63036|DNJA1_RAT	sp|P63037|DNJA1_MOUSE DnaJ homolog subfamily A member 1 OS=Mus musculus OX=10090 GN=Dnaja1 PE=1 SV=1;sp|P63036|DNJA1_RAT DnaJ homolog subfamily A member 1 OS=Rattus norvegicus OX=10116 GN=Dnaja1 PE=1 SV=1	13	13	43.1	0	61.721	967	3.9034	0.00529227	0.00891633		13.5702	23.0196	16.9072	21.473	-1.75103	-2.17458	2.11238	0.748909	2.9605	TRUE	FALSE	FALSE	FALSE	FALSE	1.9406	-1.96281	TRUE
Dnaja2	DnaJ (Hsp40) homolog, subfamily A, member 2	tr|Q5M9H7|Q5M9H7_RAT;sp|Q9QYJ0|DNJA2_MOUSE;sp|O35824|DNJA2_RAT	tr|Q5M9H7|Q5M9H7_RAT;sp|Q9QYJ0|DNJA2_MOUSE;sp|O35824|DNJA2_RAT	tr|Q5M9H7|Q5M9H7_RAT DnaJ (Hsp40) homolog, subfamily A, member 2 OS=Rattus norvegicus OX=10116 GN=Dnaja2 PE=1 SV=1;sp|Q9QYJ0|DNJA2_MOUSE DnaJ homolog subfamily A member 2 OS=Mus musculus OX=10090 GN=Dnaja2 PE=1 SV=1;sp|O35824|DNJA2_RAT DnaJ homolog subfami	10	10	37.9	0	52.623	1897	3.28465	0.0591261	0.0477851		14.9924	19.9992	16.2435	20.6744	-4.92423	-0.752387	-0.908021	0.0851938	2.16187	TRUE	FALSE	FALSE	FALSE	FALSE	0.446346	-2.83831	FALSE
Dnajb1	DnaJ (Hsp40) homolog, subfamily B, member 1 (Predicted), isoform CRA_b	tr|B0K030|B0K030_RAT;sp|Q9QYJ3|DNJB1_MOUSE;tr|D3ZUU5|D3ZUU5_RAT	tr|B0K030|B0K030_RAT;sp|Q9QYJ3|DNJB1_MOUSE;tr|D3ZUU5|D3ZUU5_RAT	tr|B0K030|B0K030_RAT DnaJ (Hsp40) homolog, subfamily B, member 1 (Predicted), isoform CRA_b OS=Rattus norvegicus OX=10116 GN=Dnajb1 PE=1 SV=1;sp|Q9QYJ3|DNJB1_MOUSE DnaJ homolog subfamily B member 1 OS=Mus musculus OX=10090 GN=Dnajb1 PE=1 SV=3;tr|D3ZUU5|D3Z	6	6	17.4	0	9.2352	1898	1.85708	0.266143	0.147309			20.1688		18.1468	-2.28356	-5.2371	-0.738463	-4.60558	-0.365698	TRUE	TRUE	FALSE	TRUE	FALSE	-1.90325	-3.76033	FALSE
Dnajb11	DnaJ homolog subfamily B member 11	sp|Q99KV1|DJB11_MOUSE;sp|Q6TUG0|DJB11_RAT	sp|Q99KV1|DJB11_MOUSE;sp|Q6TUG0|DJB11_RAT	sp|Q99KV1|DJB11_MOUSE DnaJ homolog subfamily B member 11 OS=Mus musculus OX=10090 GN=Dnajb11 PE=1 SV=1;sp|Q6TUG0|DJB11_RAT DnaJ homolog subfamily B member 11 OS=Rattus norvegicus OX=10116 GN=Dnajb11 PE=2 SV=1	4	4	13.7	0	9.0476	1519	0.959359	0.319856	0.168369	18.0942		20.4465	15.4252	17.2179	-1.97423	-1.60352	-0.460755	-0.733183	-1.2946	FALSE	TRUE	FALSE	FALSE	FALSE	-0.829514	-1.78887	FALSE
Dnajc13	DnaJ heat shock protein family (Hsp40) member C13	tr|D3ZN27|D3ZN27_RAT	tr|D3ZN27|D3ZN27_RAT	tr|D3ZN27|D3ZN27_RAT DnaJ heat shock protein family (Hsp40) member C13 OS=Rattus norvegicus OX=10116 GN=Dnajc13 PE=1 SV=2	4	4	2.2	0	6.9046	2110	-2.10462	0.0652731	0.0515136			16.3295		12.2882	-3.03892	-3.8613	-4.57776	-5.86215	-6.22428	TRUE	TRUE	FALSE	TRUE	FALSE	-5.55473	-3.45011	FALSE
Dnajc5	DnaJ (Hsp40) homolog, subfamily C, member 5, isoform CRA_a	tr|A0A0G2JX56|A0A0G2JX56_RAT;sp|P60905|DNJC5_RAT;sp|P60904|DNJC5_MOUSE	tr|A0A0G2JX56|A0A0G2JX56_RAT;sp|P60905|DNJC5_RAT;sp|P60904|DNJC5_MOUSE	tr|A0A0G2JX56|A0A0G2JX56_RAT DnaJ (Hsp40) homolog, subfamily C, member 5, isoform CRA_a OS=Rattus norvegicus OX=10116 GN=Dnajc5 PE=1 SV=1;sp|P60905|DNJC5_RAT DnaJ homolog subfamily C member 5 OS=Rattus norvegicus OX=10116 GN=Dnajc5 PE=1 SV=1;sp|P60904|DNJC	3	3	32.3	0	8.0736	879	4.31577	0.00250715	0.00556945			21.0489	16.0097	20.153	-3.55316	-3.98934	0.141636	-0.148592	1.64053	TRUE	TRUE	FALSE	FALSE	FALSE	0.544524	-3.77125	TRUE
Dnajc7	DnaJ heat shock protein family (Hsp40) member C7	tr|G3V8B8|G3V8B8_RAT;sp|Q9QYI3|DNJC7_MOUSE;tr|A0A0G2K435|A0A0G2K435_RAT	tr|G3V8B8|G3V8B8_RAT;sp|Q9QYI3|DNJC7_MOUSE;tr|A0A0G2K435|A0A0G2K435_RAT	tr|G3V8B8|G3V8B8_RAT DnaJ heat shock protein family (Hsp40) member C7 OS=Rattus norvegicus OX=10116 GN=Dnajc7 PE=1 SV=2;sp|Q9QYI3|DNJC7_MOUSE DnaJ homolog subfamily C member 7 OS=Mus musculus OX=10090 GN=Dnajc7 PE=1 SV=2;tr|A0A0G2K435|A0A0G2K435_RAT DnaJ h	2	2	5.5	0	4.6609	1896	1.01119	0.325471	0.170656			17.9324	14.1827	16.5757	-2.67312	-3.94073	-2.97485	-1.97563	-1.93674	TRUE	TRUE	FALSE	FALSE	FALSE	-2.29574	-3.30693	FALSE
Dnm1l	Dynamin-1-like protein	sp|Q8K1M6|DNM1L_MOUSE;sp|O35303|DNM1L_RAT	sp|Q8K1M6|DNM1L_MOUSE;sp|O35303|DNM1L_RAT	sp|Q8K1M6|DNM1L_MOUSE Dynamin-1-like protein OS=Mus musculus OX=10090 GN=Dnm1l PE=1 SV=2;sp|O35303|DNM1L_RAT Dynamin-1-like protein OS=Rattus norvegicus OX=10116 GN=Dnm1l PE=1 SV=1	14	14	24.8	0	50.527	277	1.41459	0.26671	0.147472			19.7749	13.8303	19.447	-1.77149	-2.74163	-1.13237	-2.32802	0.934472	TRUE	TRUE	FALSE	FALSE	FALSE	-0.841971	-2.25656	FALSE
Dnm2	Dynamin GTPase	tr|A0A0A0MY48|A0A0A0MY48_RAT;tr|A0A0A0MY49|A0A0A0MY49_RAT;sp|P39054|DYN2_MOUSE;sp|P39052|DYN2_RAT;sp|P21575|DYN1_RAT;sp|P39053|DYN1_MOUSE	tr|A0A0A0MY48|A0A0A0MY48_RAT;tr|A0A0A0MY49|A0A0A0MY49_RAT;sp|P39054|DYN2_MOUSE;sp|P39052|DYN2_RAT	tr|A0A0A0MY48|A0A0A0MY48_RAT Dynamin GTPase OS=Rattus norvegicus OX=10116 GN=Dnm2 PE=1 SV=2;tr|A0A0A0MY49|A0A0A0MY49_RAT Dynamin GTPase OS=Rattus norvegicus OX=10116 GN=Dnm2 PE=1 SV=2;sp|P39054|DYN2_MOUSE Dynamin-2 OS=Mus musculus OX=10090 GN=Dnm2 PE=1 SV=	18	13	26.5	0	52.535	737	1.84272	0.122923	0.0811605		13.8795	21.0384	14.2332	18.7255	-2.87405	-1.86531	0.131157	-1.92509	0.213053	TRUE	FALSE	FALSE	FALSE	FALSE	-0.526959	-2.36968	FALSE
Dnmt1	DNA (cytosine-5)-methyltransferase	tr|F1LQT9|F1LQT9_RAT;tr|D3ZS06|D3ZS06_RAT;sp|Q9Z330|DNMT1_RAT	tr|F1LQT9|F1LQT9_RAT;tr|D3ZS06|D3ZS06_RAT;sp|Q9Z330|DNMT1_RAT	tr|F1LQT9|F1LQT9_RAT DNA (cytosine-5)-methyltransferase OS=Rattus norvegicus OX=10116 GN=Dnmt1 PE=1 SV=3;tr|D3ZS06|D3ZS06_RAT DNA (cytosine-5)-methyltransferase OS=Rattus norvegicus OX=10116 GN=Dnmt1 PE=1 SV=3;sp|Q9Z330|DNMT1_RAT DNA (cytosine-5)-methyltra	21	12	15.2	0	68.488	2206	4.23751	0.00143355	0.00432712			21.1971	16.4247	19.0397	-3.73263	-4.02009	0.289897	0.26639	0.527172	TRUE	TRUE	FALSE	FALSE	FALSE	0.361153	-3.87636	TRUE
Dnpep	Aspartyl aminopeptidase	tr|Q4V8H5|Q4V8H5_RAT	tr|Q4V8H5|Q4V8H5_RAT	tr|Q4V8H5|Q4V8H5_RAT Aspartyl aminopeptidase OS=Rattus norvegicus OX=10116 GN=Dnpep PE=1 SV=1	12	4	29.7	0	29.756	2306	3.25531	0.124378	0.0819198	20.9587		23.3418	16.9651	17.8468	0.890306	-5.68386	2.43455	0.806774	-0.66571	FALSE	TRUE	FALSE	FALSE	FALSE	0.858537	-2.39677	FALSE
Dock1	Dedicator of cyto-kinesis 1	tr|D3ZZW1|D3ZZW1_RAT;sp|Q8BUR4|DOCK1_MOUSE	tr|D3ZZW1|D3ZZW1_RAT;sp|Q8BUR4|DOCK1_MOUSE	tr|D3ZZW1|D3ZZW1_RAT Dedicator of cyto-kinesis 1 OS=Rattus norvegicus OX=10116 GN=Dock1 PE=1 SV=1;sp|Q8BUR4|DOCK1_MOUSE Dedicator of cytokinesis protein 1 OS=Mus musculus OX=10090 GN=Dock1 PE=1 SV=3	9	8	5.6	0	12.218	1603	0.837046	0.440288	0.21169			18.0023	11.2382	15.25	-4.0765	-4.9893	-2.90494	-4.92017	-3.26245	TRUE	TRUE	FALSE	FALSE	FALSE	-3.69585	-4.5329	FALSE
Dock7	Dedicator of cytokinesis 7	tr|B2RZA1|B2RZA1_RAT;tr|F1LRS2|F1LRS2_RAT;tr|A0A0G2K3H2|A0A0G2K3H2_RAT;sp|Q8R1A4|DOCK7_MOUSE;sp|Q8VDR9|DOCK6_MOUSE;tr|F1LPG2|F1LPG2_RAT;sp|Q8C147|DOCK8_MOUSE;tr|A0A0G2KAH4|A0A0G2KAH4_RAT	tr|B2RZA1|B2RZA1_RAT;tr|F1LRS2|F1LRS2_RAT;tr|A0A0G2K3H2|A0A0G2K3H2_RAT;sp|Q8R1A4|DOCK7_MOUSE;sp|Q8VDR9|DOCK6_MOUSE;tr|F1LPG2|F1LPG2_RAT;sp|Q8C147|DOCK8_MOUSE;tr|A0A0G2KAH4|A0A0G2KAH4_RAT	tr|B2RZA1|B2RZA1_RAT Dedicator of cytokinesis 7 OS=Rattus norvegicus OX=10116 GN=Dock7 PE=1 SV=1;tr|F1LRS2|F1LRS2_RAT Dedicator of cytokinesis 7 OS=Rattus norvegicus OX=10116 GN=Dock7 PE=1 SV=2;tr|A0A0G2K3H2|A0A0G2K3H2_RAT Dedicator of cytokinesis 7 OS=Rat	2	2	7.3	0.0028874	2.353	1655	-2.19209	0.120447	0.0800168			17.8207		16.4304	-0.61384	-2.1617	-3.08658	-5.57093	-2.08207	TRUE	TRUE	FALSE	TRUE	FALSE	-3.57986	-1.38777	FALSE
Dpp3	Dipeptidyl peptidase 3	sp|O55096|DPP3_RAT	sp|O55096|DPP3_RAT	sp|O55096|DPP3_RAT Dipeptidyl peptidase 3 OS=Rattus norvegicus OX=10116 GN=Dpp3 PE=1 SV=2	7	2	13.4	0	44.839	320	0.267274	0.83512	0.336278	18.9828		19.809	12.4396	17.5096	-1.08557	-3.32889	-1.09826	-3.71871	-1.0029	FALSE	TRUE	FALSE	FALSE	FALSE	-1.93996	-2.20723	FALSE
Dpysl2	Dihydropyrimidinase-related protein 2	sp|P47942|DPYL2_RAT;sp|O08553|DPYL2_MOUSE	sp|P47942|DPYL2_RAT;sp|O08553|DPYL2_MOUSE	sp|P47942|DPYL2_RAT Dihydropyrimidinase-related protein 2 OS=Rattus norvegicus OX=10116 GN=Dpysl2 PE=1 SV=1;sp|O08553|DPYL2_MOUSE Dihydropyrimidinase-related protein 2 OS=Mus musculus OX=10090 GN=Dpysl2 PE=1 SV=2	18	15	49.1	0	295.38	237	3.79724	0.140814	0.0893504	22.7845		24.4716	16.2541	21.6334	2.71607	-5.78986	3.56437	0.0957355	3.12094	FALSE	TRUE	FALSE	FALSE	FALSE	2.26035	-1.53689	FALSE
Dpysl3	Dihydropyrimidinase-related protein 3	sp|Q62952|DPYL3_RAT;sp|Q62188|DPYL3_MOUSE	sp|Q62952|DPYL3_RAT;sp|Q62188|DPYL3_MOUSE	sp|Q62952|DPYL3_RAT Dihydropyrimidinase-related protein 3 OS=Rattus norvegicus OX=10116 GN=Dpysl3 PE=1 SV=2;sp|Q62188|DPYL3_MOUSE Dihydropyrimidinase-related protein 3 OS=Mus musculus OX=10090 GN=Dpysl3 PE=1 SV=1	8	7	24.9	0	22.361	1368	2.81942	0.0536462	0.0446315	16.8406		20.8052	12.9329	17.5802	-3.22783	-5.25079	-0.102004	-3.2254	-0.932286	FALSE	TRUE	FALSE	FALSE	FALSE	-1.4199	-4.23931	FALSE
Drap1	Dr1-associated corepressor	sp|Q9D6N5|NC2A_MOUSE;sp|A0JPP1|NC2A_RAT	sp|Q9D6N5|NC2A_MOUSE;sp|A0JPP1|NC2A_RAT	sp|Q9D6N5|NC2A_MOUSE Dr1-associated corepressor OS=Mus musculus OX=10090 GN=Drap1 PE=1 SV=3;sp|A0JPP1|NC2A_RAT Dr1-associated corepressor OS=Rattus norvegicus OX=10116 GN=Drap1 PE=2 SV=1	2	2	10.2	0.00051387	2.9574	151	2.36206	0.0582433	0.0473565			20.7662	15.9984	16.2102	-2.80692	-3.65275	-0.141029	-0.159963	-2.30233	TRUE	TRUE	FALSE	FALSE	FALSE	-0.867774	-3.22984	FALSE
Drg1	Developmentally-regulated GTP-binding protein 1	tr|Q5I0F0|Q5I0F0_RAT;sp|P32233|DRG1_MOUSE	tr|Q5I0F0|Q5I0F0_RAT;sp|P32233|DRG1_MOUSE	tr|Q5I0F0|Q5I0F0_RAT Developmentally-regulated GTP-binding protein 1 OS=Rattus norvegicus OX=10116 GN=Drg1 PE=1 SV=1;sp|P32233|DRG1_MOUSE Developmentally-regulated GTP-binding protein 1 OS=Mus musculus OX=10090 GN=Drg1 PE=1 SV=1	4	4	14.4	0	13.009	694	1.27738	0.437404	0.211214			17.5921		18.3803	-1.63719	-5.66112	-3.31515	-3.66794	-0.132228	TRUE	TRUE	FALSE	TRUE	FALSE	-2.37177	-3.64916	FALSE
Drg2	Developmentally-regulated GTP-binding protein 2	tr|A0A0G2KAI8|A0A0G2KAI8_RAT;sp|Q9QXB9|DRG2_MOUSE	tr|A0A0G2KAI8|A0A0G2KAI8_RAT;sp|Q9QXB9|DRG2_MOUSE	tr|A0A0G2KAI8|A0A0G2KAI8_RAT Developmentally-regulated GTP-binding protein 2 OS=Rattus norvegicus OX=10116 GN=Drg2 PE=1 SV=1;sp|Q9QXB9|DRG2_MOUSE Developmentally-regulated GTP-binding protein 2 OS=Mus musculus OX=10090 GN=Drg2 PE=1 SV=1	5	5	16.5	0	14.717	1886	1.84564	0.244064	0.138075			20.0509	10.9454	16.4229	-3.36764	-5.76293	-0.85637	-5.21296	-2.08962	TRUE	TRUE	FALSE	FALSE	FALSE	-2.71965	-4.56529	FALSE
Dsg1a	Desmoglein-1-alpha	sp|Q61495|DSG1A_MOUSE;sp|Q7TSF1|DSG1B_MOUSE	sp|Q61495|DSG1A_MOUSE;sp|Q7TSF1|DSG1B_MOUSE	sp|Q61495|DSG1A_MOUSE Desmoglein-1-alpha OS=Mus musculus OX=10090 GN=Dsg1a PE=2 SV=2;sp|Q7TSF1|DSG1B_MOUSE Desmoglein-1-beta OS=Mus musculus OX=10090 GN=Dsg1b PE=1 SV=1	2	1	2	0	4.5228	1321	1.42346	0.233627	0.134004			18.4467	15.5282	15.3967	-2.82939	-4.15516	-2.46057	-0.630093	-3.11578	TRUE	TRUE	FALSE	FALSE	FALSE	-2.06882	-3.49228	FALSE
Dsp	Desmoplakin	tr|F1LMV6|F1LMV6_RAT	tr|F1LMV6|F1LMV6_RAT	tr|F1LMV6|F1LMV6_RAT Desmoplakin OS=Rattus norvegicus OX=10116 GN=Dsp PE=1 SV=1	37	2	13.7	0	129.16	2194	1.3483	0.406131	0.200803	15.797	15.7307	18.5946	17.2242	17.3758	-4.27144	-0.0141382	-2.31263	1.06588	-1.13672	FALSE	FALSE	FALSE	FALSE	FALSE	-0.794492	-2.14279	FALSE
Dstn	Destrin	sp|Q7M0E3|DEST_RAT;sp|Q9R0P5|DEST_MOUSE;tr|D4A315|D4A315_RAT	sp|Q7M0E3|DEST_RAT;sp|Q9R0P5|DEST_MOUSE;tr|D4A315|D4A315_RAT	sp|Q7M0E3|DEST_RAT Destrin OS=Rattus norvegicus OX=10116 GN=Dstn PE=1 SV=3;sp|Q9R0P5|DEST_MOUSE Destrin OS=Mus musculus OX=10090 GN=Dstn PE=1 SV=3;tr|D4A315|D4A315_RAT Actin-depolymerizing factor OS=Rattus norvegicus OX=10116 PE=3 SV=2	12	11	67.9	0	34.532	1536	5.40066	0.00247736	0.00555257		16.2559	24.4774	20.2704	23.1567	-3.09479	0.511064	3.57012	4.11203	4.64423	TRUE	FALSE	FALSE	FALSE	FALSE	4.1088	-1.29186	TRUE
Dut	Deoxyuridine 5-triphosphate nucleotidohydrolase	sp|P70583|DUT_RAT;tr|D4A6V3|D4A6V3_RAT	sp|P70583|DUT_RAT;tr|D4A6V3|D4A6V3_RAT	sp|P70583|DUT_RAT Deoxyuridine 5-triphosphate nucleotidohydrolase OS=Rattus norvegicus OX=10116 GN=Dut PE=2 SV=3;tr|D4A6V3|D4A6V3_RAT Deoxyuridine 5-triphosphate nucleotidohydrolase OS=Rattus norvegicus OX=10116 PE=3 SV=1	2	2	13.2	0	3.5178	1018	-1.72363	0.240925	0.136502			17.5909		15.8808	-2.07005	-2.94703	-3.31632	-6.74845	-2.63173	TRUE	TRUE	FALSE	TRUE	FALSE	-4.23217	-2.50854	FALSE
Dync1h1	Cytoplasmic dynein 1 heavy chain 1	tr|M0R9X8|M0R9X8_RAT;tr|F1LRT9|F1LRT9_RAT;sp|P38650|DYHC1_RAT;sp|Q9JHU4|DYHC1_MOUSE	tr|M0R9X8|M0R9X8_RAT;tr|F1LRT9|F1LRT9_RAT;sp|P38650|DYHC1_RAT;sp|Q9JHU4|DYHC1_MOUSE	tr|M0R9X8|M0R9X8_RAT Cytoplasmic dynein 1 heavy chain 1 OS=Rattus norvegicus OX=10116 GN=Dync1h1 PE=1 SV=2;tr|F1LRT9|F1LRT9_RAT Cytoplasmic dynein 1 heavy chain 1 OS=Rattus norvegicus OX=10116 GN=Dync1h1 PE=1 SV=3;sp|P38650|DYHC1_RAT Cytoplasmic dynein 1 h	131	131	32.6	0	323.31	2287	3.17492	0.0098368	0.01325	18.1015	13.7073	22.172	16.5759	20.3482	-1.96692	-2.03754	1.26478	0.41759	1.83571	FALSE	FALSE	FALSE	FALSE	FALSE	1.17269	-2.00223	FALSE
Dync1i2	Cytoplasmic dynein 1 intermediate chain 2	tr|D3ZU74|D3ZU74_RAT;tr|Q6AZ35|Q6AZ35_RAT;tr|G3V9V3|G3V9V3_RAT;sp|Q62871|DC1I2_RAT;sp|O88487|DC1I2_MOUSE	tr|D3ZU74|D3ZU74_RAT;tr|Q6AZ35|Q6AZ35_RAT;tr|G3V9V3|G3V9V3_RAT;sp|Q62871|DC1I2_RAT;sp|O88487|DC1I2_MOUSE	tr|D3ZU74|D3ZU74_RAT Cytoplasmic dynein 1 intermediate chain 2 OS=Rattus norvegicus OX=10116 GN=Dync1i2 PE=1 SV=1;tr|Q6AZ35|Q6AZ35_RAT Cytoplasmic dynein 1 intermediate chain 2 OS=Rattus norvegicus OX=10116 GN=Dync1i2 PE=1 SV=1;tr|G3V9V3|G3V9V3_RAT Cytopla	8	8	22.2	0	38.634	1365	3.78144	0.00742134	0.0110294	16.7212		21.5422	15.1941	20.0634	-3.34721	-3.40123	0.634946	-0.964231	1.55094	FALSE	TRUE	FALSE	FALSE	FALSE	0.407217	-3.37422	FALSE
Dync1li1	Dynein light intermediate chain	tr|G3V7G0|G3V7G0_RAT;sp|Q9QXU8|DC1L1_RAT;sp|Q8R1Q8|DC1L1_MOUSE	tr|G3V7G0|G3V7G0_RAT;sp|Q9QXU8|DC1L1_RAT;sp|Q8R1Q8|DC1L1_MOUSE	tr|G3V7G0|G3V7G0_RAT Dynein light intermediate chain OS=Rattus norvegicus OX=10116 GN=Dync1li1 PE=1 SV=1;sp|Q9QXU8|DC1L1_RAT Cytoplasmic dynein 1 light intermediate chain 1 OS=Rattus norvegicus OX=10116 GN=Dync1li1 PE=1 SV=1;sp|Q8R1Q8|DC1L1_MOUSE Cytoplasm	7	7	18.7	0	17.024	1891	5.20628	0.000847191	0.00337273			20.1528		19.2335	-6.00555	-5.02097	-0.754463	-0.88751	0.721045	TRUE	TRUE	FALSE	TRUE	FALSE	-0.306976	-5.51326	TRUE
Dync1li2	Dynein light intermediate chain	tr|A0A096MIY2|A0A096MIY2_RAT;tr|Q5D023|Q5D023_RAT;sp|Q6PDL0|DC1L2_MOUSE;sp|Q62698|DC1L2_RAT;tr|A0A096MKA1|A0A096MKA1_RAT	tr|A0A096MIY2|A0A096MIY2_RAT;tr|Q5D023|Q5D023_RAT;sp|Q6PDL0|DC1L2_MOUSE;sp|Q62698|DC1L2_RAT;tr|A0A096MKA1|A0A096MKA1_RAT	tr|A0A096MIY2|A0A096MIY2_RAT Dynein light intermediate chain OS=Rattus norvegicus OX=10116 GN=Dync1li2 PE=1 SV=1;tr|Q5D023|Q5D023_RAT Dynein light intermediate chain OS=Rattus norvegicus OX=10116 GN=Dync1li2 PE=1 SV=1;sp|Q6PDL0|DC1L2_MOUSE Cytoplasmic dyne	6	6	17.9	0	9.3648	1358	2.10851	0.0795922	0.0594944			19.0348	14.2545	17.7389	-2.56641	-4.68386	-1.87248	-1.90382	-0.773562	TRUE	TRUE	FALSE	FALSE	FALSE	-1.51662	-3.62514	FALSE
Dynll1	Dynein light chain 1, cytoplasmic	sp|P63170|DYL1_RAT;sp|P63168|DYL1_MOUSE;tr|A0A0G2JU43|A0A0G2JU43_RAT;sp|Q9D0M5|DYL2_MOUSE;sp|Q78P75|DYL2_RAT	sp|P63170|DYL1_RAT;sp|P63168|DYL1_MOUSE	sp|P63170|DYL1_RAT Dynein light chain 1, cytoplasmic OS=Rattus norvegicus OX=10116 GN=Dynll1 PE=1 SV=1;sp|P63168|DYL1_MOUSE Dynein light chain 1, cytoplasmic OS=Mus musculus OX=10090 GN=Dynll1 PE=1 SV=1	3	3	50.6	0	11.318	979	3.21759	0.125091	0.082266			23.8024		21.1779	-3.53743	-1.26905	2.8952	-3.11757	2.66543	TRUE	TRUE	FALSE	TRUE	FALSE	0.814351	-2.40324	FALSE
Dynlt1	Dynein light chain Tctex-type 1	sp|Q9Z336|DYLT1_RAT;sp|P51807|DYLT1_MOUSE	sp|Q9Z336|DYLT1_RAT;sp|P51807|DYLT1_MOUSE	sp|Q9Z336|DYLT1_RAT Dynein light chain Tctex-type 1 OS=Rattus norvegicus OX=10116 GN=Dynlt1 PE=1 SV=1;sp|P51807|DYLT1_MOUSE Dynein light chain Tctex-type 1 OS=Mus musculus OX=10090 GN=Dynlt1 PE=1 SV=1	2	2	30.1	0	7.2168	1955	1.50756	0.412843	0.202446			22.3363		19.3912	-1.35125	-2.99319	1.42905	-4.30175	0.878703	TRUE	TRUE	FALSE	TRUE	FALSE	-0.664665	-2.17222	FALSE
Ece1	Endothelin-converting enzyme 1	tr|Q6IN10|Q6IN10_RAT;sp|P42893|ECE1_RAT;sp|Q4PZA2|ECE1_MOUSE	tr|Q6IN10|Q6IN10_RAT;sp|P42893|ECE1_RAT;sp|Q4PZA2|ECE1_MOUSE	tr|Q6IN10|Q6IN10_RAT Endothelin-converting enzyme 1 OS=Rattus norvegicus OX=10116 GN=Ece1 PE=1 SV=1;sp|P42893|ECE1_RAT Endothelin-converting enzyme 1 OS=Rattus norvegicus OX=10116 GN=Ece1 PE=1 SV=2;sp|Q4PZA2|ECE1_MOUSE Endothelin-converting enzyme 1 OS=Mus	6	6	12.7	0	17.995	755	2.15111	0.131095	0.0850922			19.7885	13.2708	18.4911	-2.09948	-4.88784	-1.11873	-2.88753	-0.0214157	TRUE	TRUE	FALSE	FALSE	FALSE	-1.34256	-3.49366	FALSE
Eed	Embryonic ectoderm development	tr|B5DF02|B5DF02_RAT;sp|Q921E6|EED_MOUSE	tr|B5DF02|B5DF02_RAT;sp|Q921E6|EED_MOUSE	tr|B5DF02|B5DF02_RAT Embryonic ectoderm development OS=Rattus norvegicus OX=10116 GN=Eed PE=1 SV=1;sp|Q921E6|EED_MOUSE Polycomb protein EED OS=Mus musculus OX=10090 GN=Eed PE=1 SV=1	3	3	9.1	0	9.5698	1701	-1.46251	0.228506	0.131488			17.7895		16.5847	-1.59643	-2.09737	-3.11769	-4.88278	-1.92774	TRUE	TRUE	FALSE	TRUE	FALSE	-3.30941	-1.8469	FALSE
Eef1b2	Elongation factor 1-beta	tr|B5DEN5|B5DEN5_RAT	tr|B5DEN5|B5DEN5_RAT	tr|B5DEN5|B5DEN5_RAT Elongation factor 1-beta OS=Rattus norvegicus OX=10116 GN=Eef1b2 PE=1 SV=1	5	2	36	0	32.059	2071	3.65023	0.181228	0.109808			23.3473		21.6581	-4.90609	-2.44763	2.4401	-5.66562	3.14561	TRUE	TRUE	FALSE	TRUE	FALSE	-0.026638	-3.67686	FALSE
Eef1d	Elongation factor 1-delta	sp|Q68FR9|EF1D_RAT;sp|P57776|EF1D_MOUSE	sp|Q68FR9|EF1D_RAT;sp|P57776|EF1D_MOUSE	sp|Q68FR9|EF1D_RAT Elongation factor 1-delta OS=Rattus norvegicus OX=10116 GN=Eef1d PE=1 SV=2;sp|P57776|EF1D_MOUSE Elongation factor 1-delta OS=Mus musculus OX=10090 GN=Eef1d PE=1 SV=3	11	11	49.8	0	78.177	1439	3.27379	0.0247869	0.0258393	18.0986	17.0202	24.3644	19.1423	20.8512	-1.9698	1.2754	3.45717	2.98392	2.33869	FALSE	FALSE	FALSE	FALSE	FALSE	2.92659	-0.347197	FALSE
Eef1e1	Eukaryotic translation elongation factor 1 epsilon 1	tr|B2RYN3|B2RYN3_RAT;sp|Q9D1M4|MCA3_MOUSE	tr|B2RYN3|B2RYN3_RAT;sp|Q9D1M4|MCA3_MOUSE	tr|B2RYN3|B2RYN3_RAT Eukaryotic translation elongation factor 1 epsilon 1 OS=Rattus norvegicus OX=10116 GN=Eef1e1 PE=1 SV=1;sp|Q9D1M4|MCA3_MOUSE Eukaryotic translation elongation factor 1 epsilon-1 OS=Mus musculus OX=10090 GN=Eef1e1 PE=1 SV=1	7	7	34.5	0	12.264	2065	4.14871	0.0028946	0.00622276			22.3845	16.0832	19.4431	-3.83891	-2.90333	1.47725	-0.0751036	0.930611	TRUE	TRUE	FALSE	FALSE	FALSE	0.777587	-3.37112	TRUE
Eef1g	Elongation factor 1-gamma	sp|Q68FR6|EF1G_RAT;sp|Q9D8N0|EF1G_MOUSE	sp|Q68FR6|EF1G_RAT;sp|Q9D8N0|EF1G_MOUSE	sp|Q68FR6|EF1G_RAT Elongation factor 1-gamma OS=Rattus norvegicus OX=10116 GN=Eef1g PE=2 SV=3;sp|Q9D8N0|EF1G_MOUSE Elongation factor 1-gamma OS=Mus musculus OX=10090 GN=Eef1g PE=1 SV=3	21	21	47.4	0	134.64	1438	2.45038	0.0325293	0.0311081	22.9362	17.2456	25.8654	20.4496	23.1672	2.86782	1.50083	4.95817	4.29127	4.65467	FALSE	FALSE	FALSE	FALSE	FALSE	4.6347	2.18432	FALSE
Eef2	Elongation factor 2	sp|P05197|EF2_RAT;sp|P58252|EF2_MOUSE	sp|P05197|EF2_RAT;sp|P58252|EF2_MOUSE	sp|P05197|EF2_RAT Elongation factor 2 OS=Rattus norvegicus OX=10116 GN=Eef2 PE=1 SV=4;sp|P58252|EF2_MOUSE Elongation factor 2 OS=Mus musculus OX=10090 GN=Eef2 PE=1 SV=2	48	47	60.4	0	323.31	411	2.9926	0.023997	0.0252884	23.2816	16.3254	25.5765	21.0334	23.6367	3.21323	0.580564	4.66923	4.87509	5.12418	FALSE	FALSE	FALSE	FALSE	FALSE	4.8895	1.89689	FALSE
Efl1	Elongation factor-like GTPase 1	tr|D3ZXJ5|D3ZXJ5_RAT;sp|Q8C0D5|EFL1_MOUSE	tr|D3ZXJ5|D3ZXJ5_RAT;sp|Q8C0D5|EFL1_MOUSE	tr|D3ZXJ5|D3ZXJ5_RAT Elongation factor-like GTPase 1 OS=Rattus norvegicus OX=10116 GN=Efl1 PE=1 SV=2;sp|Q8C0D5|EFL1_MOUSE Elongation factor-like GTPase 1 OS=Mus musculus OX=10090 GN=Efl1 PE=1 SV=1	5	5	5.8	0	11.686	2139	1.76062	0.121874	0.080666			18.8333		16.3993	-4.68919	-4.27404	-2.07395	-3.97589	-2.11316	TRUE	TRUE	FALSE	TRUE	FALSE	-2.721	-4.48162	FALSE
Eftud2	116 kDa U5 small nuclear ribonucleoprotein component	tr|F1LM66|F1LM66_RAT;sp|O08810|U5S1_MOUSE;tr|A0A1W2Q6N7|A0A1W2Q6N7_RAT	tr|F1LM66|F1LM66_RAT;sp|O08810|U5S1_MOUSE	tr|F1LM66|F1LM66_RAT 116 kDa U5 small nuclear ribonucleoprotein component OS=Rattus norvegicus OX=10116 GN=Eftud2 PE=1 SV=2;sp|O08810|U5S1_MOUSE 116 kDa U5 small nuclear ribonucleoprotein component OS=Mus musculus OX=10090 GN=Eftud2 PE=1 SV=1	22	22	30.6	0	81.028	254	4.02256	0.0283022	0.0282206			22.1883	15.8342	19.396	-5.90899	-0.909137	1.28108	-0.324109	0.883521	TRUE	TRUE	FALSE	FALSE	FALSE	0.613497	-3.40906	FALSE
Ehd1	EH domain-containing protein 1	sp|Q9WVK4|EHD1_MOUSE;sp|Q641Z6|EHD1_RAT;tr|A0A0G2JTH6|A0A0G2JTH6_RAT	sp|Q9WVK4|EHD1_MOUSE;sp|Q641Z6|EHD1_RAT	sp|Q9WVK4|EHD1_MOUSE EH domain-containing protein 1 OS=Mus musculus OX=10090 GN=Ehd1 PE=1 SV=1;sp|Q641Z6|EHD1_RAT EH domain-containing protein 1 OS=Rattus norvegicus OX=10116 GN=Ehd1 PE=1 SV=1	19	12	47	0	69.395	1407	3.20203	0.0207189	0.0228651	17.5464	14.1435	22.3562	15.774	20.8688	-2.52203	-1.60133	1.44899	-0.384293	2.35635	FALSE	FALSE	FALSE	FALSE	FALSE	1.14035	-2.06168	FALSE
Ehd4	EH-domain-containing 4	tr|Q8R3Z7|Q8R3Z7_RAT;sp|Q9EQP2|EHD4_MOUSE	tr|Q8R3Z7|Q8R3Z7_RAT;sp|Q9EQP2|EHD4_MOUSE	tr|Q8R3Z7|Q8R3Z7_RAT EH-domain-containing 4 OS=Rattus norvegicus OX=10116 GN=Ehd4 PE=1 SV=1;sp|Q9EQP2|EHD4_MOUSE EH domain-containing protein 4 OS=Mus musculus OX=10090 GN=Ehd4 PE=1 SV=1	15	14	34.8	0	50.716	1836	5.74007	0.000300271	0.0020538			22.6737	16.9032	20.3233	-4.64839	-3.95022	1.76652	0.744913	1.81085	TRUE	TRUE	FALSE	FALSE	FALSE	1.44076	-4.29931	TRUE
Eif1ax	Eukaryotic translation initiation factor 4C	tr|B5DF60|B5DF60_RAT;sp|Q8BMJ3|IF1AX_MOUSE;tr|A0A0G2JVA7|A0A0G2JVA7_RAT;sp|Q6VV72|IF1A_RAT;sp|Q60872|IF1A_MOUSE	tr|B5DF60|B5DF60_RAT;sp|Q8BMJ3|IF1AX_MOUSE;tr|A0A0G2JVA7|A0A0G2JVA7_RAT;sp|Q6VV72|IF1A_RAT;sp|Q60872|IF1A_MOUSE	tr|B5DF60|B5DF60_RAT Eukaryotic translation initiation factor 4C OS=Rattus norvegicus OX=10116 GN=Eif1ax PE=1 SV=1;sp|Q8BMJ3|IF1AX_MOUSE Eukaryotic translation initiation factor 1A, X-chromosomal OS=Mus musculus OX=10090 GN=Eif1ax PE=2 SV=3;tr|A0A0G2JVA7|A	5	5	36.1	0	17.94	1591	4.79972	0.00343058	0.00683987		16.8145	25.3213	19.9628	23.1172	-2.12031	1.06974	4.41404	3.80449	4.60476	TRUE	FALSE	FALSE	FALSE	FALSE	4.27443	-0.525286	TRUE
Eif2b1	Translation initiation factor eIF-2B subunit alpha	tr|A0A0G2JV57|A0A0G2JV57_RAT;tr|A0A0U1RRY3|A0A0U1RRY3_RAT;sp|Q64270|EI2BA_RAT;tr|A0A0U1RRZ2|A0A0U1RRZ2_RAT;sp|Q99LC8|EI2BA_MOUSE	tr|A0A0G2JV57|A0A0G2JV57_RAT;tr|A0A0U1RRY3|A0A0U1RRY3_RAT;sp|Q64270|EI2BA_RAT;tr|A0A0U1RRZ2|A0A0U1RRZ2_RAT;sp|Q99LC8|EI2BA_MOUSE	tr|A0A0G2JV57|A0A0G2JV57_RAT Translation initiation factor eIF-2B subunit alpha OS=Rattus norvegicus OX=10116 GN=Eif2b1 PE=1 SV=1;tr|A0A0U1RRY3|A0A0U1RRY3_RAT Translation initiation factor eIF-2B subunit alpha OS=Rattus norvegicus OX=10116 GN=Eif2b1 PE=1 S	5	5	26.8	0	12.755	1410	1.81646	0.10682	0.0730407			20.2549	14.7101	19.0908	-2.43936	-2.20845	-0.652347	-1.44828	0.578299	TRUE	TRUE	FALSE	FALSE	FALSE	-0.507443	-2.32391	FALSE
Eif2b2	Translation initiation factor eIF-2B subunit beta	sp|Q99LD9|EI2BB_MOUSE;sp|Q62818|EI2BB_RAT;tr|F7EVX2|F7EVX2_RAT	sp|Q99LD9|EI2BB_MOUSE;sp|Q62818|EI2BB_RAT;tr|F7EVX2|F7EVX2_RAT	sp|Q99LD9|EI2BB_MOUSE Translation initiation factor eIF-2B subunit beta OS=Mus musculus OX=10090 GN=Eif2b2 PE=1 SV=1;sp|Q62818|EI2BB_RAT Translation initiation factor eIF-2B subunit beta OS=Rattus norvegicus OX=10116 GN=Eif2b2 PE=2 SV=1;tr|F7EVX2|F7EVX2_RA	2	2	9.1	0	3.0469	1363	0.0636057	0.958349	0.370015	17.4665		19.2262		17.84	-2.60191	-1.69001	-1.68104	-3.8935	-0.672519	FALSE	TRUE	FALSE	TRUE	FALSE	-2.08235	-2.14596	FALSE
Eif2b4	Translation initiation factor eIF-2B subunit delta	sp|Q63186|EI2BD_RAT;tr|A0A096MIS3|A0A096MIS3_RAT;sp|Q61749|EI2BD_MOUSE	sp|Q63186|EI2BD_RAT;tr|A0A096MIS3|A0A096MIS3_RAT;sp|Q61749|EI2BD_MOUSE	sp|Q63186|EI2BD_RAT Translation initiation factor eIF-2B subunit delta OS=Rattus norvegicus OX=10116 GN=Eif2b4 PE=2 SV=1;tr|A0A096MIS3|A0A096MIS3_RAT Translation initiation factor eIF-2B subunit delta OS=Rattus norvegicus OX=10116 GN=Eif2b4 PE=1 SV=2;sp|Q6	4	4	8.8	0	6.4125	1376	0.0590535	0.963994	0.370862			19.8646	13.2851	16.6284	-0.234807	-3.74992	-1.04263	-2.87323	-1.88407	TRUE	TRUE	FALSE	FALSE	FALSE	-1.93331	-1.99237	FALSE
Eif2b5	Translation initiation factor eIF-2B subunit epsilon	sp|Q64350|EI2BE_RAT	sp|Q64350|EI2BE_RAT	sp|Q64350|EI2BE_RAT Translation initiation factor eIF-2B subunit epsilon OS=Rattus norvegicus OX=10116 GN=Eif2b5 PE=1 SV=2	4	4	9.1	0	5.9412	1413	1.96553	0.104186	0.0715122	15.4176			14.2118	15.7937	-4.65083	-5.35291	-4.44374	-1.94652	-2.71876	FALSE	TRUE	TRUE	FALSE	FALSE	-3.03634	-5.00187	FALSE
Eif2s1	Eukaryotic translation initiation factor 2 subunit 1	sp|Q6ZWX6|IF2A_MOUSE;sp|P68101|IF2A_RAT	sp|Q6ZWX6|IF2A_MOUSE;sp|P68101|IF2A_RAT	sp|Q6ZWX6|IF2A_MOUSE Eukaryotic translation initiation factor 2 subunit 1 OS=Mus musculus OX=10090 GN=Eif2s1 PE=1 SV=3;sp|P68101|IF2A_RAT Eukaryotic translation initiation factor 2 subunit 1 OS=Rattus norvegicus OX=10116 GN=Eif2s1 PE=1 SV=2	13	13	42.9	0	63.488	995	3.73318	0.0297796	0.0291894	20.2452		22.5203	17.3341	20.3565	0.176747	-4.55449	1.61312	1.17578	1.844	FALSE	TRUE	FALSE	FALSE	FALSE	1.5443	-2.18887	FALSE
Eif2s2	Eukaryotic translation initiation factor 2 subunit 2	sp|Q99L45|IF2B_MOUSE	sp|Q99L45|IF2B_MOUSE	sp|Q99L45|IF2B_MOUSE Eukaryotic translation initiation factor 2 subunit 2 OS=Mus musculus OX=10090 GN=Eif2s2 PE=1 SV=1	7	1	22.1	0	17.288	1735	2.60102	0.08256	0.0610068		16.3683	22.0679	17.5397	19.3864	-3.54815	0.623474	1.1607	1.3814	0.873953	TRUE	FALSE	FALSE	FALSE	FALSE	1.13868	-1.46234	FALSE
Eif2s3	Eukaryotic translation initiation factor 2 subunit 3, X-linked	sp|P81795|IF2G_RAT;sp|Q9Z0N1|IF2G_MOUSE;sp|Q9Z0N2|IF2H_MOUSE;sp|C9WPN6|IF2H_RAT;tr|A0A096MJB9|A0A096MJB9_RAT;tr|A0A1P0QU16|A0A1P0QU16_RAT	sp|P81795|IF2G_RAT;sp|Q9Z0N1|IF2G_MOUSE;sp|Q9Z0N2|IF2H_MOUSE;sp|C9WPN6|IF2H_RAT	sp|P81795|IF2G_RAT Eukaryotic translation initiation factor 2 subunit 3, X-linked OS=Rattus norvegicus OX=10116 GN=Eif2s3 PE=1 SV=2;sp|Q9Z0N1|IF2G_MOUSE Eukaryotic translation initiation factor 2 subunit 3, X-linked OS=Mus musculus OX=10090 GN=Eif2s3x PE=1	16	16	39	0	58.731	1027	6.68007	7.25608e-05	0.00111201			23.6631	18.5118	20.9546	-4.16584	-4.16002	2.75585	2.35346	2.44213	TRUE	TRUE	FALSE	FALSE	FALSE	2.51714	-4.16293	TRUE
Eif3a	Eukaryotic translation initiation factor 3 subunit A	sp|Q1JU68|EIF3A_RAT;sp|P23116|EIF3A_MOUSE	sp|Q1JU68|EIF3A_RAT;sp|P23116|EIF3A_MOUSE	sp|Q1JU68|EIF3A_RAT Eukaryotic translation initiation factor 3 subunit A OS=Rattus norvegicus OX=10116 GN=Eif3a PE=2 SV=2;sp|P23116|EIF3A_MOUSE Eukaryotic translation initiation factor 3 subunit A OS=Mus musculus OX=10090 GN=Eif3a PE=1 SV=5	40	40	34.6	0	121.23	1123	4.39219	0.00174519	0.00459777	17.7097	14.2513	23.7318	17.9	21.3445	-2.35874	-1.49346	2.82457	1.74167	2.83203	FALSE	FALSE	FALSE	FALSE	FALSE	2.46609	-1.9261	TRUE
Eif3b	Eukaryotic translation initiation factor 3 subunit B	sp|Q4G061|EIF3B_RAT;sp|Q8JZQ9|EIF3B_MOUSE	sp|Q4G061|EIF3B_RAT;sp|Q8JZQ9|EIF3B_MOUSE	sp|Q4G061|EIF3B_RAT Eukaryotic translation initiation factor 3 subunit B OS=Rattus norvegicus OX=10116 GN=Eif3b PE=1 SV=1;sp|Q8JZQ9|EIF3B_MOUSE Eukaryotic translation initiation factor 3 subunit B OS=Mus musculus OX=10090 GN=Eif3b PE=1 SV=1	22	22	37.4	0	106.69	1185	3.09374	0.0106049	0.0141078	18.4409	14.5401	22.8074	17.1403	20.6632	-1.62755	-1.20467	1.90022	0.981977	2.1507	FALSE	FALSE	FALSE	FALSE	FALSE	1.67763	-1.41611	FALSE
Eif3c	Eukaryotic translation initiation factor 3 subunit C	sp|Q8R1B4|EIF3C_MOUSE;sp|B5DFC8|EIF3C_RAT	sp|Q8R1B4|EIF3C_MOUSE;sp|B5DFC8|EIF3C_RAT	sp|Q8R1B4|EIF3C_MOUSE Eukaryotic translation initiation factor 3 subunit C OS=Mus musculus OX=10090 GN=Eif3c PE=1 SV=1;sp|B5DFC8|EIF3C_RAT Eukaryotic translation initiation factor 3 subunit C OS=Rattus norvegicus OX=10116 GN=Eif3c PE=1 SV=1	24	24	28.8	0	86.249	197	6.40809	0.000110541	0.00141452	16.3711		23.3593	18.4474	20.6787	-3.69727	-4.51402	2.45208	2.28909	2.16617	FALSE	TRUE	FALSE	FALSE	FALSE	2.30245	-4.10565	TRUE
Eif3d	Eukaryotic translation initiation factor 3 subunit D	sp|Q6AYK8|EIF3D_RAT;sp|O70194|EIF3D_MOUSE	sp|Q6AYK8|EIF3D_RAT;sp|O70194|EIF3D_MOUSE	sp|Q6AYK8|EIF3D_RAT Eukaryotic translation initiation factor 3 subunit D OS=Rattus norvegicus OX=10116 GN=Eif3d PE=1 SV=1;sp|O70194|EIF3D_MOUSE Eukaryotic translation initiation factor 3 subunit D OS=Mus musculus OX=10090 GN=Eif3d PE=1 SV=2	10	10	18.1	0	17.357	333	3.55985	0.0499597	0.0424181			22.2173	14.0085	20.1702	-1.53529	-5.03909	1.31007	-2.14982	1.65775	TRUE	TRUE	FALSE	FALSE	FALSE	0.272666	-3.28719	FALSE
Eif3e	Eukaryotic translation initiation factor 3 subunit E	sp|Q641X8|EIF3E_RAT;sp|P60229|EIF3E_MOUSE;tr|A0A0G2K273|A0A0G2K273_RAT	sp|Q641X8|EIF3E_RAT;sp|P60229|EIF3E_MOUSE;tr|A0A0G2K273|A0A0G2K273_RAT	sp|Q641X8|EIF3E_RAT Eukaryotic translation initiation factor 3 subunit E OS=Rattus norvegicus OX=10116 GN=Eif3e PE=2 SV=1;sp|P60229|EIF3E_MOUSE Eukaryotic translation initiation factor 3 subunit E OS=Mus musculus OX=10090 GN=Eif3e PE=1 SV=1;tr|A0A0G2K273|A	18	18	45.2	0	52.218	869	3.75301	0.00367833	0.00708568	18.0377	14.2971	23.4871	17.7247	20.4076	-2.03074	-1.44766	2.57991	1.56641	1.8951	FALSE	FALSE	FALSE	FALSE	FALSE	2.01381	-1.7392	TRUE
Eif3f	Eukaryotic translation initiation factor 3 subunit F	tr|D4AC36|D4AC36_RAT;sp|Q9DCH4|EIF3F_MOUSE	tr|D4AC36|D4AC36_RAT;sp|Q9DCH4|EIF3F_MOUSE	tr|D4AC36|D4AC36_RAT Eukaryotic translation initiation factor 3 subunit F OS=Rattus norvegicus OX=10116 GN=Eif3f PE=1 SV=3;sp|Q9DCH4|EIF3F_MOUSE Eukaryotic translation initiation factor 3 subunit F OS=Mus musculus OX=10090 GN=Eif3f PE=1 SV=2	8	8	28.8	0	24.295	2178	6.5226	0.000242019	0.00198997			23.6176	17.3333	20.8056	-5.31095	-3.61523	2.71039	1.175	2.29313	TRUE	TRUE	FALSE	FALSE	FALSE	2.05951	-4.46309	TRUE
Eif3h	Eukaryotic translation initiation factor 3 subunit H	sp|Q6P9U8|EIF3H_RAT;tr|D3ZL77|D3ZL77_RAT	sp|Q6P9U8|EIF3H_RAT;tr|D3ZL77|D3ZL77_RAT	sp|Q6P9U8|EIF3H_RAT Eukaryotic translation initiation factor 3 subunit H OS=Rattus norvegicus OX=10116 GN=Eif3h PE=1 SV=1;tr|D3ZL77|D3ZL77_RAT Eukaryotic translation initiation factor 3 subunit H OS=Rattus norvegicus OX=10116 GN=LOC108348062 PE=1 SV=2	13	4	47.4	0	40.084	1502	6.52011	0.000168038	0.0016127			22.2201	17.9585	19.6751	-5.946	-4.24377	1.31288	1.80016	1.16262	TRUE	TRUE	FALSE	FALSE	FALSE	1.42522	-5.09489	TRUE
Eif3i	Eukaryotic translation initiation factor 3 subunit I	sp|B0BNA7|EIF3I_RAT;sp|Q9QZD9|EIF3I_MOUSE;tr|M0RCH0|M0RCH0_RAT	sp|B0BNA7|EIF3I_RAT;sp|Q9QZD9|EIF3I_MOUSE;tr|M0RCH0|M0RCH0_RAT	sp|B0BNA7|EIF3I_RAT Eukaryotic translation initiation factor 3 subunit I OS=Rattus norvegicus OX=10116 GN=Eif3i PE=2 SV=1;sp|Q9QZD9|EIF3I_MOUSE Eukaryotic translation initiation factor 3 subunit I OS=Mus musculus OX=10090 GN=Eif3i PE=1 SV=1;tr|M0RCH0|M0RCH	13	13	53.2	0	59.4	168	5.91814	0.000171606	0.00161805	16.9926		23.8083	19.1128	21.764	-3.07583	-2.68909	2.9011	2.95443	3.25153	FALSE	TRUE	FALSE	FALSE	FALSE	3.03569	-2.88246	TRUE
Eif3k	Eukaryotic translation initiation factor 3 subunit K	tr|A0A0G2JU77|A0A0G2JU77_RAT;sp|Q9DBZ5|EIF3K_MOUSE;tr|D4A190|D4A190_RAT	tr|A0A0G2JU77|A0A0G2JU77_RAT;sp|Q9DBZ5|EIF3K_MOUSE	tr|A0A0G2JU77|A0A0G2JU77_RAT Eukaryotic translation initiation factor 3 subunit K OS=Rattus norvegicus OX=10116 GN=Eif3k PE=1 SV=1;sp|Q9DBZ5|EIF3K_MOUSE Eukaryotic translation initiation factor 3 subunit K OS=Mus musculus OX=10090 GN=Eif3k PE=1 SV=1	3	3	19.1	0	10.756	1967	4.10696	0.00421531	0.00781208			21.7477	16.1302	19.2042	-2.52757	-4.68368	0.840448	-0.0281451	0.691703	TRUE	TRUE	FALSE	FALSE	FALSE	0.501335	-3.60563	TRUE
Eif3l	Eukaryotic translation initiation factor 3 subunit L	sp|Q8QZY1|EIF3L_MOUSE//tr|G3V7G9|G3V7G9_RAT	sp|Q8QZY1|EIF3L_MOUSE//tr|G3V7G9|G3V7G9_RAT	sp|Q8QZY1|EIF3L_MOUSE Eukaryotic translation initiation factor 3 subunit L OS=Mus musculus OX=10090 GN=Eif3l PE=1 SV=1//tr|G3V7G9|G3V7G9_RAT Eukaryotic translation initiation factor 3, subunit 6 interacting protein OS=Rattus norvegicus OX=10116 GN=Eif3l PE=1 SV=2	21//2	8//2	42.4//39.5	0//0	132.94//4.0085	1651//2257	5.92867	0.00219986	0.0052455	19.2174		23.6128	18.7349	22.3018	-0.850984	-4.95875	2.70553	2.57656	3.78933	FALSE	TRUE	FALSE	FALSE	FALSE	3.02381	-2.90487	TRUE
Eif3m	Eukaryotic translation initiation factor 3 subunit M	tr|D3ZAZ0|D3ZAZ0_RAT;sp|Q99JX4|EIF3M_MOUSE	tr|D3ZAZ0|D3ZAZ0_RAT;sp|Q99JX4|EIF3M_MOUSE	tr|D3ZAZ0|D3ZAZ0_RAT Eukaryotic translation initiation factor 3 subunit M OS=Rattus norvegicus OX=10116 GN=Eif3m PE=1 SV=1;sp|Q99JX4|EIF3M_MOUSE Eukaryotic translation initiation factor 3 subunit M OS=Mus musculus OX=10090 GN=Eif3m PE=1 SV=1	5	5	20.6	0	31.085	1727	3.2441	0.0579854	0.0472684			21.8081		18.5125	-4.28934	-4.17967	0.900867	-3.87207	0	TRUE	TRUE	FALSE	TRUE	FALSE	-0.990401	-4.2345	FALSE
Eif4a1	RNA helicase	tr|Q6P3V8|Q6P3V8_RAT;sp|P60843|IF4A1_MOUSE	tr|Q6P3V8|Q6P3V8_RAT;sp|P60843|IF4A1_MOUSE	tr|Q6P3V8|Q6P3V8_RAT RNA helicase OS=Rattus norvegicus OX=10116 GN=Eif4a1 PE=1 SV=1;sp|P60843|IF4A1_MOUSE Eukaryotic initiation factor 4A-I OS=Mus musculus OX=10090 GN=Eif4a1 PE=1 SV=1	18	11	49.8	0	134.34	874	3.65612	0.00364038	0.0070378	20.851	16.5467	25.7451	20.2641	22.914	0.782607	0.801874	4.83786	4.10574	4.40148	FALSE	FALSE	FALSE	FALSE	FALSE	4.44836	0.792241	TRUE
Eif4a2	Eukaryotic initiation factor 4A-II	sp|Q5RKI1|IF4A2_RAT;sp|P10630|IF4A2_MOUSE;tr|A0A0G2K8B7|A0A0G2K8B7_RAT	sp|Q5RKI1|IF4A2_RAT;sp|P10630|IF4A2_MOUSE;tr|A0A0G2K8B7|A0A0G2K8B7_RAT	sp|Q5RKI1|IF4A2_RAT Eukaryotic initiation factor 4A-II OS=Rattus norvegicus OX=10116 GN=Eif4a2 PE=1 SV=1;sp|P10630|IF4A2_MOUSE Eukaryotic initiation factor 4A-II OS=Mus musculus OX=10090 GN=Eif4a2 PE=1 SV=2;tr|A0A0G2K8B7|A0A0G2K8B7_RAT RNA helicase OS=Ratt	2	2	32.4	0	4.112	488	1.62946	0.199424	0.118324			20.6521	13.5479	16.0374	-4.40302	-2.41633	-0.255119	-2.61048	-2.47507	TRUE	TRUE	FALSE	FALSE	FALSE	-1.78022	-3.40968	FALSE
Eif4a3	Eukaryotic initiation factor 4A-III	sp|Q3B8Q2|IF4A3_RAT;sp|Q91VC3|IF4A3_MOUSE	sp|Q3B8Q2|IF4A3_RAT;sp|Q91VC3|IF4A3_MOUSE	sp|Q3B8Q2|IF4A3_RAT Eukaryotic initiation factor 4A-III OS=Rattus norvegicus OX=10116 GN=Eif4a3 PE=1 SV=1;sp|Q91VC3|IF4A3_MOUSE Eukaryotic initiation factor 4A-III OS=Mus musculus OX=10090 GN=Eif4a3 PE=1 SV=3	22	19	51.1	0	52.124	1135	5.84442	0.000355114	0.00209861	18.7129	12.7027	24.7136	19.3658	22.4355	-1.35555	-3.0421	3.80633	3.2075	3.92297	FALSE	FALSE	FALSE	FALSE	FALSE	3.6456	-2.19882	TRUE
Eif4e	Eukaryotic translation initiation factor 4E	sp|P63074|IF4E_RAT;sp|P63073|IF4E_MOUSE;tr|A0A1W2Q627|A0A1W2Q627_RAT	sp|P63074|IF4E_RAT;sp|P63073|IF4E_MOUSE;tr|A0A1W2Q627|A0A1W2Q627_RAT	sp|P63074|IF4E_RAT Eukaryotic translation initiation factor 4E OS=Rattus norvegicus OX=10116 GN=Eif4e PE=1 SV=1;sp|P63073|IF4E_MOUSE Eukaryotic translation initiation factor 4E OS=Mus musculus OX=10090 GN=Eif4e PE=1 SV=1;tr|A0A1W2Q627|A0A1W2Q627_RAT Eukary	5	5	26.3	0	13.042	970	1.89769	0.0741497	0.0562874	21.0843	15.9529	23.8199	18.1735	21.1139	1.01592	0.208152	2.91265	2.01515	2.60139	FALSE	FALSE	FALSE	FALSE	FALSE	2.50973	0.612036	FALSE
Eif4g1	Eukaryotic translation initiation factor 4 gamma, 1	tr|D4AD15|D4AD15_RAT;tr|D3ZU13|D3ZU13_RAT;tr|M0RD03|M0RD03_RAT	tr|D4AD15|D4AD15_RAT;tr|D3ZU13|D3ZU13_RAT	tr|D4AD15|D4AD15_RAT Eukaryotic translation initiation factor 4 gamma, 1 OS=Rattus norvegicus OX=10116 GN=Eif4g1 PE=1 SV=2;tr|D3ZU13|D3ZU13_RAT Eukaryotic translation initiation factor 4 gamma, 1 OS=Rattus norvegicus OX=10116 GN=Eif4g1 PE=1 SV=1	12	1	8.8	0	26.68	2123	2.39942	0.0438255	0.0387189	15.8877		20.5323	14.7057	17.6602	-4.1807	-2.40464	-0.374914	-1.45259	-0.852239	FALSE	TRUE	FALSE	FALSE	FALSE	-0.893249	-3.29267	FALSE
Eif4g2	Eukaryotic translation initiation factor 4, gamma 2	tr|F1LN59|F1LN59_RAT;sp|Q62448|IF4G2_MOUSE	tr|F1LN59|F1LN59_RAT;sp|Q62448|IF4G2_MOUSE	tr|F1LN59|F1LN59_RAT Eukaryotic translation initiation factor 4, gamma 2 OS=Rattus norvegicus OX=10116 GN=Eif4g2 PE=1 SV=2;sp|Q62448|IF4G2_MOUSE Eukaryotic translation initiation factor 4 gamma 2 OS=Mus musculus OX=10090 GN=Eif4g2 PE=1 SV=2	3	3	3.6	0	5.0559	1352	-0.514687	0.602427	0.268987			18.12		15.4774	-3.21694	-2.28159	-2.78718	-3.96957	-3.03511	TRUE	TRUE	FALSE	TRUE	FALSE	-3.26395	-2.74927	FALSE
Eif5	Eukaryotic translation initiation factor 5	sp|Q07205|IF5_RAT;sp|P59325|IF5_MOUSE	sp|Q07205|IF5_RAT;sp|P59325|IF5_MOUSE	sp|Q07205|IF5_RAT Eukaryotic translation initiation factor 5 OS=Rattus norvegicus OX=10116 GN=Eif5 PE=1 SV=1;sp|P59325|IF5_MOUSE Eukaryotic translation initiation factor 5 OS=Mus musculus OX=10090 GN=Eif5 PE=1 SV=1	2	2	4.4	0.00050839	2.8596	864	1.71226	0.132048	0.0855043			18.1134	14.0514	16.9426	-4.80755	-2.93075	-2.79383	-2.10695	-1.56988	TRUE	TRUE	FALSE	FALSE	FALSE	-2.15689	-3.86915	FALSE
Eif5a	Eukaryotic translation initiation factor 5A-1	sp|Q3T1J1|IF5A1_RAT;sp|P63242|IF5A1_MOUSE;tr|G3V7J7|G3V7J7_RAT;sp|Q8BGY2|IF5A2_MOUSE	sp|Q3T1J1|IF5A1_RAT;sp|P63242|IF5A1_MOUSE	sp|Q3T1J1|IF5A1_RAT Eukaryotic translation initiation factor 5A-1 OS=Rattus norvegicus OX=10116 GN=Eif5a PE=1 SV=3;sp|P63242|IF5A1_MOUSE Eukaryotic translation initiation factor 5A-1 OS=Mus musculus OX=10090 GN=Eif5a PE=1 SV=2	6	6	34.4	0	59.332	983	6.09774	0.000530495	0.00252004			23.5046	18.9814	21.5798	-1.9117	-4.62529	2.59735	2.82306	3.06732	TRUE	TRUE	FALSE	FALSE	FALSE	2.82924	-3.2685	TRUE
Eif5b	Eukaryotic translation initiation factor 5B	tr|A0A0H2UHV4|A0A0H2UHV4_RAT;sp|B2GUV7|IF2P_RAT;tr|M0R7Z0|M0R7Z0_RAT;sp|Q05D44|IF2P_MOUSE	tr|A0A0H2UHV4|A0A0H2UHV4_RAT;sp|B2GUV7|IF2P_RAT;tr|M0R7Z0|M0R7Z0_RAT;sp|Q05D44|IF2P_MOUSE	tr|A0A0H2UHV4|A0A0H2UHV4_RAT Eukaryotic translation initiation factor 5B OS=Rattus norvegicus OX=10116 GN=Eif5b PE=1 SV=1;sp|B2GUV7|IF2P_RAT Eukaryotic translation initiation factor 5B OS=Rattus norvegicus OX=10116 GN=Eif5b PE=1 SV=1;tr|M0R7Z0|M0R7Z0_RAT E	15	15	16.7	0	55.488	178	3.87306	0.00443751	0.00800308			20.7607	15.0622	19.3229	-4.02468	-4.00961	-0.146541	-1.09612	0.810411	TRUE	TRUE	FALSE	FALSE	FALSE	-0.144083	-4.01714	TRUE
Eif6	Eukaryotic translation initiation factor 6	sp|Q3KRD8|IF6_RAT;sp|O55135|IF6_MOUSE;tr|A0A0G2K110|A0A0G2K110_RAT	sp|Q3KRD8|IF6_RAT;sp|O55135|IF6_MOUSE;tr|A0A0G2K110|A0A0G2K110_RAT	sp|Q3KRD8|IF6_RAT Eukaryotic translation initiation factor 6 OS=Rattus norvegicus OX=10116 GN=Eif6 PE=1 SV=1;sp|O55135|IF6_MOUSE Eukaryotic translation initiation factor 6 OS=Mus musculus OX=10090 GN=Eif6 PE=1 SV=2;tr|A0A0G2K110|A0A0G2K110_RAT Eukaryotic t	5	5	36.3	0	19.65	324	5.83328	0.000415686	0.00230318			22.0456	18.593	21.682	-3.64803	-3.52353	1.13837	2.43466	3.16947	TRUE	TRUE	FALSE	FALSE	FALSE	2.2475	-3.58578	TRUE
Elavl1	ELAV-like protein 1	sp|P70372|ELAV1_MOUSE;sp|B5DF91|ELAV1_RAT	sp|P70372|ELAV1_MOUSE;sp|B5DF91|ELAV1_RAT	sp|P70372|ELAV1_MOUSE ELAV-like protein 1 OS=Mus musculus OX=10090 GN=Elavl1 PE=1 SV=2;sp|B5DF91|ELAV1_RAT ELAV-like protein 1 OS=Rattus norvegicus OX=10116 GN=Elavl1 PE=1 SV=1	4	4	14.1	0	9.1384	195	-0.324292	0.870949	0.346989			16.3614		19.2354	-2.71505	-3.48072	-4.54582	-6.44358	0.722869	TRUE	TRUE	FALSE	TRUE	FALSE	-3.42217	-3.09788	FALSE
Elob	Elongin-B	tr|A0A140TA99|A0A140TA99_RAT;sp|P62870|ELOB_RAT;sp|P62869|ELOB_MOUSE;tr|F1M937|F1M937_RAT;tr|F1LZ51|F1LZ51_RAT;tr|M0R6V0|M0R6V0_RAT	tr|A0A140TA99|A0A140TA99_RAT;sp|P62870|ELOB_RAT;sp|P62869|ELOB_MOUSE;tr|F1M937|F1M937_RAT;tr|F1LZ51|F1LZ51_RAT	tr|A0A140TA99|A0A140TA99_RAT Elongin-B OS=Rattus norvegicus OX=10116 GN=Elob PE=1 SV=1;sp|P62870|ELOB_RAT Elongin-B OS=Rattus norvegicus OX=10116 GN=Elob PE=1 SV=1;sp|P62869|ELOB_MOUSE Elongin-B OS=Mus musculus OX=10090 GN=Elob PE=1 SV=1;tr|F1M937|F1M937_R	4	4	35.9	0	6.3172	949	2.71514	0.0975798	0.0687337				17.8933	17.723	-3.58693	-3.36804	-3.2325	1.73493	-0.789478	TRUE	TRUE	TRUE	FALSE	FALSE	-0.762349	-3.47749	FALSE
Eloc	Elongin-C	sp|P83941|ELOC_RAT;sp|P83940|ELOC_MOUSE;tr|A0A0G2K2A0|A0A0G2K2A0_RAT;tr|A0A096MIY6|A0A096MIY6_RAT	sp|P83941|ELOC_RAT;sp|P83940|ELOC_MOUSE;tr|A0A0G2K2A0|A0A0G2K2A0_RAT;tr|A0A096MIY6|A0A096MIY6_RAT	sp|P83941|ELOC_RAT Elongin-C OS=Rattus norvegicus OX=10116 GN=Eloc PE=1 SV=1;sp|P83940|ELOC_MOUSE Elongin-C OS=Mus musculus OX=10090 GN=Eloc PE=1 SV=1;tr|A0A0G2K2A0|A0A0G2K2A0_RAT Elongin-C OS=Rattus norvegicus OX=10116 PE=3 SV=1;tr|A0A096MIY6|A0A096MIY6_R	4	4	50	0	37.024	1035	6.95834	7.40844e-05	0.00111201			23.8288	17.8876	21.0056	-4.452	-4.70203	2.92158	1.72929	2.49311	TRUE	TRUE	FALSE	FALSE	FALSE	2.38133	-4.57701	TRUE
Elp1	Elongator complex protein 1	tr|F1LP76|F1LP76_RAT;sp|Q8VHU4|ELP1_RAT	tr|F1LP76|F1LP76_RAT;sp|Q8VHU4|ELP1_RAT	tr|F1LP76|F1LP76_RAT Elongator complex protein 1 OS=Rattus norvegicus OX=10116 GN=Elp1 PE=1 SV=2;sp|Q8VHU4|ELP1_RAT Elongator complex protein 1 OS=Rattus norvegicus OX=10116 GN=Elp1 PE=2 SV=1	6	4	5.9	0	12.034	2200	-0.0956057	0.9288	0.361987		12.2563	18.4212		14.9755	-3.58076	-3.4885	-2.48599	-4.86775	-3.53695	TRUE	FALSE	FALSE	TRUE	FALSE	-3.63023	-3.53463	FALSE
Emb	Embigin	sp|O88775|EMB_RAT;tr|A0A0G2JWP4|A0A0G2JWP4_RAT;tr|A0A0G2JU92|A0A0G2JU92_RAT;sp|P21995|EMB_MOUSE	sp|O88775|EMB_RAT	sp|O88775|EMB_RAT Embigin OS=Rattus norvegicus OX=10116 GN=Emb PE=1 SV=1	7	7	20.7	0	41.836	366	5.8126	0.000592589	0.00267634			22.5612	17.3079	21.6244	-3.11304	-4.56848	1.65395	1.14961	3.11196	TRUE	TRUE	FALSE	FALSE	FALSE	1.97184	-3.84076	TRUE
Emc8	ER membrane protein complex subunit 8	sp|Q5FVL2|EMC8_RAT;sp|O70378|EMC8_MOUSE	sp|Q5FVL2|EMC8_RAT;sp|O70378|EMC8_MOUSE	sp|Q5FVL2|EMC8_RAT ER membrane protein complex subunit 8 OS=Rattus norvegicus OX=10116 GN=Emc8 PE=2 SV=1;sp|O70378|EMC8_MOUSE ER membrane protein complex subunit 8 OS=Mus musculus OX=10090 GN=Emc8 PE=1 SV=1	3	3	20.3	0	9.2949	1219	0.53592	0.748598	0.313665			20.593		18.4125	-1.42229	-3.28019	-0.314275	-5.03168	-0.0999904	TRUE	TRUE	FALSE	TRUE	FALSE	-1.81532	-2.35124	FALSE
Emg1	EMG1 N1-specific pseudouridine methyltransferase	tr|D3ZDS4|D3ZDS4_RAT;sp|O35130|NEP1_MOUSE	tr|D3ZDS4|D3ZDS4_RAT;sp|O35130|NEP1_MOUSE	tr|D3ZDS4|D3ZDS4_RAT EMG1 N1-specific pseudouridine methyltransferase OS=Rattus norvegicus OX=10116 GN=Emg1 PE=1 SV=1;sp|O35130|NEP1_MOUSE Ribosomal RNA small subunit methyltransferase NEP1 OS=Mus musculus OX=10090 GN=Emg1 PE=1 SV=1	2	2	10.2	0	4.1373	268	-0.0813754	0.962022	0.370634			19.1353		16.7014	-3.38434	-3.54927	-1.77189	-7.06161	-1.81104	TRUE	TRUE	FALSE	TRUE	FALSE	-3.54818	-3.46681	FALSE
Emilin2	Elastin microfibril interfacer 2	tr|F1LXD8|F1LXD8_RAT	tr|F1LXD8|F1LXD8_RAT	tr|F1LXD8|F1LXD8_RAT Elastin microfibril interfacer 2 OS=Rattus norvegicus OX=10116 GN=Emilin2 PE=4 SV=3	5	2	6	0	10.452	2217	0.935509	0.479333	0.226575			19.0196	13.0298	12.8032	-4.3135	-4.70781	-1.88765	-3.12851	-5.70926	TRUE	TRUE	FALSE	FALSE	FALSE	-3.57514	-4.51065	FALSE
Eml2	Echinoderm microtubule-associated protein-like 2	sp|Q7TNG5|EMAL2_MOUSE;sp|Q6P6T4|EMAL2_RAT	sp|Q7TNG5|EMAL2_MOUSE;sp|Q6P6T4|EMAL2_RAT	sp|Q7TNG5|EMAL2_MOUSE Echinoderm microtubule-associated protein-like 2 OS=Mus musculus OX=10090 GN=Eml2 PE=1 SV=1;sp|Q6P6T4|EMAL2_RAT Echinoderm microtubule-associated protein-like 2 OS=Rattus norvegicus OX=10116 GN=Eml2 PE=1 SV=1	2	2	3.7	0	4.3417	1489	0.746264	0.474648	0.224756			17.1244		14.64	-3.82658	-5.72317	-3.78278	-4.43057	-3.87247	TRUE	TRUE	FALSE	TRUE	FALSE	-4.02861	-4.77487	FALSE
Eml4	Echinoderm microtubule-associated protein-like 4	sp|Q3UMY5|EMAL4_MOUSE	sp|Q3UMY5|EMAL4_MOUSE	sp|Q3UMY5|EMAL4_MOUSE Echinoderm microtubule-associated protein-like 4 OS=Mus musculus OX=10090 GN=Eml4 PE=1 SV=1	4	1	4.7	0	7.9912	1163	-1.18642	0.297961	0.1602			18.4475	12.7167	15.6746	-0.518689	-2.93466	-2.45977	-3.44164	-2.83788	TRUE	TRUE	FALSE	FALSE	FALSE	-2.9131	-1.72668	FALSE
Eno1	2-phospho-D-glycerate hydro-lyase	tr|M0R5J4|M0R5J4_RAT;sp|P04764|ENOA_RAT;sp|P21550|ENOB_MOUSE;sp|P15429|ENOB_RAT//sp|P17182|ENOA_MOUSE	tr|M0R5J4|M0R5J4_RAT;sp|P04764|ENOA_RAT//sp|P17182|ENOA_MOUSE	tr|M0R5J4|M0R5J4_RAT 2-phospho-D-glycerate hydro-lyase OS=Rattus norvegicus OX=10116 PE=3 SV=1;sp|P04764|ENOA_RAT Alpha-enolase OS=Rattus norvegicus OX=10116 GN=Eno1 PE=1 SV=4//sp|P17182|ENOA_MOUSE Alpha-enolase OS=Mus musculus OX=10090 GN=Eno1 PE=1 SV=3	21//4	9//4	55.3//48.4	0//0	213.58//40.778	401//571	1.55117	0.121681	0.0806376	23.2892	19.4396	26.2202	21.1141	23.2707	3.22083	3.6948	5.31302	4.95572	4.75822	FALSE	FALSE	FALSE	FALSE	FALSE	5.00899	3.45781	FALSE
Enpp1	Ectonucleotide pyrophosphatase/phosphodiesterase family member 1	tr|G3V7V4|G3V7V4_RAT;sp|Q924C3|ENPP1_RAT;sp|P06802|ENPP1_MOUSE	tr|G3V7V4|G3V7V4_RAT;sp|Q924C3|ENPP1_RAT;sp|P06802|ENPP1_MOUSE	tr|G3V7V4|G3V7V4_RAT Ectonucleotide pyrophosphatase/phosphodiesterase family member 1 OS=Rattus norvegicus OX=10116 GN=Enpp1 PE=1 SV=3;sp|Q924C3|ENPP1_RAT Ectonucleotide pyrophosphatase/phosphodiesterase family member 1 OS=Rattus norvegicus OX=10116 GN=Enp	8	8	13.3	0	25.106	1713	2.04142	0.132276	0.0855194			17.7833	13.9954	18.7676	-3.1786	-4.25868	-3.12388	-2.16292	0.255136	TRUE	TRUE	FALSE	FALSE	FALSE	-1.67722	-3.71864	FALSE
Epb41l2	Band 4.1-like protein 2	sp|O70318|E41L2_MOUSE	sp|O70318|E41L2_MOUSE	sp|O70318|E41L2_MOUSE Band 4.1-like protein 2 OS=Mus musculus OX=10090 GN=Epb41l2 PE=1 SV=2	3	1	5.2	0	7.9635	339	0.574505	0.7315	0.308593		14.2645	20.7238		18.1513	-3.4185	-1.48028	-0.183471	-5.08	-0.361182	TRUE	FALSE	FALSE	TRUE	FALSE	-1.87488	-2.44939	FALSE
Epha2	Receptor protein-tyrosine kinase	tr|D3ZBN3|D3ZBN3_RAT;sp|Q03145|EPHA2_MOUSE;sp|P29321|EPHA8_RAT;sp|P35991|BTK_MOUSE;tr|F1LQK6|F1LQK6_RAT;sp|Q60629|EPHA5_MOUSE;tr|D3ZBZ7|D3ZBZ7_RAT;tr|D3ZCV9|D3ZCV9_RAT;tr|F1MAJ0|F1MAJ0_RAT;tr|F1LMX3|F1LMX3_RAT;tr|A0A0G2JT71|A0A0G2JT71_RAT;sp|P29319|EPHA3_MOUSE;tr|G3V9D5|G3V9D5_RAT;sp|Q8CBF3|EPHB1_MOUSE;sp|P09759|EPHB1_RAT;sp|O08680|EPHA3_RAT;tr|A0A0G2JY48|A0A0G2JY48_RAT;sp|P54763|EPHB2_MOUSE;sp|P…	tr|D3ZBN3|D3ZBN3_RAT;sp|Q03145|EPHA2_MOUSE	tr|D3ZBN3|D3ZBN3_RAT Receptor protein-tyrosine kinase OS=Rattus norvegicus OX=10116 GN=Epha2 PE=1 SV=3;sp|Q03145|EPHA2_MOUSE Ephrin type-A receptor 2 OS=Mus musculus OX=10090 GN=Epha2 PE=1 SV=3	12	11	15	0	34.254	2083	3.20625	0.0176368	0.0205321			21.0426	15.3361	18.0219	-4.83764	-2.35982	0.135371	-0.822245	-0.490552	TRUE	TRUE	FALSE	FALSE	FALSE	-0.392475	-3.59873	FALSE
Eprs	Glutamyl-tRNA synthetase	tr|A0A0G2JZI2|A0A0G2JZI2_RAT;tr|Q6TXE9|Q6TXE9_RAT	tr|A0A0G2JZI2|A0A0G2JZI2_RAT;tr|Q6TXE9|Q6TXE9_RAT	tr|A0A0G2JZI2|A0A0G2JZI2_RAT Glutamyl-tRNA synthetase OS=Rattus norvegicus OX=10116 GN=Eprs PE=1 SV=1;tr|Q6TXE9|Q6TXE9_RAT Prolyl-tRNA synthetase OS=Rattus norvegicus OX=10116 GN=Eprs PE=1 SV=1	46	19	38.4	0	270.69	1987	4.83521	0.00114843	0.00391753	16.9532	13.9861	23.2628	17.9849	21.5251	-3.1152	-1.75869	2.35562	1.8266	3.01258	FALSE	FALSE	FALSE	FALSE	FALSE	2.39826	-2.43694	TRUE
Erfe	Erythroferrone	sp|D4AB34|ERFE_RAT	sp|D4AB34|ERFE_RAT	sp|D4AB34|ERFE_RAT Erythroferrone OS=Rattus norvegicus OX=10116 GN=Erfe PE=3 SV=1	2	2	8.8	0	5.4896	214	0.539599	0.740583	0.311442			18.225		17.7706	-4.8056	-2.45154	-2.68227	-5.84278	-0.741861	TRUE	TRUE	FALSE	TRUE	FALSE	-3.08897	-3.62857	FALSE
Erlin2	Erlin-2	sp|B5DEH2|ERLN2_RAT;sp|Q8BFZ9|ERLN2_MOUSE;tr|B1WBY7|B1WBY7_RAT;sp|Q91X78|ERLN1_MOUSE	sp|B5DEH2|ERLN2_RAT;sp|Q8BFZ9|ERLN2_MOUSE;tr|B1WBY7|B1WBY7_RAT;sp|Q91X78|ERLN1_MOUSE	sp|B5DEH2|ERLN2_RAT Erlin-2 OS=Rattus norvegicus OX=10116 GN=Erlin2 PE=1 SV=1;sp|Q8BFZ9|ERLN2_MOUSE Erlin-2 OS=Mus musculus OX=10090 GN=Erlin2 PE=1 SV=1;tr|B1WBY7|B1WBY7_RAT ER lipid raft-associated 1 OS=Rattus norvegicus OX=10116 GN=Erlin1 PE=1 SV=1;sp|Q9	3	3	10.6	0	9.0313	191	2.333	0.0438136	0.0387189		12.9338	20.8063	16.0541	16.8582	-3.09465	-2.81096	-0.100902	-0.104196	-1.65431	TRUE	FALSE	FALSE	FALSE	FALSE	-0.619803	-2.9528	FALSE
Ero1a	ERO1-like protein alpha	sp|Q8R4A1|ERO1A_RAT;sp|Q8R180|ERO1A_MOUSE	sp|Q8R4A1|ERO1A_RAT;sp|Q8R180|ERO1A_MOUSE	sp|Q8R4A1|ERO1A_RAT ERO1-like protein alpha OS=Rattus norvegicus OX=10116 GN=Ero1a PE=1 SV=1;sp|Q8R180|ERO1A_MOUSE ERO1-like protein alpha OS=Mus musculus OX=10090 GN=Ero1a PE=1 SV=2	2	2	5.6	0	11.332	1660	-1.49287	0.341269	0.177133	17.486		18.9274		15.5585	-2.58237	-2.27061	-1.97985	-6.82428	-2.95395	FALSE	TRUE	FALSE	TRUE	FALSE	-3.91936	-2.42649	FALSE
Erp29	Endoplasmic reticulum resident protein 29	sp|P52555|ERP29_RAT;sp|P57759|ERP29_MOUSE	sp|P52555|ERP29_RAT;sp|P57759|ERP29_MOUSE	sp|P52555|ERP29_RAT Endoplasmic reticulum resident protein 29 OS=Rattus norvegicus OX=10116 GN=Erp29 PE=1 SV=2;sp|P57759|ERP29_MOUSE Endoplasmic reticulum resident protein 29 OS=Mus musculus OX=10090 GN=Erp29 PE=1 SV=2	4	4	20	0	8.9862	821	3.31507	0.0163295	0.0195461			21.8448		18.5015	-2.30149	-4.35146	0.937565	-0.960829	-0.0109596	TRUE	TRUE	FALSE	TRUE	FALSE	-0.0114081	-3.32648	FALSE
Esd	S-formylglutathione hydrolase	sp|B0BNE5|ESTD_RAT;sp|Q9R0P3|ESTD_MOUSE	sp|B0BNE5|ESTD_RAT;sp|Q9R0P3|ESTD_MOUSE	sp|B0BNE5|ESTD_RAT S-formylglutathione hydrolase OS=Rattus norvegicus OX=10116 GN=Esd PE=2 SV=1;sp|Q9R0P3|ESTD_MOUSE S-formylglutathione hydrolase OS=Mus musculus OX=10090 GN=Esd PE=1 SV=1	3	3	16.3	0	5.1876	170	4.28026	0.00331626	0.00675118			21.2399	15.581	19.2491	-3.16394	-5.06862	0.332643	-0.577339	0.736618	TRUE	TRUE	FALSE	FALSE	FALSE	0.163974	-4.11628	TRUE
Esyt1	Extended synaptotagmin-1	sp|Q9Z1X1|ESYT1_RAT;sp|Q3U7R1|ESYT1_MOUSE	sp|Q9Z1X1|ESYT1_RAT;sp|Q3U7R1|ESYT1_MOUSE	sp|Q9Z1X1|ESYT1_RAT Extended synaptotagmin-1 OS=Rattus norvegicus OX=10116 GN=Esyt1 PE=1 SV=1;sp|Q3U7R1|ESYT1_MOUSE Extended synaptotagmin-1 OS=Mus musculus OX=10090 GN=Esyt1 PE=1 SV=2	12	1	14.6	0	45.326	1947	2.45516	0.0625063	0.0499164			20.1734	16.2188	17.968	-4.35297	-1.36926	-0.73382	0.0604189	-0.544449	TRUE	TRUE	FALSE	FALSE	FALSE	-0.40595	-2.86111	FALSE
Esyt2	Extended synaptotagmin 2	tr|D3ZJ32|D3ZJ32_RAT;sp|Q3TZZ7|ESYT2_MOUSE	tr|D3ZJ32|D3ZJ32_RAT;sp|Q3TZZ7|ESYT2_MOUSE	tr|D3ZJ32|D3ZJ32_RAT Extended synaptotagmin 2 OS=Rattus norvegicus OX=10116 GN=Esyt2 PE=1 SV=3;sp|Q3TZZ7|ESYT2_MOUSE Extended synaptotagmin-2 OS=Mus musculus OX=10090 GN=Esyt2 PE=1 SV=1	7	7	9.7	0	14.896	2101	1.90878	0.0671901	0.05264			19.1727	14.4487	16.6047	-3.28469	-4.10086	-1.7345	-1.70964	-1.90783	TRUE	TRUE	FALSE	FALSE	FALSE	-1.78399	-3.69277	FALSE
Etf1	Eukaryotic peptide chain release factor subunit 1	sp|Q8BWY3|ERF1_MOUSE;sp|Q5U2Q7|ERF1_RAT	sp|Q8BWY3|ERF1_MOUSE;sp|Q5U2Q7|ERF1_RAT	sp|Q8BWY3|ERF1_MOUSE Eukaryotic peptide chain release factor subunit 1 OS=Mus musculus OX=10090 GN=Etf1 PE=1 SV=4;sp|Q5U2Q7|ERF1_RAT Eukaryotic peptide chain release factor subunit 1 OS=Rattus norvegicus OX=10116 GN=Etf1 PE=2 SV=3	6	6	16	0	11.064	1258	-0.151586	0.899133	0.354696	18.5409		18.2311	12.456	15.1935	-1.52747	-4.63434	-2.67616	-3.70231	-3.319	FALSE	TRUE	FALSE	FALSE	FALSE	-3.23249	-3.0809	FALSE
Exosc2	Exosome complex component RRP4	sp|Q8VBV3|EXOS2_MOUSE;tr|D3ZBP3|D3ZBP3_RAT	sp|Q8VBV3|EXOS2_MOUSE;tr|D3ZBP3|D3ZBP3_RAT	sp|Q8VBV3|EXOS2_MOUSE Exosome complex component RRP4 OS=Mus musculus OX=10090 GN=Exosc2 PE=1 SV=1;tr|D3ZBP3|D3ZBP3_RAT Ribosomal RNA-processing protein 4 OS=Rattus norvegicus OX=10116 GN=Exosc2 PE=1 SV=1	2	2	6.8	0	3.2378	1664	-1.32112	0.372329	0.188958	20.7017		19.2884	14.5295		0.633263	-2.98214	-1.61884	-1.62884	-4.239	FALSE	TRUE	FALSE	FALSE	TRUE	-2.49556	-1.17444	FALSE
Exosc4	Exosome component 4	tr|D4A4Y0|D4A4Y0_RAT;sp|Q921I9|EXOS4_MOUSE	tr|D4A4Y0|D4A4Y0_RAT;sp|Q921I9|EXOS4_MOUSE	tr|D4A4Y0|D4A4Y0_RAT Exosome component 4 OS=Rattus norvegicus OX=10116 GN=Exosc4 PE=1 SV=1;sp|Q921I9|EXOS4_MOUSE Exosome complex component RRP41 OS=Mus musculus OX=10090 GN=Exosc4 PE=1 SV=3	3	3	17.1	0	11.457	1705	1.45396	0.241029	0.136502			18.9487	13.9338	18.8387	-3.50842	-1.97072	-1.95848	-2.22455	0.326189	TRUE	TRUE	FALSE	FALSE	FALSE	-1.28561	-2.73957	FALSE
Ezr	Ezrin	tr|A0A0G2K890|A0A0G2K890_RAT;sp|P31977|EZRI_RAT;sp|P26040|EZRI_MOUSE	tr|A0A0G2K890|A0A0G2K890_RAT;sp|P31977|EZRI_RAT;sp|P26040|EZRI_MOUSE	tr|A0A0G2K890|A0A0G2K890_RAT Ezrin OS=Rattus norvegicus OX=10116 GN=Ezr PE=1 SV=1;sp|P31977|EZRI_RAT Ezrin OS=Rattus norvegicus OX=10116 GN=Ezr PE=1 SV=3;sp|P26040|EZRI_MOUSE Ezrin OS=Mus musculus OX=10090 GN=Ezr PE=1 SV=3	19	18	45.8	0	104.71	693	2.81319	0.0163682	0.0195489	20.6169	15.339	23.4026	19.4706	21.3585	0.54851	-0.405744	2.4954	3.31227	2.84605	FALSE	FALSE	FALSE	FALSE	FALSE	2.88457	0.0713826	FALSE
F11r	Junctional adhesion molecule A	sp|Q9JHY1|JAM1_RAT;sp|O88792|JAM1_MOUSE	sp|Q9JHY1|JAM1_RAT	sp|Q9JHY1|JAM1_RAT Junctional adhesion molecule A OS=Rattus norvegicus OX=10116 GN=F11r PE=1 SV=1	3	3	11.7	0	4.9725	1854	2.5006	0.0255455	0.0264534			20.9688	16.116	18.9103	-2.82309	-1.90011	0.0615818	-0.0423552	0.397776	TRUE	TRUE	FALSE	FALSE	FALSE	0.139001	-2.3616	FALSE
F5	Coagulation factor V	tr|A0A0G2K3W2|A0A0G2K3W2_RAT;sp|O88783|FA5_MOUSE	tr|A0A0G2K3W2|A0A0G2K3W2_RAT;sp|O88783|FA5_MOUSE	tr|A0A0G2K3W2|A0A0G2K3W2_RAT Coagulation factor V OS=Rattus norvegicus OX=10116 GN=F5 PE=1 SV=1;sp|O88783|FA5_MOUSE Coagulation factor V OS=Mus musculus OX=10090 GN=F5 PE=1 SV=1	8	0	6	0	22.496	2006	2.5971	0.027358	0.0274831			19.6969		16.7828	-4.99402	-3.61348	-1.21036	-2.17986	-1.72972	TRUE	TRUE	FALSE	TRUE	FALSE	-1.70665	-4.30375	FALSE
FAM120A	Constitutive coactivator of PPAR-gamma-like protein 1	sp|Q6A0A9|F120A_MOUSE;tr|D4AB03|D4AB03_RAT	sp|Q6A0A9|F120A_MOUSE;tr|D4AB03|D4AB03_RAT	sp|Q6A0A9|F120A_MOUSE Constitutive coactivator of PPAR-gamma-like protein 1 OS=Mus musculus OX=10090 GN=FAM120A PE=1 SV=2;tr|D4AB03|D4AB03_RAT Family with sequence similarity 120A OS=Rattus norvegicus OX=10116 GN=Fam120a PE=1 SV=2	3	3	3.8	0	11.207	1446	0.452632	0.667323	0.289935		12.4092	17.4568	11.6314	15.258	-5.05757	-3.33559	-3.45039	-4.52697	-3.25447	TRUE	FALSE	FALSE	FALSE	FALSE	-3.74395	-4.19658	FALSE
Fam98a	Protein FAM98A	sp|Q5FWT1|FA98A_RAT;sp|Q3TJZ6|FA98A_MOUSE	sp|Q5FWT1|FA98A_RAT;sp|Q3TJZ6|FA98A_MOUSE	sp|Q5FWT1|FA98A_RAT Protein FAM98A OS=Rattus norvegicus OX=10116 GN=Fam98a PE=2 SV=1;sp|Q3TJZ6|FA98A_MOUSE Protein FAM98A OS=Mus musculus OX=10090 GN=Fam98a PE=1 SV=1	2	2	7.6	0	5.8871	1150	0.989431	0.404572	0.200586			18.8366		16.8999	-3.18012	-4.12851	-2.07065	-4.31147	-1.61254	TRUE	TRUE	FALSE	TRUE	FALSE	-2.66489	-3.65432	FALSE
Fam98b	Uncharacterized protein	tr|D4AE02|D4AE02_RAT;sp|Q80VD1|FA98B_MOUSE	tr|D4AE02|D4AE02_RAT;sp|Q80VD1|FA98B_MOUSE	tr|D4AE02|D4AE02_RAT Uncharacterized protein OS=Rattus norvegicus OX=10116 PE=1 SV=3;sp|Q80VD1|FA98B_MOUSE Protein FAM98B OS=Mus musculus OX=10090 GN=Fam98b PE=1 SV=1	2	2	6.2	0	3.9227	2186	1.39204	0.344741	0.178325			18.7001		16.5545	-2.82127	-6.05036	-2.20711	-4.96619	-1.95802	TRUE	TRUE	FALSE	TRUE	FALSE	-3.04377	-4.43581	FALSE
Farsa	Phenylalanine--tRNA ligase alpha subunit	sp|Q505J8|SYFA_RAT;sp|Q8C0C7|SYFA_MOUSE	sp|Q505J8|SYFA_RAT;sp|Q8C0C7|SYFA_MOUSE	sp|Q505J8|SYFA_RAT Phenylalanine--tRNA ligase alpha subunit OS=Rattus norvegicus OX=10116 GN=Farsa PE=1 SV=1;sp|Q8C0C7|SYFA_MOUSE Phenylalanine--tRNA ligase alpha subunit OS=Mus musculus OX=10090 GN=Farsa PE=1 SV=1	12	12	28.1	0	27.157	1203	6.01755	0.00134451	0.00425059			21.0072	16.7289	20.3305	-3.50765	-6.86843	0.0999413	0.570597	1.81798	TRUE	TRUE	FALSE	FALSE	FALSE	0.829506	-5.18804	TRUE
Farsb	Phenylalanyl-tRNA synthetase beta subunit	tr|Q68FT7|Q68FT7_RAT;sp|Q9WUA2|SYFB_MOUSE	tr|Q68FT7|Q68FT7_RAT;sp|Q9WUA2|SYFB_MOUSE	tr|Q68FT7|Q68FT7_RAT Phenylalanyl-tRNA synthetase beta subunit OS=Rattus norvegicus OX=10116 GN=Farsb PE=1 SV=1;sp|Q9WUA2|SYFB_MOUSE Phenylalanine--tRNA ligase beta subunit OS=Mus musculus OX=10090 GN=Farsb PE=1 SV=2	13	13	24.4	0	21.034	2339	5.96557	0.000194744	0.00171581			21.608	16.8982	19.4211	-4.66928	-5.69573	0.700743	0.739843	0.908626	TRUE	TRUE	FALSE	FALSE	FALSE	0.78307	-5.1825	TRUE
Fasn	Fatty acid synthase	sp|P12785|FAS_RAT	sp|P12785|FAS_RAT	sp|P12785|FAS_RAT Fatty acid synthase OS=Rattus norvegicus OX=10116 GN=Fasn PE=1 SV=3	83	42	43.8	0	323.31	520	7.33267	0.000253389	0.00198997	18.1134	10.6795	24.4846	19.5702	22.9908	-1.95502	-5.06531	3.57739	3.41184	4.47828	FALSE	FALSE	FALSE	FALSE	FALSE	3.8225	-3.51017	TRUE
Fau	40S ribosomal protein S30	sp|P62864|RS30_RAT;sp|P62862|RS30_MOUSE;tr|Q5BJN7|Q5BJN7_RAT	sp|P62864|RS30_RAT;sp|P62862|RS30_MOUSE;tr|Q5BJN7|Q5BJN7_RAT	sp|P62864|RS30_RAT 40S ribosomal protein S30 OS=Rattus norvegicus OX=10116 GN=Fau PE=1 SV=1;sp|P62862|RS30_MOUSE 40S ribosomal protein S30 OS=Mus musculus OX=10090 GN=Fau PE=1 SV=1;tr|Q5BJN7|Q5BJN7_RAT 40S ribosomal protein S30 OS=Rattus norvegicus OX=1011	2	2	18.6	0	4.7182	948	5.63502	0.0697326	0.0536159			26.8049		23.0498	-2.76411	-4.31142	5.89766	-4.14325	4.53734	TRUE	TRUE	FALSE	TRUE	FALSE	2.09725	-3.53777	FALSE
Fbl	rRNA 2-O-methyltransferase fibrillarin	sp|P35550|FBRL_MOUSE;sp|P22509|FBRL_RAT	sp|P35550|FBRL_MOUSE;sp|P22509|FBRL_RAT	sp|P35550|FBRL_MOUSE rRNA 2-O-methyltransferase fibrillarin OS=Mus musculus OX=10090 GN=Fbl PE=1 SV=2;sp|P22509|FBRL_RAT rRNA 2-O-methyltransferase fibrillarin OS=Rattus norvegicus OX=10116 GN=Fbl PE=1 SV=2	9	7	30	0	29.411	624	3.16965	0.0217915	0.0235542		15.0815	22.1006	16.7328	20.1215	-3.42476	-0.663311	1.1934	0.574443	1.609	TRUE	FALSE	FALSE	FALSE	FALSE	1.12561	-2.04404	FALSE
Fbxo2	F-box only protein 2	tr|G3V774|G3V774_RAT;sp|Q80UW2|FBX2_MOUSE	tr|G3V774|G3V774_RAT;sp|Q80UW2|FBX2_MOUSE	tr|G3V774|G3V774_RAT F-box only protein 2 OS=Rattus norvegicus OX=10116 GN=Fbxo2 PE=4 SV=1;sp|Q80UW2|FBX2_MOUSE F-box only protein 2 OS=Mus musculus OX=10090 GN=Fbxo2 PE=1 SV=1	8	8	49	0	41.228	2255	5.93453	0.00104366	0.00369019			22.7944	16.8733	22.0223	-2.95625	-4.8382	1.88721	0.714942	3.50977	TRUE	TRUE	FALSE	FALSE	FALSE	2.03731	-3.89723	TRUE
Fbxo6	F-box only protein 6	sp|Q923V4|FBX6_RAT	sp|Q923V4|FBX6_RAT	sp|Q923V4|FBX6_RAT F-box only protein 6 OS=Rattus norvegicus OX=10116 GN=Fbxo6 PE=1 SV=1	2	2	8.1	0	3.0404	1711	3.03171	0.011297	0.0147342			20.5426	14.6972	17.9564	-3.67804	-3.97323	-0.364582	-1.46109	-0.556087	TRUE	TRUE	FALSE	FALSE	FALSE	-0.793921	-3.82563	FALSE
Fdps	Farnesyl pyrophosphate synthase	tr|F1LND7|F1LND7_RAT;sp|P05369|FPPS_RAT;tr|A0A0G2JXT3|A0A0G2JXT3_RAT;tr|Q7TPK0|Q7TPK0_RAT	tr|F1LND7|F1LND7_RAT;sp|P05369|FPPS_RAT;tr|A0A0G2JXT3|A0A0G2JXT3_RAT;tr|Q7TPK0|Q7TPK0_RAT	tr|F1LND7|F1LND7_RAT Farnesyl pyrophosphate synthase OS=Rattus norvegicus OX=10116 GN=Fdps PE=1 SV=3;sp|P05369|FPPS_RAT Farnesyl pyrophosphate synthase OS=Rattus norvegicus OX=10116 GN=Fdps PE=2 SV=2;tr|A0A0G2JXT3|A0A0G2JXT3_RAT Farnesyl pyrophosphate synt	7	6	19.5	0	24.019	415	5.5268	0.00225183	0.00530804			22.1286	16.8646	18.9349	-2.88043	-6.60643	1.22142	0.706264	0.422426	TRUE	TRUE	FALSE	FALSE	FALSE	0.78337	-4.74343	TRUE
Fen1	Flap endonuclease 1	sp|Q5XIP6|FEN1_RAT;sp|P39749|FEN1_MOUSE	sp|Q5XIP6|FEN1_RAT	sp|Q5XIP6|FEN1_RAT Flap endonuclease 1 OS=Rattus norvegicus OX=10116 GN=Fen1 PE=2 SV=1	3	3	11.6	0	9.9391	1289	1.36357	0.216987	0.12676			20.032		17.5004	-3.27282	-2.54876	-0.87522	-2.75431	-1.01213	TRUE	TRUE	FALSE	TRUE	FALSE	-1.54722	-2.91079	FALSE
Fhl1	Four and a half LIM domains 1, isoform CRA_e	tr|Q8K3G3|Q8K3G3_RAT;sp|Q9WUH4|FHL1_RAT;sp|P97447|FHL1_MOUSE;tr|Q6P792|Q6P792_RAT;tr|A0A0G2K338|A0A0G2K338_RAT	tr|Q8K3G3|Q8K3G3_RAT;sp|Q9WUH4|FHL1_RAT;sp|P97447|FHL1_MOUSE;tr|Q6P792|Q6P792_RAT;tr|A0A0G2K338|A0A0G2K338_RAT	tr|Q8K3G3|Q8K3G3_RAT Four and a half LIM domains 1, isoform CRA_e OS=Rattus norvegicus OX=10116 GN=Fhl1 PE=1 SV=1;sp|Q9WUH4|FHL1_RAT Four and a half LIM domains protein 1 OS=Rattus norvegicus OX=10116 GN=Fhl1 PE=2 SV=1;sp|P97447|FHL1_MOUSE Four and a half	2	2	11	0	7.4197	1057	2.8801	0.0133823	0.0168833			19.8138	15.1889	17.9841	-3.35472	-4.13296	-1.0934	-0.969436	-0.52839	TRUE	TRUE	FALSE	FALSE	FALSE	-0.863742	-3.74384	FALSE
Fkbp10	Peptidyl-prolyl cis-trans isomerase FKBP10	sp|Q61576|FKB10_MOUSE	sp|Q61576|FKB10_MOUSE	sp|Q61576|FKB10_MOUSE Peptidyl-prolyl cis-trans isomerase FKBP10 OS=Mus musculus OX=10090 GN=Fkbp10 PE=1 SV=2	10	2	18.6	0	78.325	1327	-2.42802	0.234315	0.134113	23.6059		19.1715	13.2496	15.8007	3.5375	-3.58567	-1.73572	-2.90876	-2.71181	FALSE	TRUE	FALSE	FALSE	FALSE	-2.4521	-0.0240831	FALSE
Fkbp4	Peptidyl-prolyl cis-trans isomerase FKBP4	sp|Q9QVC8|FKBP4_RAT	sp|Q9QVC8|FKBP4_RAT	sp|Q9QVC8|FKBP4_RAT Peptidyl-prolyl cis-trans isomerase FKBP4 OS=Rattus norvegicus OX=10116 GN=Fkbp4 PE=1 SV=3	14	3	33.6	0	34.183	1884	2.30876	0.0369968	0.0341646	18.7816	14.985	21.7185	17.3326	20.3832	-1.28683	-0.759842	0.811229	1.1743	1.87073	FALSE	FALSE	FALSE	FALSE	FALSE	1.28542	-1.02334	FALSE
Fkbp5	Peptidylprolyl isomerase	tr|Q5U2T9|Q5U2T9_RAT	tr|Q5U2T9|Q5U2T9_RAT	tr|Q5U2T9|Q5U2T9_RAT Peptidylprolyl isomerase OS=Rattus norvegicus OX=10116 GN=Fkbp5 PE=1 SV=1	2	2	6.6	0	7.7371	2325	0.0243442	0.985896	0.37622			17.4288		16.2738	-1.87675	-5.28404	-3.47841	-4.95107	-2.23867	TRUE	TRUE	FALSE	TRUE	FALSE	-3.55605	-3.5804	FALSE
Flii	FLII, actin-remodeling protein	tr|Q5RKI5|Q5RKI5_RAT;sp|Q9JJ28|FLII_MOUSE	tr|Q5RKI5|Q5RKI5_RAT;sp|Q9JJ28|FLII_MOUSE	tr|Q5RKI5|Q5RKI5_RAT FLII, actin-remodeling protein OS=Rattus norvegicus OX=10116 GN=Flii PE=1 SV=1;sp|Q9JJ28|FLII_MOUSE Protein flightless-1 homolog OS=Mus musculus OX=10090 GN=Flii PE=1 SV=1	8	8	7.8	0	20.646	2318	5.22594	0.00643428	0.0101014	11.0689		18.3599	15.5773	16.9545	-8.9995	-4.57667	-2.54737	-0.581052	-1.55802	FALSE	TRUE	FALSE	FALSE	FALSE	-1.56215	-6.78809	FALSE
Flna	Filamin A	tr|C0JPT7|C0JPT7_RAT	tr|C0JPT7|C0JPT7_RAT	tr|C0JPT7|C0JPT7_RAT Filamin A OS=Rattus norvegicus OX=10116 GN=Flna PE=1 SV=1	56	4	27.4	0	323.31	2074	-1.54956	0.166505	0.102623	22.7909	16.4483	21.4715	16.4259	18.171	2.72249	0.703548	0.564318	0.267538	-0.341495	FALSE	FALSE	FALSE	FALSE	FALSE	0.163454	1.71302	FALSE
Flnb	Filamin B	tr|D4A8D5|D4A8D5_RAT;tr|A0A0G2JXT8|A0A0G2JXT8_RAT	tr|D4A8D5|D4A8D5_RAT;tr|A0A0G2JXT8|A0A0G2JXT8_RAT	tr|D4A8D5|D4A8D5_RAT Filamin B OS=Rattus norvegicus OX=10116 GN=Flnb PE=1 SV=1;tr|A0A0G2JXT8|A0A0G2JXT8_RAT Filamin B OS=Rattus norvegicus OX=10116 GN=Flnb PE=1 SV=1	43	7	24.8	0	300.07	1981	-0.709583	0.591894	0.266202	22.0514	13.7674	20.4295	15.3566	17.6714	1.98294	-1.97744	-0.477715	-0.80171	-0.841069	FALSE	FALSE	FALSE	FALSE	FALSE	-0.706831	0.00275148	FALSE
Flnc	Filamin-C	tr|A0A0H2UHR7|A0A0H2UHR7_RAT;sp|D3ZHA0|FLNC_RAT;sp|Q8VHX6|FLNC_MOUSE	tr|A0A0H2UHR7|A0A0H2UHR7_RAT;sp|D3ZHA0|FLNC_RAT;sp|Q8VHX6|FLNC_MOUSE	tr|A0A0H2UHR7|A0A0H2UHR7_RAT Filamin-C OS=Rattus norvegicus OX=10116 GN=Flnc PE=1 SV=1;sp|D3ZHA0|FLNC_RAT Filamin-C OS=Rattus norvegicus OX=10116 GN=Flnc PE=1 SV=1;sp|Q8VHX6|FLNC_MOUSE Filamin-C OS=Mus musculus OX=10090 GN=Flnc PE=1 SV=3	20	20	13.5	0	66.51	206	-0.248909	0.848199	0.340449	19.5746	11.563	19	13.5054	15.3124	-0.49386	-4.18184	-1.90728	-2.65289	-3.2001	FALSE	FALSE	FALSE	FALSE	FALSE	-2.58676	-2.33785	FALSE
Flot1	Flotillin-1	sp|Q9Z1E1|FLOT1_RAT;sp|O08917|FLOT1_MOUSE;tr|A0A0G2JU52|A0A0G2JU52_RAT	sp|Q9Z1E1|FLOT1_RAT;sp|O08917|FLOT1_MOUSE	sp|Q9Z1E1|FLOT1_RAT Flotillin-1 OS=Rattus norvegicus OX=10116 GN=Flot1 PE=2 SV=2;sp|O08917|FLOT1_MOUSE Flotillin-1 OS=Mus musculus OX=10090 GN=Flot1 PE=1 SV=1	12	12	37.9	0	44.306	256	3.39585	0.0179719	0.0206829			20.9866	15.8871	20.2048	-4.07141	-1.71999	0.079397	-0.271256	1.6923	TRUE	TRUE	FALSE	FALSE	FALSE	0.500147	-2.8957	FALSE
Flot2	Flotillin	tr|Q5XIW9|Q5XIW9_RAT;tr|A0A0G2JXA8|A0A0G2JXA8_RAT;sp|Q9Z2S9|FLOT2_RAT;sp|Q60634|FLOT2_MOUSE	tr|Q5XIW9|Q5XIW9_RAT;tr|A0A0G2JXA8|A0A0G2JXA8_RAT;sp|Q9Z2S9|FLOT2_RAT;sp|Q60634|FLOT2_MOUSE	tr|Q5XIW9|Q5XIW9_RAT Flotillin OS=Rattus norvegicus OX=10116 GN=Flot2 PE=1 SV=1;tr|A0A0G2JXA8|A0A0G2JXA8_RAT Flotillin OS=Rattus norvegicus OX=10116 GN=Flot2 PE=1 SV=1;sp|Q9Z2S9|FLOT2_RAT Flotillin-2 OS=Rattus norvegicus OX=10116 GN=Flot2 PE=1 SV=1;sp|Q606	13	13	41.6	0	34.684	1294	1.7357	0.149808	0.0941682	19.2046	14.3619	20.2739	16.554	20.5872	-0.863797	-1.38292	-0.633333	0.395641	2.07471	FALSE	FALSE	FALSE	FALSE	FALSE	0.612339	-1.12336	FALSE
Flt1	Receptor protein-tyrosine kinase	tr|G3V633|G3V633_RAT;sp|P53767|VGFR1_RAT;sp|P35969|VGFR1_MOUSE	tr|G3V633|G3V633_RAT;sp|P53767|VGFR1_RAT	tr|G3V633|G3V633_RAT Receptor protein-tyrosine kinase OS=Rattus norvegicus OX=10116 GN=Flt1 PE=3 SV=1;sp|P53767|VGFR1_RAT Vascular endothelial growth factor receptor 1 OS=Rattus norvegicus OX=10116 GN=Flt1 PE=2 SV=1	7	7	6.5	0	16.683	830	2.73169	0.0473912	0.041081		10.8338	19.8937	15.5913	15.0092	-3.94163	-4.91103	-1.01358	-0.567045	-3.50331	TRUE	FALSE	FALSE	FALSE	FALSE	-1.69465	-4.42633	FALSE
Fn1	Fibronectin	sp|P11276|FINC_MOUSE//tr|A0A096P6L8|A0A096P6L8_RAT;sp|P04937|FINC_RAT	sp|P11276|FINC_MOUSE//tr|A0A096P6L8|A0A096P6L8_RAT;sp|P04937|FINC_RAT	sp|P11276|FINC_MOUSE Fibronectin OS=Mus musculus OX=10090 GN=Fn1 PE=1 SV=4//tr|A0A096P6L8|A0A096P6L8_RAT Fibronectin OS=Rattus norvegicus OX=10116 GN=Fn1 PE=1 SV=2;sp|P04937|FINC_RAT Fibronectin OS=Rattus norvegicus OX=10116 GN=Fn1 PE=1 SV=2	70//21	21//0	35.8//36.2	0//0	323.31//273.69	501//1959	-1.76431	0.212666	0.12437	26.5846	18.8324	24.794	19.6944	20.2023	6.51614	3.08765	3.88679	3.5361	1.68986	FALSE	FALSE	FALSE	FALSE	FALSE	3.03759	4.8019	FALSE
Fn3krp	Protein-ribulosamine 3-kinase	tr|B2RYN1|B2RYN1_RAT	tr|B2RYN1|B2RYN1_RAT	tr|B2RYN1|B2RYN1_RAT Protein-ribulosamine 3-kinase OS=Rattus norvegicus OX=10116 GN=Fn3krp PE=1 SV=1	2	2	7.1	0	4.0364	2064	1.0104	0.446124	0.213697			20.7467		18.4017	-1.81171	-2.686	-0.160494	-3.44409	-0.110781	TRUE	TRUE	FALSE	TRUE	FALSE	-1.23846	-2.24886	FALSE
Fnta	Farnesyltransferase, CAAX box, alpha	tr|Q5RKJ4|Q5RKJ4_RAT;sp|Q04631|FNTA_RAT;sp|Q61239|FNTA_MOUSE	tr|Q5RKJ4|Q5RKJ4_RAT;sp|Q04631|FNTA_RAT;sp|Q61239|FNTA_MOUSE	tr|Q5RKJ4|Q5RKJ4_RAT Farnesyltransferase, CAAX box, alpha OS=Rattus norvegicus OX=10116 GN=Fnta PE=1 SV=1;sp|Q04631|FNTA_RAT Protein farnesyltransferase/geranylgeranyltransferase type-1 subunit alpha OS=Rattus norvegicus OX=10116 GN=Fnta PE=1 SV=1;sp|Q6123	8	8	30	0	22.589	2319	2.69378	0.118465	0.0792884			20.9353		20.1711	-2.466	-4.0989	0.0280863	-3.45269	1.6586	TRUE	TRUE	FALSE	TRUE	FALSE	-0.588668	-3.28245	FALSE
Fscn1	Fascin	sp|Q61553|FSCN1_MOUSE;sp|P85845|FSCN1_RAT;tr|A0A0G2KAM4|A0A0G2KAM4_RAT	sp|Q61553|FSCN1_MOUSE;sp|P85845|FSCN1_RAT;tr|A0A0G2KAM4|A0A0G2KAM4_RAT	sp|Q61553|FSCN1_MOUSE Fascin OS=Mus musculus OX=10090 GN=Fscn1 PE=1 SV=4;sp|P85845|FSCN1_RAT Fascin OS=Rattus norvegicus OX=10116 GN=Fscn1 PE=1 SV=2;tr|A0A0G2KAM4|A0A0G2KAM4_RAT Fascin OS=Rattus norvegicus OX=10116 GN=Fscn1 PE=1 SV=1	15	15	34.9	0	50.697	1324	2.59606	0.188525	0.11335	22.2497		21.8575	17.698	20.1746	2.18127	-4.60532	0.950302	1.53965	1.66214	FALSE	TRUE	FALSE	FALSE	FALSE	1.38403	-1.21203	FALSE
Fth1	Ferritin	tr|Q66HI5|Q66HI5_RAT;sp|P19132|FRIH_RAT;sp|P09528|FRIH_MOUSE	tr|Q66HI5|Q66HI5_RAT;sp|P19132|FRIH_RAT;sp|P09528|FRIH_MOUSE	tr|Q66HI5|Q66HI5_RAT Ferritin OS=Rattus norvegicus OX=10116 GN=Fth1 PE=1 SV=2;sp|P19132|FRIH_RAT Ferritin heavy chain OS=Rattus norvegicus OX=10116 GN=Fth1 PE=1 SV=3;sp|P09528|FRIH_MOUSE Ferritin heavy chain OS=Mus musculus OX=10090 GN=Fth1 PE=1 SV=2	4	4	23.6	0	6.131	594	0.805903	0.598868	0.267992	18.786		20.0894	17.3711	14.7927	-1.28242	-2.54593	-0.81784	1.21276	-3.71975	FALSE	TRUE	FALSE	FALSE	FALSE	-1.10827	-1.91418	FALSE
Fxr1	Fragile X mental retardation syndrome-related protein 1	sp|Q5XI81|FXR1_RAT;sp|Q61584|FXR1_MOUSE;tr|A0A0G2JWD2|A0A0G2JWD2_RAT;sp|Q80WE1|FMR1_RAT;tr|A0A0G2JZV8|A0A0G2JZV8_RAT;sp|P35922|FMR1_MOUSE	sp|Q5XI81|FXR1_RAT;sp|Q61584|FXR1_MOUSE;tr|A0A0G2JWD2|A0A0G2JWD2_RAT	sp|Q5XI81|FXR1_RAT Fragile X mental retardation syndrome-related protein 1 OS=Rattus norvegicus OX=10116 GN=Fxr1 PE=1 SV=1;sp|Q61584|FXR1_MOUSE Fragile X mental retardation syndrome-related protein 1 OS=Mus musculus OX=10090 GN=Fxr1 PE=1 SV=2;tr|A0A0G2JWD2	9	7	17.1	0	16.086	1278	2.96444	0.0265883	0.0269618			20.5952	16.046	18.6654	-4.43097	-1.67891	-0.311996	-0.112382	0.152871	TRUE	TRUE	FALSE	FALSE	FALSE	-0.0905025	-3.05494	FALSE
Fxr2	FMR1 autosomal homolog 2	tr|B1H2A6|B1H2A6_RAT;sp|Q9WVR4|FXR2_MOUSE	tr|B1H2A6|B1H2A6_RAT;sp|Q9WVR4|FXR2_MOUSE	tr|B1H2A6|B1H2A6_RAT FMR1 autosomal homolog 2 OS=Rattus norvegicus OX=10116 GN=Fxr2 PE=1 SV=1;sp|Q9WVR4|FXR2_MOUSE Fragile X mental retardation syndrome-related protein 2 OS=Mus musculus OX=10090 GN=Fxr2 PE=1 SV=1	2	2	6.8	0	3.1427	2056	0.459117	0.666258	0.289935				11.5882	15.581	-3.34546	-4.3519	-2.667	-4.57018	-2.93152	TRUE	TRUE	TRUE	FALSE	FALSE	-3.38957	-3.84868	FALSE
G3bp1	G3BP stress granule assembly factor 1	tr|D3ZYS7|D3ZYS7_RAT;sp|P97855|G3BP1_MOUSE;tr|F1M2M6|F1M2M6_RAT	tr|D3ZYS7|D3ZYS7_RAT;sp|P97855|G3BP1_MOUSE	tr|D3ZYS7|D3ZYS7_RAT G3BP stress granule assembly factor 1 OS=Rattus norvegicus OX=10116 GN=G3bp1 PE=1 SV=1;sp|P97855|G3BP1_MOUSE Ras GTPase-activating protein-binding protein 1 OS=Mus musculus OX=10090 GN=G3bp1 PE=1 SV=1	7	6	23	0	19.109	2140	3.70823	0.00813024	0.0117109			22.0945	15.1759	19.2993	-3.8976	-2.85778	1.18723	-0.982394	0.786789	TRUE	TRUE	FALSE	FALSE	FALSE	0.330541	-3.37769	FALSE
G3bp2	G3BP stress granule assembly factor 2	tr|Q6AY21|Q6AY21_RAT;sp|P97379|G3BP2_MOUSE	tr|Q6AY21|Q6AY21_RAT;sp|P97379|G3BP2_MOUSE	tr|Q6AY21|Q6AY21_RAT G3BP stress granule assembly factor 2 OS=Rattus norvegicus OX=10116 GN=G3bp2 PE=1 SV=1;sp|P97379|G3BP2_MOUSE Ras GTPase-activating protein-binding protein 2 OS=Mus musculus OX=10090 GN=G3bp2 PE=1 SV=2	2	2	7.3	0	3.7494	1055	3.1406	0.0105442	0.0140619			19.3423	15.5289	16.4837	-4.37793	-4.71879	-1.56497	-0.629483	-2.02881	TRUE	TRUE	FALSE	FALSE	FALSE	-1.40776	-4.54836	FALSE
G6pdx	Glucose-6-phosphate 1-dehydrogenase	sp|P05370|G6PD_RAT;sp|Q00612|G6PD1_MOUSE;sp|P97324|G6PD2_MOUSE;REV__sp|P46662|MERL_MOUSE	sp|P05370|G6PD_RAT;sp|Q00612|G6PD1_MOUSE	sp|P05370|G6PD_RAT Glucose-6-phosphate 1-dehydrogenase OS=Rattus norvegicus OX=10116 GN=G6pdx PE=1 SV=3;sp|Q00612|G6PD1_MOUSE Glucose-6-phosphate 1-dehydrogenase X OS=Mus musculus OX=10090 GN=G6pdx PE=1 SV=3	15	15	34.4	0	31.168	416	5.2385	0.00160203	0.00448439			21.8622	16.1463	20.2231	-5.55497	-3.15306	0.954964	-0.0120831	1.71057	TRUE	TRUE	FALSE	FALSE	FALSE	0.884483	-4.35401	TRUE
Gale	UDP-glucose 4-epimerase	tr|A0A0G2JW36|A0A0G2JW36_RAT;sp|Q8R059|GALE_MOUSE;tr|Q4QRB0|Q4QRB0_RAT;sp|P18645|GALE_RAT	tr|A0A0G2JW36|A0A0G2JW36_RAT;sp|Q8R059|GALE_MOUSE;tr|Q4QRB0|Q4QRB0_RAT;sp|P18645|GALE_RAT	tr|A0A0G2JW36|A0A0G2JW36_RAT UDP-glucose 4-epimerase OS=Rattus norvegicus OX=10116 GN=Gale PE=1 SV=1;sp|Q8R059|GALE_MOUSE UDP-glucose 4-epimerase OS=Mus musculus OX=10090 GN=Gale PE=1 SV=1;tr|Q4QRB0|Q4QRB0_RAT UDP-glucose 4-epimerase OS=Rattus norvegicus O	5	5	21.7	0	15.76	1653	2.23412	0.0984473	0.06914			20.2764	13.3373	18.5591	-4.26902	-2.46932	-0.630831	-2.82099	0.0466522	TRUE	TRUE	FALSE	FALSE	FALSE	-1.13506	-3.36917	FALSE
Galk1	Galactokinase 1	tr|Q5RKH2|Q5RKH2_RAT;sp|Q9R0N0|GALK1_MOUSE	tr|Q5RKH2|Q5RKH2_RAT;sp|Q9R0N0|GALK1_MOUSE	tr|Q5RKH2|Q5RKH2_RAT Galactokinase 1 OS=Rattus norvegicus OX=10116 GN=Galk1 PE=1 SV=1;sp|Q9R0N0|GALK1_MOUSE Galactokinase OS=Mus musculus OX=10090 GN=Galk1 PE=1 SV=2	10	10	24	0	47.703	2317	4.41096	0.00184883	0.00477049	18.6976		22.9341	18.2833	21.3353	-1.37077	-2.80135	2.02692	2.125	2.82279	FALSE	TRUE	FALSE	FALSE	FALSE	2.3249	-2.08606	TRUE
Galk2	N-acetylgalactosamine kinase	tr|A0A0G2JTQ5|A0A0G2JTQ5_RAT;sp|Q5XIG6|GALK2_RAT;sp|Q68FH4|GALK2_MOUSE	tr|A0A0G2JTQ5|A0A0G2JTQ5_RAT;sp|Q5XIG6|GALK2_RAT;sp|Q68FH4|GALK2_MOUSE	tr|A0A0G2JTQ5|A0A0G2JTQ5_RAT N-acetylgalactosamine kinase OS=Rattus norvegicus OX=10116 GN=Galk2 PE=1 SV=1;sp|Q5XIG6|GALK2_RAT N-acetylgalactosamine kinase OS=Rattus norvegicus OX=10116 GN=Galk2 PE=2 SV=1;sp|Q68FH4|GALK2_MOUSE N-acetylgalactosamine kinase	2	2	5.1	0.0019531	2.4826	1283	-0.0384015	0.983229	0.375841				13.0221	18.0974	-4.62018	-2.03391	-6.54501	-3.13628	-0.41505	TRUE	TRUE	TRUE	FALSE	FALSE	-3.36545	-3.32704	FALSE
Ganab	Neutral alpha-glucosidase AB	sp|Q8BHN3|GANAB_MOUSE//tr|D3ZAN3|D3ZAN3_RAT	sp|Q8BHN3|GANAB_MOUSE//tr|D3ZAN3|D3ZAN3_RAT	sp|Q8BHN3|GANAB_MOUSE Neutral alpha-glucosidase AB OS=Mus musculus OX=10090 GN=Ganab PE=1 SV=1//tr|D3ZAN3|D3ZAN3_RAT Alpha glucosidase 2 alpha neutral subunit (Predicted) OS=Rattus norvegicus OX=10116 GN=Ganab PE=1 SV=1	19//3	7//3	23//22.6	0//0	61.172//7.6293	1581//2081	3.66172	0.0372174	0.0343093	19.8517		22.2563	16.7835	19.3513	-0.216692	-5.2314	1.34908	0.625119	0.838816	FALSE	TRUE	FALSE	FALSE	FALSE	0.937672	-2.72405	FALSE
Gapdh	Glyceraldehyde-3-phosphate dehydrogenase	sp|P04797|G3P_RAT;tr|M0R590|M0R590_RAT;tr|M0R660|M0R660_RAT;tr|D3ZGY4|D3ZGY4_RAT;sp|P16858|G3P_MOUSE;tr|E9PTN6|E9PTN6_RAT;tr|E9PTV9|E9PTV9_RAT;tr|A0A0G2K7M1|A0A0G2K7M1_RAT;tr|A0A0G2K8S2|A0A0G2K8S2_RAT;tr|F1LUV3|F1LUV3_RAT;tr|F1LUI2|F1LUI2_RAT;tr|F1M269|F1M269_RAT;tr|F1M2N4|F1M2N4_RAT;tr|D3ZWV2|D3ZWV2_RAT;tr|D3ZQT0|D3ZQT0_RAT;tr|B1WBQ8|B1WBQ8_RAT;sp|Q9ESV6|G3PT_RAT;tr|D3ZEN2|D3ZEN2_RAT;tr|F1LU03|F…	sp|P04797|G3P_RAT;tr|M0R590|M0R590_RAT;tr|M0R660|M0R660_RAT;tr|D3ZGY4|D3ZGY4_RAT;sp|P16858|G3P_MOUSE;tr|E9PTN6|E9PTN6_RAT	sp|P04797|G3P_RAT Glyceraldehyde-3-phosphate dehydrogenase OS=Rattus norvegicus OX=10116 GN=Gapdh PE=1 SV=3;tr|M0R590|M0R590_RAT Glyceraldehyde-3-phosphate dehydrogenase OS=Rattus norvegicus OX=10116 GN=LOC108351137 PE=3 SV=1;tr|M0R660|M0R660_RAT Glycerald	20	18	74.2	0	208.91	403	5.5966	0.000339074	0.00209861	21.0017	17.6503	27.4637	23.2185	25.9438	0.933267	1.90553	6.5565	7.06016	7.43134	FALSE	FALSE	FALSE	FALSE	FALSE	7.016	1.4194	TRUE
Gar1	H/ACA ribonucleoprotein complex subunit (Fragment)	tr|A0A1W2Q680|A0A1W2Q680_RAT;sp|Q6AYA1|GAR1_RAT;sp|Q9CY66|GAR1_MOUSE	tr|A0A1W2Q680|A0A1W2Q680_RAT;sp|Q6AYA1|GAR1_RAT;sp|Q9CY66|GAR1_MOUSE	tr|A0A1W2Q680|A0A1W2Q680_RAT H/ACA ribonucleoprotein complex subunit (Fragment) OS=Rattus norvegicus OX=10116 GN=Gar1 PE=1 SV=1;sp|Q6AYA1|GAR1_RAT H/ACA ribonucleoprotein complex subunit 1 OS=Rattus norvegicus OX=10116 GN=Gar1 PE=2 SV=1;sp|Q9CY66|GAR1_MOUS	2	2	10.5	0	3.8658	1456	1.72095	0.40837	0.201313	22.8429		21.6398	17.3356	18.7075	2.77452	-4.81317	0.732572	1.17727	0.195035	FALSE	TRUE	FALSE	FALSE	FALSE	0.701624	-1.01933	FALSE
Gars1	Glycine--tRNA ligase	sp|Q5I0G4|GARS_RAT	sp|Q5I0G4|GARS_RAT	sp|Q5I0G4|GARS_RAT Glycine--tRNA ligase OS=Rattus norvegicus OX=10116 GN=Gars1 PE=1 SV=2	23	2	36.8	0	103.56	1229	3.12764	0.0227624	0.0243935	20.5622		22.6586	18.3105	21.5754	0.493744	-2.10474	1.75135	2.15219	3.06289	FALSE	TRUE	FALSE	FALSE	FALSE	2.32214	-0.805498	FALSE
Gart	Trifunctional purine biosynthetic protein adenosine-3	tr|G3V918|G3V918_RAT;sp|Q64737|PUR2_MOUSE	tr|G3V918|G3V918_RAT	tr|G3V918|G3V918_RAT Trifunctional purine biosynthetic protein adenosine-3 OS=Rattus norvegicus OX=10116 GN=Gart PE=1 SV=1	12	12	15.8	0	25.913	2274	1.55457	0.226759	0.131044			20.6003	13.3411	18.2674	-1.76626	-3.58905	-0.306905	-2.81723	-0.245114	TRUE	TRUE	FALSE	FALSE	FALSE	-1.12308	-2.67765	FALSE
Gclm	Glutamate--cysteine ligase regulatory subunit	sp|P48508|GSH0_RAT;sp|O09172|GSH0_MOUSE	sp|P48508|GSH0_RAT;sp|O09172|GSH0_MOUSE	sp|P48508|GSH0_RAT Glutamate--cysteine ligase regulatory subunit OS=Rattus norvegicus OX=10116 GN=Gclm PE=1 SV=1;sp|O09172|GSH0_MOUSE Glutamate--cysteine ligase regulatory subunit OS=Mus musculus OX=10090 GN=Gclm PE=1 SV=1	2	2	8.8	0.0094808	1.9714	263	0.160397	0.915605	0.358665				14.6569	16.023	-5.0254	-0.967304	-4.51696	-1.50146	-2.48945	TRUE	TRUE	TRUE	FALSE	FALSE	-2.83596	-2.99635	FALSE
Gcn1	GCN1 activator of EIF2AK4	tr|F1LRI5|F1LRI5_RAT;sp|E9PVA8|GCN1_MOUSE	tr|F1LRI5|F1LRI5_RAT;sp|E9PVA8|GCN1_MOUSE	tr|F1LRI5|F1LRI5_RAT GCN1 activator of EIF2AK4 OS=Rattus norvegicus OX=10116 GN=Gcn1 PE=1 SV=3;sp|E9PVA8|GCN1_MOUSE eIF-2-alpha kinase activator GCN1 OS=Mus musculus OX=10090 GN=Gcn1 PE=1 SV=1	21	21	10.8	0	41.229	2209	-1.57817	0.304728	0.163285			18.4155	9.81104	16.5297	-2.65806	-1.40014	-2.49172	-6.3473	-1.98278	TRUE	TRUE	FALSE	FALSE	FALSE	-3.60726	-2.0291	FALSE
Gdi1	Rab GDP dissociation inhibitor alpha	sp|P50398|GDIA_RAT	sp|P50398|GDIA_RAT	sp|P50398|GDIA_RAT Rab GDP dissociation inhibitor alpha OS=Rattus norvegicus OX=10116 GN=Gdi1 PE=1 SV=1	9	2	35.3	0	127.47	804	-1.33878	0.27849	0.152728	21.0208	13.8517	18.2375	14.904	17.0092	0.952379	-1.89305	-2.66975	-1.25431	-1.50329	FALSE	FALSE	FALSE	FALSE	FALSE	-1.80912	-0.470333	FALSE
Gdi2	Rab GDP dissociation inhibitor beta	sp|Q61598|GDIB_MOUSE;sp|P50399|GDIB_RAT	sp|Q61598|GDIB_MOUSE;sp|P50399|GDIB_RAT	sp|Q61598|GDIB_MOUSE Rab GDP dissociation inhibitor beta OS=Mus musculus OX=10090 GN=Gdi2 PE=1 SV=1;sp|P50399|GDIB_RAT Rab GDP dissociation inhibitor beta OS=Rattus norvegicus OX=10116 GN=Gdi2 PE=1 SV=2	17	14	45.2	0	241.42	805	-0.055661	0.97184	0.37308	23.5098	14.1557	20.61	17.6234	19.956	3.44137	-1.58911	-0.297227	1.46509	1.44354	FALSE	FALSE	FALSE	FALSE	FALSE	0.870469	0.92613	FALSE
Get3	ATPase Get3	tr|G3V9T7|G3V9T7_RAT;sp|O54984|GET3_MOUSE	tr|G3V9T7|G3V9T7_RAT;sp|O54984|GET3_MOUSE	tr|G3V9T7|G3V9T7_RAT ATPase Get3 OS=Rattus norvegicus OX=10116 GN=Get3 PE=1 SV=1;sp|O54984|GET3_MOUSE ATPase GET3 OS=Mus musculus OX=10090 GN=Get3 PE=1 SV=2	4	4	12.6	0	11.344	316	3.08246	0.0364528	0.0337782			19.9451	13.5375	19.3876	-3.3821	-4.58813	-0.962162	-2.62087	0.875069	TRUE	TRUE	FALSE	FALSE	FALSE	-0.902655	-3.98512	FALSE
Get4	Guided entry of tail-anchored proteins factor 4	tr|F1LXF5|F1LXF5_RAT;sp|Q9D1H7|GET4_MOUSE	tr|F1LXF5|F1LXF5_RAT;sp|Q9D1H7|GET4_MOUSE	tr|F1LXF5|F1LXF5_RAT Guided entry of tail-anchored proteins factor 4 OS=Rattus norvegicus OX=10116 GN=Get4 PE=1 SV=2;sp|Q9D1H7|GET4_MOUSE Golgi to ER traffic protein 4 homolog OS=Mus musculus OX=10090 GN=Get4 PE=1 SV=2	3	3	13	0	14.686	2218	0.27269	0.874475	0.347878	17.8857		18.2122		18.9724	-2.1827	-3.55251	-2.69504	-5.5496	0.459905	FALSE	TRUE	FALSE	TRUE	FALSE	-2.59491	-2.8676	FALSE
Gfpt1	Glutamine--fructose-6-phosphate aminotransferase [isomerizing] 1	sp|P82808|GFPT1_RAT;sp|P47856|GFPT1_MOUSE;tr|A0A0G2KB56|A0A0G2KB56_RAT;sp|Q9Z2Z9|GFPT2_MOUSE;sp|Q4KMC4|GFPT2_RAT	sp|P82808|GFPT1_RAT;sp|P47856|GFPT1_MOUSE;tr|A0A0G2KB56|A0A0G2KB56_RAT	sp|P82808|GFPT1_RAT Glutamine--fructose-6-phosphate aminotransferase [isomerizing] 1 OS=Rattus norvegicus OX=10116 GN=Gfpt1 PE=1 SV=3;sp|P47856|GFPT1_MOUSE Glutamine--fructose-6-phosphate aminotransferase [isomerizing] 1 OS=Mus musculus OX=10090 GN=Gfpt1 P	11	11	20.6	0	48.484	777	0.917444	0.440888	0.211755		15.1403	21.5306	14.458	17.5612	-2.58256	-0.604523	0.62342	-1.70038	-0.951332	TRUE	FALSE	FALSE	FALSE	FALSE	-0.676096	-1.59354	FALSE
Glb1	Beta-galactosidase	tr|D3ZUM4|D3ZUM4_RAT	tr|D3ZUM4|D3ZUM4_RAT	tr|D3ZUM4|D3ZUM4_RAT Beta-galactosidase OS=Rattus norvegicus OX=10116 GN=Glb1 PE=1 SV=1	3	2	7	0	6.5843	2127	2.35381	0.0439459	0.0387189			17.8613	13.8756	16.9758	-4.05893	-5.22565	-3.04596	-2.28278	-1.53671	TRUE	TRUE	FALSE	FALSE	FALSE	-2.28848	-4.64229	FALSE
Glg1	Golgi apparatus protein 1	tr|G3V8G5|G3V8G5_RAT;sp|Q61543|GSLG1_MOUSE;sp|Q62638|GSLG1_RAT	tr|G3V8G5|G3V8G5_RAT;sp|Q61543|GSLG1_MOUSE;sp|Q62638|GSLG1_RAT	tr|G3V8G5|G3V8G5_RAT Golgi apparatus protein 1 OS=Rattus norvegicus OX=10116 GN=Glg1 PE=1 SV=1;sp|Q61543|GSLG1_MOUSE Golgi apparatus protein 1 OS=Mus musculus OX=10090 GN=Glg1 PE=1 SV=1;sp|Q62638|GSLG1_RAT Golgi apparatus protein 1 OS=Rattus norvegicus OX=	5	5	4.4	0	8.3095	1323	1.9127	0.0856731	0.0625607	16.7346		19.27	13.4362	16.4153	-3.33379	-4.79598	-1.63725	-2.72214	-2.09716	FALSE	TRUE	FALSE	FALSE	FALSE	-2.15218	-4.06488	FALSE
Glipr2	GLI pathogenesis-related 2	tr|F1M5V2|F1M5V2_RAT;sp|Q9CYL5|GAPR1_MOUSE	tr|F1M5V2|F1M5V2_RAT;sp|Q9CYL5|GAPR1_MOUSE	tr|F1M5V2|F1M5V2_RAT GLI pathogenesis-related 2 OS=Rattus norvegicus OX=10116 GN=Glipr2 PE=1 SV=3;sp|Q9CYL5|GAPR1_MOUSE Golgi-associated plant pathogenesis-related protein 1 OS=Mus musculus OX=10090 GN=Glipr2 PE=1 SV=3	2	2	17.1	0	9.7432	2231	3.5318	0.00741711	0.0110294			21.4423	17.4022	18.2365	-2.4207	-3.64093	0.5351	1.24383	-0.275986	TRUE	TRUE	FALSE	FALSE	FALSE	0.500981	-3.03082	FALSE
Glo1	Lactoylglutathione lyase	sp|Q9CPU0|LGUL_MOUSE;sp|Q6P7Q4|LGUL_RAT	sp|Q9CPU0|LGUL_MOUSE;sp|Q6P7Q4|LGUL_RAT	sp|Q9CPU0|LGUL_MOUSE Lactoylglutathione lyase OS=Mus musculus OX=10090 GN=Glo1 PE=1 SV=3;sp|Q6P7Q4|LGUL_RAT Lactoylglutathione lyase OS=Rattus norvegicus OX=10116 GN=Glo1 PE=1 SV=3	2	2	10.3	0.0014896	2.6236	1498	0.0224758	0.986694	0.37622				13.2484	16.6947	-0.322869	-4.36768	-2.24069	-2.90989	-1.81783	TRUE	TRUE	TRUE	FALSE	FALSE	-2.3228	-2.34528	FALSE
Glrx3	Glutaredoxin-3	sp|Q9JLZ1|GLRX3_RAT;tr|A0A0G2K5P8|A0A0G2K5P8_RAT;sp|Q9CQM9|GLRX3_MOUSE	sp|Q9JLZ1|GLRX3_RAT;tr|A0A0G2K5P8|A0A0G2K5P8_RAT;sp|Q9CQM9|GLRX3_MOUSE	sp|Q9JLZ1|GLRX3_RAT Glutaredoxin-3 OS=Rattus norvegicus OX=10116 GN=Glrx3 PE=1 SV=2;tr|A0A0G2K5P8|A0A0G2K5P8_RAT Glutaredoxin-3 OS=Rattus norvegicus OX=10116 GN=Glrx3 PE=1 SV=1;sp|Q9CQM9|GLRX3_MOUSE Glutaredoxin-3 OS=Mus musculus OX=10090 GN=Glrx3 PE=1 SV=	3	3	14.8	0	30.364	1875	1.75211	0.091022	0.0654834		12.6086	19.1719	15.3978	17.3627	-2.79841	-3.13619	-1.73531	-0.760525	-1.14975	TRUE	FALSE	FALSE	FALSE	FALSE	-1.2152	-2.9673	FALSE
Glud1	Glutamate dehydrogenase 1, mitochondrial	sp|P26443|DHE3_MOUSE;sp|P10860|DHE3_RAT	sp|P26443|DHE3_MOUSE;sp|P10860|DHE3_RAT	sp|P26443|DHE3_MOUSE Glutamate dehydrogenase 1, mitochondrial OS=Mus musculus OX=10090 GN=Glud1 PE=1 SV=1;sp|P10860|DHE3_RAT Glutamate dehydrogenase 1, mitochondrial OS=Rattus norvegicus OX=10116 GN=Glud1 PE=1 SV=2	8	8	13.8	0	16.303	493	-1.46446	0.472949	0.224148	17.6531	16.1989	17.2583	17.6288	13.3559	-2.41529	0.45415	-3.64894	1.47044	-5.15658	FALSE	FALSE	FALSE	FALSE	FALSE	-2.44503	-0.980571	FALSE
Gmds	GDP-D-mannose dehydratase	tr|Q3MHS7|Q3MHS7_RAT;sp|Q8K0C9|GMDS_MOUSE	tr|Q3MHS7|Q3MHS7_RAT;sp|Q8K0C9|GMDS_MOUSE	tr|Q3MHS7|Q3MHS7_RAT GDP-D-mannose dehydratase OS=Rattus norvegicus OX=10116 GN=Gmds PE=2 SV=1;sp|Q8K0C9|GMDS_MOUSE GDP-mannose 4,6 dehydratase OS=Mus musculus OX=10090 GN=Gmds PE=1 SV=1	4	4	15.6	0	9.3258	1637	1.14509	0.373869	0.189204			17.8514	13.2867	17.9297	-2.12545	-4.50489	-3.05581	-2.87162	-0.582823	TRUE	TRUE	FALSE	FALSE	FALSE	-2.17008	-3.31517	FALSE
Gmppa	Mannose-1-phosphate guanyltransferase alpha	sp|Q922H4|GMPPA_MOUSE;sp|Q5XIC1|GMPPA_RAT;tr|A0A0G2K824|A0A0G2K824_RAT	sp|Q922H4|GMPPA_MOUSE;sp|Q5XIC1|GMPPA_RAT;tr|A0A0G2K824|A0A0G2K824_RAT	sp|Q922H4|GMPPA_MOUSE Mannose-1-phosphate guanyltransferase alpha OS=Mus musculus OX=10090 GN=Gmppa PE=1 SV=1;sp|Q5XIC1|GMPPA_RAT Mannose-1-phosphate guanyltransferase alpha OS=Rattus norvegicus OX=10116 GN=Gmppa PE=2 SV=1;tr|A0A0G2K824|A0A0G2K824_RAT Mann	4	4	13.1	0	5.6395	1282	2.34555	0.0348277	0.0326836			18.8874	14.5221	17.3223	-3.52562	-4.39631	-2.01978	-1.63624	-1.19021	TRUE	TRUE	FALSE	FALSE	FALSE	-1.61541	-3.96096	FALSE
Gmps	GMP synthase [glutamine-hydrolyzing]	sp|Q4V7C6|GUAA_RAT;sp|Q3THK7|GUAA_MOUSE;tr|A0A0G2K2C2|A0A0G2K2C2_RAT;tr|A0A096MJ75|A0A096MJ75_RAT;tr|A0A096MJK6|A0A096MJK6_RAT	sp|Q4V7C6|GUAA_RAT;sp|Q3THK7|GUAA_MOUSE;tr|A0A0G2K2C2|A0A0G2K2C2_RAT;tr|A0A096MJ75|A0A096MJ75_RAT	sp|Q4V7C6|GUAA_RAT GMP synthase [glutamine-hydrolyzing] OS=Rattus norvegicus OX=10116 GN=Gmps PE=1 SV=1;sp|Q3THK7|GUAA_MOUSE GMP synthase [glutamine-hydrolyzing] OS=Mus musculus OX=10090 GN=Gmps PE=1 SV=2;tr|A0A0G2K2C2|A0A0G2K2C2_RAT Glutamine amidotransfe	18	18	35.6	0	49.576	1147	3.01941	0.051323	0.043234			21.0039	15.6173	19.5178	-4.80659	-0.858277	0.0966518	-0.54101	1.0053	TRUE	TRUE	FALSE	FALSE	FALSE	0.186979	-2.83243	FALSE
Gna11	Guanine nucleotide binding protein, alpha 11	tr|G3V6Q6|G3V6Q6_RAT;sp|Q9JID2|GNA11_RAT;sp|P21278|GNA11_MOUSE	tr|G3V6Q6|G3V6Q6_RAT;sp|Q9JID2|GNA11_RAT;sp|P21278|GNA11_MOUSE	tr|G3V6Q6|G3V6Q6_RAT Guanine nucleotide binding protein, alpha 11 OS=Rattus norvegicus OX=10116 GN=Gna11 PE=1 SV=1;sp|Q9JID2|GNA11_RAT Guanine nucleotide-binding protein subunit alpha-11 OS=Rattus norvegicus OX=10116 GN=Gna11 PE=2 SV=1;sp|P21278|GNA11_MOUS	9	5	32.9	0	15.219	614	3.56502	0.00543803	0.00907655			21.1346	16.6693	19.0846	-2.43329	-3.82311	0.227353	0.510939	0.572162	TRUE	TRUE	FALSE	FALSE	FALSE	0.436818	-3.1282	TRUE
Gna13	Guanine nucleotide-binding protein subunit alpha-13	sp|Q6Q7Y5|GNA13_RAT;sp|P27601|GNA13_MOUSE	sp|Q6Q7Y5|GNA13_RAT;sp|P27601|GNA13_MOUSE	sp|Q6Q7Y5|GNA13_RAT Guanine nucleotide-binding protein subunit alpha-13 OS=Rattus norvegicus OX=10116 GN=Gna13 PE=1 SV=1;sp|P27601|GNA13_MOUSE Guanine nucleotide-binding protein subunit alpha-13 OS=Mus musculus OX=10090 GN=Gna13 PE=1 SV=1	4	4	13.5	0	6.2787	1514	0.702365	0.67486	0.291844			20.0833	10.9031	18.8022	-2.61947	-2.64493	-0.823931	-5.25528	0.289696	TRUE	TRUE	FALSE	FALSE	FALSE	-1.92984	-2.6322	FALSE
Gnai1	Guanine nucleotide-binding protein G(i) subunit alpha-1	sp|P10824|GNAI1_RAT;sp|B2RSH2|GNAI1_MOUSE	sp|P10824|GNAI1_RAT;sp|B2RSH2|GNAI1_MOUSE	sp|P10824|GNAI1_RAT Guanine nucleotide-binding protein G(i) subunit alpha-1 OS=Rattus norvegicus OX=10116 GN=Gnai1 PE=1 SV=3;sp|B2RSH2|GNAI1_MOUSE Guanine nucleotide-binding protein G(i) subunit alpha-1 OS=Mus musculus OX=10090 GN=Gnai1 PE=1 SV=1	3	3	31.9	0	8.245	182	1.30602	0.303545	0.162813			20.361		16.3546	-4.24414	-2.54238	-0.546231	-3.55766	-2.15784	TRUE	TRUE	FALSE	TRUE	FALSE	-2.08724	-3.39326	FALSE
Gnai2	Guanine nucleotide-binding protein G(i) subunit alpha-2	sp|P08752|GNAI2_MOUSE;sp|P04897|GNAI2_RAT;tr|Q5EEY3|Q5EEY3_RAT;tr|D3ZSS5|D3ZSS5_RAT;sp|P20612|GNAT1_MOUSE;sp|P59215|GNAO_RAT;sp|P18872|GNAO_MOUSE;tr|D4AA42|D4AA42_RAT;sp|Q3V3I2|GNAT3_MOUSE;sp|P50149|GNAT2_MOUSE;sp|P29348|GNAT3_RAT;tr|G3V8E8|G3V8E8_RAT;sp|Q8CGK7|GNAL_MOUSE;sp|P38406|GNAL_RAT;tr|A0A0G2K526|A0A0G2K526_RAT	sp|P08752|GNAI2_MOUSE;sp|P04897|GNAI2_RAT	sp|P08752|GNAI2_MOUSE Guanine nucleotide-binding protein G(i) subunit alpha-2 OS=Mus musculus OX=10090 GN=Gnai2 PE=1 SV=5;sp|P04897|GNAI2_RAT Guanine nucleotide-binding protein G(i) subunit alpha-2 OS=Rattus norvegicus OX=10116 GN=Gnai2 PE=1 SV=3	12	6	40.3	0	88.003	404	5.18218	0.000493167	0.00243166	19.0073	15.6573	25.6922	20.7939	22.9156	-1.06108	-0.0875035	4.78501	4.63559	4.40307	FALSE	FALSE	FALSE	FALSE	FALSE	4.60789	-0.574293	TRUE
Gnai3	Guanine nucleotide-binding protein G(i) subunit alpha	sp|P08753|GNAI3_RAT;sp|Q9DC51|GNAI3_MOUSE	sp|P08753|GNAI3_RAT;sp|Q9DC51|GNAI3_MOUSE	sp|P08753|GNAI3_RAT Guanine nucleotide-binding protein G(i) subunit alpha OS=Rattus norvegicus OX=10116 GN=Gnai3 PE=1 SV=3;sp|Q9DC51|GNAI3_MOUSE Guanine nucleotide-binding protein G(i) subunit alpha OS=Mus musculus OX=10090 GN=Gnai3 PE=1 SV=3	6	6	41.2	0	24.887	458	3.39471	0.0453101	0.0396458		15.7879	22.3488	16.5206	19.9346	-4.68186	0.0430575	1.44153	0.362285	1.42211	TRUE	FALSE	FALSE	FALSE	FALSE	1.07531	-2.3194	FALSE
Gnaq	Guanine nucleotide binding protein, alpha q polypeptide, isoform CRA_a	tr|D4AE68|D4AE68_RAT;sp|P82471|GNAQ_RAT;sp|P21279|GNAQ_MOUSE	tr|D4AE68|D4AE68_RAT;sp|P82471|GNAQ_RAT;sp|P21279|GNAQ_MOUSE	tr|D4AE68|D4AE68_RAT Guanine nucleotide binding protein, alpha q polypeptide, isoform CRA_a OS=Rattus norvegicus OX=10116 GN=Gnaq PE=1 SV=2;sp|P82471|GNAQ_RAT Guanine nucleotide-binding protein G(q) subunit alpha OS=Rattus norvegicus OX=10116 GN=Gnaq PE=2	4	4	24	0	8.1162	615	1.64554	0.139807	0.0890271			20.8008	14.2474	18.0583	-2.8925	-2.04628	-0.10642	-1.91093	-0.454209	TRUE	TRUE	FALSE	FALSE	FALSE	-0.823851	-2.46939	FALSE
Gnas	Guanine nucleotide-binding protein G(s) subunit alpha isoforms short	sp|P63095|GNAS2_RAT;sp|P63094|GNAS2_MOUSE;sp|Q6R0H7|GNAS1_MOUSE;sp|Q63803|GNAS1_RAT;tr|M0R9J4|M0R9J4_RAT;tr|A0A0G2JWA1|A0A0G2JWA1_RAT	sp|P63095|GNAS2_RAT;sp|P63094|GNAS2_MOUSE;sp|Q6R0H7|GNAS1_MOUSE;sp|Q63803|GNAS1_RAT;tr|M0R9J4|M0R9J4_RAT	sp|P63095|GNAS2_RAT Guanine nucleotide-binding protein G(s) subunit alpha isoforms short OS=Rattus norvegicus OX=10116 GN=Gnas PE=1 SV=1;sp|P63094|GNAS2_MOUSE Guanine nucleotide-binding protein G(s) subunit alpha isoforms short OS=Mus musculus OX=10090 GN=	9	9	27.7	0	30.921	974	4.97027	0.000541137	0.00252004			22.53	17.7794	20.2236	-3.5714	-3.06584	1.62275	1.62104	1.71116	TRUE	TRUE	FALSE	FALSE	FALSE	1.65165	-3.31862	TRUE
Gnb1	Guanine nucleotide-binding protein G(I)/G(S)/G(T) subunit beta-1	sp|P62874|GBB1_MOUSE;sp|P54311|GBB1_RAT;sp|Q61011|GBB3_MOUSE;sp|P52287|GBB3_RAT	sp|P62874|GBB1_MOUSE;sp|P54311|GBB1_RAT	sp|P62874|GBB1_MOUSE Guanine nucleotide-binding protein G(I)/G(S)/G(T) subunit beta-1 OS=Mus musculus OX=10090 GN=Gnb1 PE=1 SV=3;sp|P54311|GBB1_RAT Guanine nucleotide-binding protein G(I)/G(S)/G(T) subunit beta-1 OS=Rattus norvegicus OX=10116 GN=Gnb1 PE=1	3	3	28.8	0	8.6182	837	2.22098	0.161245	0.100302		16.3719	22.5135	17.4958	17.7874	-3.58988	0.627085	1.60629	1.33751	-0.725055	TRUE	FALSE	FALSE	FALSE	FALSE	0.739582	-1.4814	FALSE
Gnb2	Guanine nucleotide-binding protein G(I)/G(S)/G(T) subunit beta-2	sp|P62880|GBB2_MOUSE;sp|P54313|GBB2_RAT	sp|P62880|GBB2_MOUSE;sp|P54313|GBB2_RAT	sp|P62880|GBB2_MOUSE Guanine nucleotide-binding protein G(I)/G(S)/G(T) subunit beta-2 OS=Mus musculus OX=10090 GN=Gnb2 PE=1 SV=3;sp|P54313|GBB2_RAT Guanine nucleotide-binding protein G(I)/G(S)/G(T) subunit beta-2 OS=Rattus norvegicus OX=10116 GN=Gnb2 PE=1	11	3	34.7	0	66.132	838	5.88112	0.00257761	0.00570092	20.815		24.8918	20.9284	23.0513	0.746539	-3.64646	3.98457	4.77006	4.53885	FALSE	TRUE	FALSE	FALSE	FALSE	4.43116	-1.44996	TRUE
Gng2	Guanine nucleotide-binding protein G(I)/G(S)/G(O) subunit gamma-2	sp|P63213|GBG2_MOUSE;tr|M0RBJ0|M0RBJ0_RAT	sp|P63213|GBG2_MOUSE;tr|M0RBJ0|M0RBJ0_RAT	sp|P63213|GBG2_MOUSE Guanine nucleotide-binding protein G(I)/G(S)/G(O) subunit gamma-2 OS=Mus musculus OX=10090 GN=Gng2 PE=1 SV=2;tr|M0RBJ0|M0RBJ0_RAT Guanine nucleotide-binding protein subunit gamma OS=Rattus norvegicus OX=10116 GN=Gng2 PE=1 SV=2	2	2	39.4	0	11.053	981	4.62626	0.00190125	0.00481951			21.5263	17.792	18.0817	-3.68457	-4.35337	0.61908	1.63362	-0.430826	TRUE	TRUE	FALSE	FALSE	FALSE	0.607291	-4.01897	TRUE
Gng5	Guanine nucleotide-binding protein subunit gamma	tr|F2Z3T8|F2Z3T8_RAT;sp|Q80SZ7|GBG5_MOUSE;sp|P63219|GBG5_RAT	tr|F2Z3T8|F2Z3T8_RAT;sp|Q80SZ7|GBG5_MOUSE;sp|P63219|GBG5_RAT	tr|F2Z3T8|F2Z3T8_RAT Guanine nucleotide-binding protein subunit gamma OS=Rattus norvegicus OX=10116 PE=3 SV=1;sp|Q80SZ7|GBG5_MOUSE Guanine nucleotide-binding protein G(I)/G(S)/G(O) subunit gamma-5 OS=Mus musculus OX=10090 GN=Gng5 PE=1 SV=2;sp|P63219|GBG5_R	3	3	38.8	0	5.2732	982	-2.28244	0.270921	0.149153	24.1851	17.7264	21.4742	20.585		4.11669	1.98161	0.566994	4.42666	-2.69353	FALSE	FALSE	FALSE	FALSE	TRUE	0.766708	3.04915	FALSE
Golga7	Golgin subfamily A member 7	sp|Q91W53|GOGA7_MOUSE;sp|Q6AYQ1|GOGA7_RAT	sp|Q91W53|GOGA7_MOUSE;sp|Q6AYQ1|GOGA7_RAT	sp|Q91W53|GOGA7_MOUSE Golgin subfamily A member 7 OS=Mus musculus OX=10090 GN=Golga7 PE=1 SV=1;sp|Q6AYQ1|GOGA7_RAT Golgin subfamily A member 7 OS=Rattus norvegicus OX=10116 GN=Golga7 PE=2 SV=1	2	2	19	0	4.2928	1468	1.59909	0.291938	0.158007			20.2978		16.8003	-5.09699	-2.77382	-0.609408	-4.68739	-1.71217	TRUE	TRUE	FALSE	TRUE	FALSE	-2.33632	-3.93541	FALSE
Got1	Aspartate aminotransferase, cytoplasmic	sp|P05201|AATC_MOUSE	sp|P05201|AATC_MOUSE	sp|P05201|AATC_MOUSE Aspartate aminotransferase, cytoplasmic OS=Mus musculus OX=10090 GN=Got1 PE=1 SV=3	5	3	15.5	0	15.852	412	-1.90266	0.20348	0.119781	20.583	13.9479	18.8791	15.2769		0.51456	-1.79688	-2.02814	-0.881446	-4.72189	FALSE	FALSE	FALSE	FALSE	TRUE	-2.54382	-0.641162	FALSE
Got2	Aspartate aminotransferase, mitochondrial	sp|P05202|AATM_MOUSE	sp|P05202|AATM_MOUSE	sp|P05202|AATM_MOUSE Aspartate aminotransferase, mitochondrial OS=Mus musculus OX=10090 GN=Got2 PE=1 SV=1	7	1	17.4	0	36.548	413	-0.942818	0.365849	0.186728	20.457	14.8894	19.8939	15.6142	16.5413	0.38862	-0.855385	-1.0133	-0.544084	-1.97122	FALSE	FALSE	FALSE	FALSE	FALSE	-1.1762	-0.233383	FALSE
Gpi	Glucose-6-phosphate isomerase	sp|P06745|G6PI_MOUSE;CON__Q3ZBD7//sp|Q6P6V0|G6PI_RAT	sp|P06745|G6PI_MOUSE//sp|Q6P6V0|G6PI_RAT	sp|P06745|G6PI_MOUSE Glucose-6-phosphate isomerase OS=Mus musculus OX=10090 GN=Gpi PE=1 SV=4//sp|Q6P6V0|G6PI_RAT Glucose-6-phosphate isomerase OS=Rattus norvegicus OX=10116 GN=Gpi PE=1 SV=1	11//4	4//4	21.9//23.7	0//0	67.822//14.89	430//1490	-0.624093	0.584563	0.264242	22.712	15.7171	21.8555	17.1303	18.6437	2.64355	-0.0277335	0.94825	0.971955	0.131236	FALSE	FALSE	FALSE	FALSE	FALSE	0.683814	1.30791	FALSE
Gpm6a	Neuronal membrane glycoprotein M6-a	tr|A0A1B0GWN8|A0A1B0GWN8_RAT;sp|Q812E9|GPM6A_RAT;sp|P35802|GPM6A_MOUSE	tr|A0A1B0GWN8|A0A1B0GWN8_RAT;sp|Q812E9|GPM6A_RAT;sp|P35802|GPM6A_MOUSE	tr|A0A1B0GWN8|A0A1B0GWN8_RAT Neuronal membrane glycoprotein M6-a OS=Rattus norvegicus OX=10116 GN=Gpm6a PE=1 SV=1;sp|Q812E9|GPM6A_RAT Neuronal membrane glycoprotein M6-a OS=Rattus norvegicus OX=10116 GN=Gpm6a PE=1 SV=1;sp|P35802|GPM6A_MOUSE Neuronal membra	3	3	11.6	0	5.2121	717	1.41899	0.491423	0.231272	19.1485		22.6153		19.971	-0.91994	-2.98967	1.70804	-4.77398	1.4585	FALSE	TRUE	FALSE	TRUE	FALSE	-0.535813	-1.95481	FALSE
Gprc5a	G protein-coupled receptor, class C, group 5, member A	tr|A1A5R2|A1A5R2_RAT;sp|Q8BHL4|RAI3_MOUSE	tr|A1A5R2|A1A5R2_RAT	tr|A1A5R2|A1A5R2_RAT G protein-coupled receptor, class C, group 5, member A OS=Rattus norvegicus OX=10116 GN=Gprc5a PE=1 SV=1	3	3	9.8	0	15.26	2048	4.50707	0.00433432	0.00789618			22.3072	18.0578	20.2772	-1.27159	-4.36645	1.39996	1.89947	1.76471	TRUE	TRUE	FALSE	FALSE	FALSE	1.68805	-2.81902	TRUE
Gps1	COP9 signalosome complex subunit 1	sp|Q99LD4|CSN1_MOUSE;sp|P97834|CSN1_RAT;tr|A0A0G2JW80|A0A0G2JW80_RAT;tr|A0A0G2JT06|A0A0G2JT06_RAT	sp|Q99LD4|CSN1_MOUSE;sp|P97834|CSN1_RAT;tr|A0A0G2JW80|A0A0G2JW80_RAT;tr|A0A0G2JT06|A0A0G2JT06_RAT	sp|Q99LD4|CSN1_MOUSE COP9 signalosome complex subunit 1 OS=Mus musculus OX=10090 GN=Gps1 PE=1 SV=1;sp|P97834|CSN1_RAT COP9 signalosome complex subunit 1 OS=Rattus norvegicus OX=10116 GN=Gps1 PE=1 SV=1;tr|A0A0G2JW80|A0A0G2JW80_RAT COP9 signalosome complex s	5	5	11.7	0	6.9914	1076	1.43314	0.223781	0.129741			20.3547	14.6562	15.4715	-3.7117	-2.55172	-0.552566	-1.50213	-3.041	TRUE	TRUE	FALSE	FALSE	FALSE	-1.69857	-3.13171	FALSE
Gsk3a	[Tau protein] kinase	tr|A0A0G2K7W7|A0A0G2K7W7_RAT;sp|P18265|GSK3A_RAT;sp|Q2NL51|GSK3A_MOUSE	tr|A0A0G2K7W7|A0A0G2K7W7_RAT;sp|P18265|GSK3A_RAT;sp|Q2NL51|GSK3A_MOUSE	tr|A0A0G2K7W7|A0A0G2K7W7_RAT [Tau protein] kinase OS=Rattus norvegicus OX=10116 GN=Gsk3a PE=1 SV=1;sp|P18265|GSK3A_RAT Glycogen synthase kinase-3 alpha OS=Rattus norvegicus OX=10116 GN=Gsk3a PE=1 SV=1;sp|Q2NL51|GSK3A_MOUSE Glycogen synthase kinase-3 alpha	3	2	7.1	0	11.894	581	1.28665	0.252109	0.141612			20.0009	13.3382		-3.37149	-3.75942	-0.90637	-2.82015	-3.1099	TRUE	TRUE	FALSE	FALSE	TRUE	-2.27881	-3.56546	FALSE
Gsk3b	Glycogen synthase kinase-3 beta	tr|A0A0G2JSH4|A0A0G2JSH4_RAT;sp|Q9WV60|GSK3B_MOUSE;sp|P18266|GSK3B_RAT;tr|A0A0G2KB98|A0A0G2KB98_RAT	tr|A0A0G2JSH4|A0A0G2JSH4_RAT;sp|Q9WV60|GSK3B_MOUSE;sp|P18266|GSK3B_RAT;tr|A0A0G2KB98|A0A0G2KB98_RAT	tr|A0A0G2JSH4|A0A0G2JSH4_RAT Glycogen synthase kinase-3 beta OS=Rattus norvegicus OX=10116 GN=Gsk3b PE=1 SV=1;sp|Q9WV60|GSK3B_MOUSE Glycogen synthase kinase-3 beta OS=Mus musculus OX=10090 GN=Gsk3b PE=1 SV=2;sp|P18266|GSK3B_RAT Glycogen synthase kinase-3 b	2	2	12.1	0	5.4423	582	3.2781	0.0074069	0.0110294			20.1327		16.9895	-4.42153	-4.84777	-0.774528	-1.77212	-1.523	TRUE	TRUE	FALSE	TRUE	FALSE	-1.35655	-4.63465	FALSE
Gsn	Gelsolin	sp|P13020|GELS_MOUSE//sp|Q68FP1|GELS_RAT	sp|P13020|GELS_MOUSE//sp|Q68FP1|GELS_RAT	sp|P13020|GELS_MOUSE Gelsolin OS=Mus musculus OX=10090 GN=Gsn PE=1 SV=3//sp|Q68FP1|GELS_RAT Gelsolin OS=Rattus norvegicus OX=10116 GN=Gsn PE=1 SV=1	3//4	3//3	17.6//22.8	0//0	15.084//12.446	523//1435	-0.269901	0.908679	0.356992	21.9652		19.529		17.1975	1.89674	-6.32627	-1.37819	-4.76081	-1.315	FALSE	TRUE	FALSE	TRUE	FALSE	-2.48467	-2.21477	FALSE
Gspt1	Eukaryotic peptide chain release factor GTP-binding subunit ERF3B-like	tr|Q6AYD5|Q6AYD5_RAT;sp|Q8R050|ERF3A_MOUSE;tr|A0A096MJE3|A0A096MJE3_RAT;sp|Q149F3|ERF3B_MOUSE	tr|Q6AYD5|Q6AYD5_RAT;sp|Q8R050|ERF3A_MOUSE;tr|A0A096MJE3|A0A096MJE3_RAT;sp|Q149F3|ERF3B_MOUSE	tr|Q6AYD5|Q6AYD5_RAT Eukaryotic peptide chain release factor GTP-binding subunit ERF3B-like OS=Rattus norvegicus OX=10116 GN=Gspt1 PE=1 SV=1;sp|Q8R050|ERF3A_MOUSE Eukaryotic peptide chain release factor GTP-binding subunit ERF3A OS=Mus musculus OX=10090 GN	8	8	15.6	0	17.735	2344	3.45307	0.00772849	0.0113488	16.976		20.0664	15.675	18.7025	-3.09241	-4.56974	-0.840782	-0.483286	0.190039	FALSE	TRUE	FALSE	FALSE	FALSE	-0.37801	-3.83108	FALSE
Gstm2	Glutathione S-transferase Mu 2	sp|P08010|GSTM2_RAT	sp|P08010|GSTM2_RAT	sp|P08010|GSTM2_RAT Glutathione S-transferase Mu 2 OS=Rattus norvegicus OX=10116 GN=Gstm2 PE=1 SV=2	6	3	35.8	0	16.209	450	1.14353	0.47244	0.224105			20.1024		18.981	-1.51011	-3.80822	-0.804837	-4.21061	0.468546	TRUE	TRUE	FALSE	TRUE	FALSE	-1.51563	-2.65917	FALSE
Gstm5	Glutathione S-transferase Mu 5	sp|P48774|GSTM5_MOUSE;sp|Q9Z1B2|GSTM5_RAT	sp|P48774|GSTM5_MOUSE;sp|Q9Z1B2|GSTM5_RAT	sp|P48774|GSTM5_MOUSE Glutathione S-transferase Mu 5 OS=Mus musculus OX=10090 GN=Gstm5 PE=1 SV=1;sp|Q9Z1B2|GSTM5_RAT Glutathione S-transferase Mu 5 OS=Rattus norvegicus OX=10116 GN=Gstm5 PE=1 SV=3	7	6	34.4	0	21.209	791	3.8464	0.00279462	0.00605628			20.9266	16.7233	19.1171	-3.20848	-3.69168	0.0193543	0.565007	0.604594	TRUE	TRUE	FALSE	FALSE	FALSE	0.396319	-3.45008	TRUE
Gstp1	Glutathione S-transferase P	sp|P04906|GSTP1_RAT;sp|P46425|GSTP2_MOUSE;tr|Q7TP35|Q7TP35_RAT	sp|P04906|GSTP1_RAT	sp|P04906|GSTP1_RAT Glutathione S-transferase P OS=Rattus norvegicus OX=10116 GN=Gstp1 PE=1 SV=2	6	2	35.2	0	32.033	406	3.61276	0.010877	0.0143984			22.1352	15.4004	20.1303	-2.34322	-3.49042	1.22795	-0.757954	1.61783	TRUE	TRUE	FALSE	FALSE	FALSE	0.695941	-2.91682	FALSE
Gtpbp1	GTP-binding protein 1	sp|O08582|GTPB1_MOUSE;sp|D2XV59|GTPB1_RAT	sp|O08582|GTPB1_MOUSE;sp|D2XV59|GTPB1_RAT	sp|O08582|GTPB1_MOUSE GTP-binding protein 1 OS=Mus musculus OX=10090 GN=Gtpbp1 PE=1 SV=2;sp|D2XV59|GTPB1_RAT GTP-binding protein 1 OS=Rattus norvegicus OX=10116 GN=Gtpbp1 PE=1 SV=1	4	4	7.9	0	9.1283	201	1.06044	0.350668	0.180781			18.5654		16.8741	-2.85874	-4.41	-2.34179	-3.74164	-1.63837	TRUE	TRUE	FALSE	TRUE	FALSE	-2.57393	-3.63437	FALSE
Gtpbp4	Nucleolar GTP-binding protein 1	sp|Q99ME9|NOG1_MOUSE;sp|Q99P77|NOG1_RAT	sp|Q99ME9|NOG1_MOUSE;sp|Q99P77|NOG1_RAT	sp|Q99ME9|NOG1_MOUSE Nucleolar GTP-binding protein 1 OS=Mus musculus OX=10090 GN=Gtpbp4 PE=1 SV=3;sp|Q99P77|NOG1_RAT Nucleolar GTP-binding protein 1 OS=Rattus norvegicus OX=10116 GN=Gtpbp4 PE=2 SV=3	7	2	13.1	0	16.762	1742	2.91048	0.0489855	0.041922			20.3749	12.1642	17.6412	-5.00927	-4.41016	-0.532371	-3.99409	-0.871238	TRUE	TRUE	FALSE	FALSE	FALSE	-1.79923	-4.70972	FALSE
H1-0	Histone H1.0	sp|P43278|H10_RAT	sp|P43278|H10_RAT	sp|P43278|H10_RAT Histone H1.0 OS=Rattus norvegicus OX=10116 GN=H1-0 PE=2 SV=2	7	2	28.4	0	21.088	760	8.81146	4.94791e-05	0.00107625			26.7789	21.6204	22.2482	-4.69092	-2.88568	5.87171	5.46209	3.73569	TRUE	TRUE	FALSE	FALSE	FALSE	5.02316	-3.7883	TRUE
H1-1	Histone H1.1	sp|D4A3K5|H11_RAT;sp|P43275|H11_MOUSE	sp|D4A3K5|H11_RAT;sp|P43275|H11_MOUSE	sp|D4A3K5|H11_RAT Histone H1.1 OS=Rattus norvegicus OX=10116 GN=H1-1 PE=1 SV=1;sp|P43275|H11_MOUSE Histone H1.1 OS=Mus musculus OX=10090 GN=H1-1 PE=1 SV=2	6	6	33.6	0	48.944	212	8.44365	6.4457e-05	0.00111201		13.481	28.0739	21.6658	22.9984	-3.1835	-2.26375	7.1667	5.50746	4.48591	TRUE	FALSE	FALSE	FALSE	FALSE	5.72002	-2.72363	TRUE
H1-4	Histone H1.4	sp|P15865|H14_RAT	sp|P15865|H14_RAT	sp|P15865|H14_RAT Histone H1.4 OS=Rattus norvegicus OX=10116 GN=H1-4 PE=1 SV=3	2	1	32.9	0	34.63	555	3.75347	0.146552	0.0923375			24.7567		19.4942	-2.87826	-4.81779	3.84946	-5.11488	0.981753	TRUE	TRUE	FALSE	TRUE	FALSE	-0.0945559	-3.84803	FALSE
H1-5	Histone H1.5	sp|D3ZBN0|H15_RAT	sp|D3ZBN0|H15_RAT	sp|D3ZBN0|H15_RAT Histone H1.5 OS=Rattus norvegicus OX=10116 GN=H1-5 PE=1 SV=1	5	1	24.3	0	26.909	204	4.04181	0.00902025	0.0123939	19.9182	17.7012	26.9709	21.4374	22.0045	-0.15024	1.95644	6.0637	5.27908	3.49198	FALSE	FALSE	FALSE	FALSE	FALSE	4.94492	0.903102	FALSE
H1fx	H1.10 linker histone	tr|D3ZIX4|D3ZIX4_RAT	tr|D3ZIX4|D3ZIX4_RAT	tr|D3ZIX4|D3ZIX4_RAT H1.10 linker histone OS=Rattus norvegicus OX=10116 GN=H1fx PE=1 SV=1	2	2	11.5	0	4.7481	2099	2.89066	0.0113184	0.0147342			21.8472	17.1112	19.3403	-1.96247	-2.00512	0.939976	0.952822	0.827816	TRUE	TRUE	FALSE	FALSE	FALSE	0.906872	-1.98379	FALSE
H2afy2	Core histone macro-H2A	tr|B1WC28|B1WC28_RAT;sp|Q8CCK0|H2AW_MOUSE	tr|B1WC28|B1WC28_RAT;sp|Q8CCK0|H2AW_MOUSE	tr|B1WC28|B1WC28_RAT Core histone macro-H2A OS=Rattus norvegicus OX=10116 GN=H2afy2 PE=1 SV=1;sp|Q8CCK0|H2AW_MOUSE Core histone macro-H2A.2 OS=Mus musculus OX=10090 GN=Macroh2a2 PE=1 SV=3	8	8	38.4	0	19.962	1615	3.36336	0.0134503	0.0168897			22.9528	15.9995	18.3774	-3.01056	-2.54835	2.04557	-0.158796	-0.135063	TRUE	TRUE	FALSE	FALSE	FALSE	0.583904	-2.77946	FALSE
H2afz	Histone H2A	tr|A0A0A0MXW3|A0A0A0MXW3_RAT;tr|D4AEC0|D4AEC0_RAT;sp|Q3THW5|H2AV_MOUSE;sp|P0C0S7|H2AZ_RAT;sp|P0C0S6|H2AZ_MOUSE	tr|A0A0A0MXW3|A0A0A0MXW3_RAT;tr|D4AEC0|D4AEC0_RAT;sp|Q3THW5|H2AV_MOUSE;sp|P0C0S7|H2AZ_RAT;sp|P0C0S6|H2AZ_MOUSE	tr|A0A0A0MXW3|A0A0A0MXW3_RAT Histone H2A OS=Rattus norvegicus OX=10116 GN=H2afz PE=3 SV=1;tr|D4AEC0|D4AEC0_RAT Histone H2A OS=Rattus norvegicus OX=10116 GN=H2afv PE=3 SV=1;sp|Q3THW5|H2AV_MOUSE Histone H2A.V OS=Mus musculus OX=10090 GN=H2az2 PE=1 SV=3;sp|P0	3	3	31.5	0	12.811	476	10.8506	5.75925e-06	0.00103127			27.9653	22.4942	24.8913	-3.25746	-5.26191	7.05809	6.33586	6.37881	TRUE	TRUE	FALSE	FALSE	FALSE	6.59092	-4.25968	TRUE
H4c1	Histone H4	sp|P62806|H4_MOUSE;sp|P62804|H4_RAT	sp|P62806|H4_MOUSE;sp|P62804|H4_RAT	sp|P62806|H4_MOUSE Histone H4 OS=Mus musculus OX=10090 GN=H4c1 PE=1 SV=2;sp|P62804|H4_RAT Histone H4 OS=Rattus norvegicus OX=10116 GN=H4c2 PE=1 SV=2	15	15	62.1	0	251.6	937	8.23238	0.000542853	0.00252004	24.9872	17.0162	33.7271	27.9695	27.8638	4.91878	1.27138	12.8199	11.8112	9.35136	FALSE	FALSE	FALSE	FALSE	FALSE	11.3275	3.09508	TRUE
Hars	Histidine--tRNA ligase, cytoplasmic	tr|Q4QQV4|Q4QQV4_RAT;sp|Q61035|HARS1_MOUSE;sp|Q99KK9|SYHM_MOUSE;tr|F1M9C9|F1M9C9_RAT	tr|Q4QQV4|Q4QQV4_RAT;sp|Q61035|HARS1_MOUSE	tr|Q4QQV4|Q4QQV4_RAT Histidine--tRNA ligase, cytoplasmic OS=Rattus norvegicus OX=10116 GN=Hars PE=1 SV=1;sp|Q61035|HARS1_MOUSE Histidine--tRNA ligase, cytoplasmic OS=Mus musculus OX=10090 GN=Hars1 PE=1 SV=2	7	7	14.6	0	31.246	2302	0.506752	0.765752	0.318537	20.9807		19.1449	15.5328	16.4222	0.912295	-4.9112	-1.76228	-0.625582	-2.09024	FALSE	TRUE	FALSE	FALSE	FALSE	-1.4927	-1.99945	FALSE
Hat1	Histone acetyltransferase type B catalytic subunit	sp|Q5M939|HAT1_RAT;sp|Q8BY71|HAT1_MOUSE	sp|Q5M939|HAT1_RAT	sp|Q5M939|HAT1_RAT Histone acetyltransferase type B catalytic subunit OS=Rattus norvegicus OX=10116 GN=Hat1 PE=2 SV=1	3	3	10.5	0	14.386	1232	2.15865	0.0708343	0.0542301			20.2296	13.9254	18.5946	-3.02178	-3.18112	-0.677588	-2.23296	0.0821449	TRUE	TRUE	FALSE	FALSE	FALSE	-0.942803	-3.10145	FALSE
Hbb-b1	Hemoglobin subunit beta-1	sp|P02088|HBB1_MOUSE;sp|P02089|HBB2_MOUSE	sp|P02088|HBB1_MOUSE;sp|P02089|HBB2_MOUSE	sp|P02088|HBB1_MOUSE Hemoglobin subunit beta-1 OS=Mus musculus OX=10090 GN=Hbb-b1 PE=1 SV=2;sp|P02089|HBB2_MOUSE Hemoglobin subunit beta-2 OS=Mus musculus OX=10090 GN=Hbb-b2 PE=1 SV=2	2	2	29.9	0	3.3878	385	4.7935	0.00874956	0.0121824				18.6727	16.582	-4.98294	-4.76493	-0.825165	2.5144	-1.93054	TRUE	TRUE	TRUE	FALSE	FALSE	-0.080435	-4.87393	FALSE
Hdac1	Histone deacetylase 1	sp|Q4QQW4|HDAC1_RAT;sp|O09106|HDAC1_MOUSE;tr|D3ZVU7|D3ZVU7_RAT;tr|D4AEB0|D4AEB0_RAT;sp|O88895|HDAC3_MOUSE;tr|A0A0G2K1C8|A0A0G2K1C8_RAT;sp|Q6P6W3|HDAC3_RAT	sp|Q4QQW4|HDAC1_RAT;sp|O09106|HDAC1_MOUSE;tr|D3ZVU7|D3ZVU7_RAT	sp|Q4QQW4|HDAC1_RAT Histone deacetylase 1 OS=Rattus norvegicus OX=10116 GN=Hdac1 PE=1 SV=1;sp|O09106|HDAC1_MOUSE Histone deacetylase 1 OS=Mus musculus OX=10090 GN=Hdac1 PE=1 SV=1;tr|D3ZVU7|D3ZVU7_RAT Histone deacetylase 1 OS=Rattus norvegicus OX=10116 GN=H	11	7	32.8	0	30.799	259	4.68368	0.00157393	0.00445212			21.9902	16.4818	20.8008	-3.5668	-3.33737	1.08297	0.323497	2.28832	TRUE	TRUE	FALSE	FALSE	FALSE	1.2316	-3.45209	TRUE
Hdac2	Histone deacetylase 2	tr|F7ENH8|F7ENH8_RAT;sp|P70288|HDAC2_MOUSE	tr|F7ENH8|F7ENH8_RAT;sp|P70288|HDAC2_MOUSE	tr|F7ENH8|F7ENH8_RAT Histone deacetylase 2 OS=Rattus norvegicus OX=10116 GN=Hdac2 PE=1 SV=1;sp|P70288|HDAC2_MOUSE Histone deacetylase 2 OS=Mus musculus OX=10090 GN=Hdac2 PE=1 SV=1	2	2	14.5	0	6.6044	1009	3.93985	0.00347202	0.00686038				14.2184	18.1662	-4.90728	-5.27269	-1.16418	-1.93992	-0.346293	TRUE	TRUE	TRUE	FALSE	FALSE	-1.15013	-5.08999	TRUE
Hdac6	Histone deacetylase 6	tr|A0A0G2QC41|A0A0G2QC41_RAT;tr|D3ZVD8|D3ZVD8_RAT;sp|Q9Z2V5|HDAC6_MOUSE	tr|A0A0G2QC41|A0A0G2QC41_RAT;tr|D3ZVD8|D3ZVD8_RAT	tr|A0A0G2QC41|A0A0G2QC41_RAT Histone deacetylase 6 OS=Rattus norvegicus OX=10116 GN=Hdac6 PE=1 SV=1;tr|D3ZVD8|D3ZVD8_RAT Histone deacetylase 6 OS=Rattus norvegicus OX=10116 GN=LOC108348065 PE=1 SV=2	5	5	4.8	0	7.0187	2038	1.35592	0.227438	0.131154			19.24	12.9248	14.9836	-3.51883	-4.81275	-1.66718	-3.23356	-3.52887	TRUE	TRUE	FALSE	FALSE	FALSE	-2.80987	-4.16579	FALSE
Hdgf	Hepatoma-derived growth factor	sp|P51859|HDGF_MOUSE	sp|P51859|HDGF_MOUSE	sp|P51859|HDGF_MOUSE Hepatoma-derived growth factor OS=Mus musculus OX=10090 GN=Hdgf PE=1 SV=2	4	1	22.8	0	9.1247	816	-0.00286809	0.99846	0.379235		16.1826	20.2537	13.4415	16.4685	-4.04159	0.437775	-0.653501	-2.71682	-2.044	TRUE	FALSE	FALSE	FALSE	FALSE	-1.80477	-1.80191	FALSE
Hdlbp	High density lipoprotein binding protein (Vigilin)	tr|Q3KRF2|Q3KRF2_RAT;sp|Q9Z1A6|VIGLN_RAT;sp|Q8VDJ3|VIGLN_MOUSE;tr|Q6P513|Q6P513_RAT	tr|Q3KRF2|Q3KRF2_RAT;sp|Q9Z1A6|VIGLN_RAT;sp|Q8VDJ3|VIGLN_MOUSE;tr|Q6P513|Q6P513_RAT	tr|Q3KRF2|Q3KRF2_RAT High density lipoprotein binding protein (Vigilin) OS=Rattus norvegicus OX=10116 GN=Hdlbp PE=1 SV=1;sp|Q9Z1A6|VIGLN_RAT Vigilin OS=Rattus norvegicus OX=10116 GN=Hdlbp PE=1 SV=1;sp|Q8VDJ3|VIGLN_MOUSE Vigilin OS=Mus musculus OX=10090 GN=	18	18	20.4	0	61.469	2292	0.275981	0.795524	0.327876			21.1244	14.2294	18.2567	-1.22942	-0.634215	0.217166	-1.92891	-0.255761	TRUE	TRUE	FALSE	FALSE	FALSE	-0.655836	-0.931818	FALSE
Hist1h1c	H1.2 linker histone, cluster member	tr|A0A0G2K654|A0A0G2K654_RAT	tr|A0A0G2K654|A0A0G2K654_RAT	tr|A0A0G2K654|A0A0G2K654_RAT H1.2 linker histone, cluster member OS=Rattus norvegicus OX=10116 GN=Hist1h1c PE=1 SV=1	15	3	42.5	0	75.533	2013	6.8258	0.000244641	0.00198997	22.7616	18.4828	31.5904	26.057	26.5548	2.69316	2.73799	10.6832	9.89864	8.04232	FALSE	FALSE	FALSE	FALSE	FALSE	9.54138	2.71558	TRUE
Hist1h2bq	Histone H2B	tr|G3V8B3|G3V8B3_RAT;sp|Q6ZWY9|H2B1C_MOUSE;sp|Q64478|H2B1H_MOUSE;sp|P10853|H2B1F_MOUSE;tr|A0A0G2JXI9|A0A0G2JXI9_RAT;sp|Q00715|H2B1_RAT;tr|G3V9C7|G3V9C7_RAT;sp|Q8CGP1|H2B1K_MOUSE;tr|M0R4L7|M0R4L7_RAT;tr|D3ZWM5|D3ZWM5_RAT;tr|A0A0G2JXE0|A0A0G2JXE0_RAT;sp|Q8CGP2|H2B1P_MOUSE;sp|Q64525|H2B2B_MOUSE;sp|Q64475|H2B1B_MOUSE;sp|P10854|H2B1M_MOUSE;tr|D3ZNH4|D3ZNH4_RAT;sp|Q00729|H2B1A_RAT;sp|P70696|H2B1A_MOUSE…	tr|G3V8B3|G3V8B3_RAT;sp|Q6ZWY9|H2B1C_MOUSE;sp|Q64478|H2B1H_MOUSE;sp|P10853|H2B1F_MOUSE;tr|A0A0G2JXI9|A0A0G2JXI9_RAT;sp|Q00715|H2B1_RAT;tr|G3V9C7|G3V9C7_RAT;sp|Q8CGP1|H2B1K_MOUSE;tr|M0R4L7|M0R4L7_RAT;tr|D3ZWM5|D3ZWM5_RAT;tr|A0A0G2JXE0|A0A0G2JXE0_RAT;sp|Q8CGP2|H2B1P_MOUSE;sp|Q64525|H2B2B_MOUSE;sp|Q64475|H2B1B_MOUSE;sp|P10854|H2B1M_MOUSE;tr|D3ZNH4|D3ZNH4_RAT;sp|Q00729|H2B1A_RAT;sp|P70696|H2B1A_MOUSE	tr|G3V8B3|G3V8B3_RAT Histone H2B OS=Rattus norvegicus OX=10116 GN=Hist1h2bq PE=3 SV=1;sp|Q6ZWY9|H2B1C_MOUSE Histone H2B type 1-C/E/G OS=Mus musculus OX=10090 GN=H2bc4 PE=1 SV=3;sp|Q64478|H2B1H_MOUSE Histone H2B type 1-H OS=Mus musculus OX=10090 GN=H2bc9 PE	11	1	65.9	0	185.91	492	4.75413	0.00233435	0.00533866	24.3669	22.334	31.9092	25.8218	28.4409	4.29851	6.58917	11.002	9.66351	9.92842	FALSE	FALSE	FALSE	FALSE	FALSE	10.198	5.44384	TRUE
Hist2h2ac	Histone H2A	tr|D4ACV3|D4ACV3_RAT;sp|Q64523|H2A2C_MOUSE;sp|Q6GSS7|H2A2A_MOUSE;sp|P0CC09|H2A2A_RAT	tr|D4ACV3|D4ACV3_RAT;sp|Q64523|H2A2C_MOUSE;sp|Q6GSS7|H2A2A_MOUSE;sp|P0CC09|H2A2A_RAT	tr|D4ACV3|D4ACV3_RAT Histone H2A OS=Rattus norvegicus OX=10116 GN=Hist2h2ac PE=3 SV=2;sp|Q64523|H2A2C_MOUSE Histone H2A type 2-C OS=Mus musculus OX=10090 GN=H2ac20 PE=1 SV=3;sp|Q6GSS7|H2A2A_MOUSE Histone H2A type 2-A OS=Mus musculus OX=10090 GN=Hist2h2aa1	6	0	59.5	0	130.86	478	8.5743	0.00417747	0.00776873		17.5876	32.7935	20.5474	27.7703	-1.96941	1.84282	11.8862	4.38903	9.25778	TRUE	FALSE	FALSE	FALSE	FALSE	8.51101	-0.0632925	TRUE
Hist2h3c2	Histone H3	tr|D3ZJ08|D3ZJ08_RAT;sp|P84228|H32_MOUSE	tr|D3ZJ08|D3ZJ08_RAT;sp|P84228|H32_MOUSE	tr|D3ZJ08|D3ZJ08_RAT Histone H3 OS=Rattus norvegicus OX=10116 GN=Hist2h3c2 PE=1 SV=1;sp|P84228|H32_MOUSE Histone H3.2 OS=Mus musculus OX=10090 GN=H3c2 PE=1 SV=2	8	1	50.7	0	127.73	1042	9.74947	0.00529219	0.00891633	24.3508		33.1166	25.1904	25.734	4.28235	-4.806	12.2094	9.03206	7.22151	FALSE	TRUE	FALSE	FALSE	FALSE	9.48764	-0.261821	TRUE
Hk2	Hexokinase-2	sp|P27881|HXK2_RAT;sp|O08528|HXK2_MOUSE;tr|M0R3X7|M0R3X7_RAT;sp|Q91W97|HKDC1_MOUSE	sp|P27881|HXK2_RAT;sp|O08528|HXK2_MOUSE	sp|P27881|HXK2_RAT Hexokinase-2 OS=Rattus norvegicus OX=10116 GN=Hk2 PE=1 SV=1;sp|O08528|HXK2_MOUSE Hexokinase-2 OS=Mus musculus OX=10090 GN=Hk2 PE=1 SV=1	9	8	12.1	0	18.043	662	2.36802	0.090016	0.0649379			20.0899	12.3199	15.9752	-3.69939	-5.83206	-0.817323	-3.83846	-2.53733	TRUE	TRUE	FALSE	FALSE	FALSE	-2.39771	-4.76572	FALSE
Hmga1	High mobility group protein HMG-I/HMG-Y	sp|Q8K585|HMGA1_RAT;sp|P17095|HMGA1_MOUSE;tr|D3ZAX1|D3ZAX1_RAT	sp|Q8K585|HMGA1_RAT	sp|Q8K585|HMGA1_RAT High mobility group protein HMG-I/HMG-Y OS=Rattus norvegicus OX=10116 GN=Hmga1 PE=1 SV=3	6	6	41.1	0	62.911	1650	6.48462	0.00184019	0.00477049	19.324		27.3598	22.0258	20.8438	-0.744398	-2.45727	6.45253	5.86747	2.33135	FALSE	TRUE	FALSE	FALSE	FALSE	4.88378	-1.60084	TRUE
Hmgb2	Uncharacterized protein	tr|D3ZS25|D3ZS25_RAT;sp|P52925|HMGB2_RAT;tr|D3ZN59|D3ZN59_RAT;sp|P30681|HMGB2_MOUSE;tr|A0A0G2KA73|A0A0G2KA73_RAT	tr|D3ZS25|D3ZS25_RAT;sp|P52925|HMGB2_RAT;tr|D3ZN59|D3ZN59_RAT;sp|P30681|HMGB2_MOUSE	tr|D3ZS25|D3ZS25_RAT Uncharacterized protein OS=Rattus norvegicus OX=10116 PE=3 SV=2;sp|P52925|HMGB2_RAT High mobility group protein B2 OS=Rattus norvegicus OX=10116 GN=Hmgb2 PE=2 SV=2;tr|D3ZN59|D3ZN59_RAT Similar to High mobility group protein 2 (HMG-2) O	3	3	18.2	0	6.0151	826	2.33298	0.0626414	0.0499501			22.8318	17.6322	18.1497	-0.727531	-1.91463	1.9246	1.47385	-0.362769	TRUE	TRUE	FALSE	FALSE	FALSE	1.01189	-1.32108	FALSE
Hmgcs1	Hydroxymethylglutaryl-CoA synthase, cytoplasmic	sp|P17425|HMCS1_RAT;sp|Q8JZK9|HMCS1_MOUSE;sp|P54869|HMCS2_MOUSE;sp|P22791|HMCS2_RAT	sp|P17425|HMCS1_RAT;sp|Q8JZK9|HMCS1_MOUSE	sp|P17425|HMCS1_RAT Hydroxymethylglutaryl-CoA synthase, cytoplasmic OS=Rattus norvegicus OX=10116 GN=Hmgcs1 PE=1 SV=1;sp|Q8JZK9|HMCS1_MOUSE Hydroxymethylglutaryl-CoA synthase, cytoplasmic OS=Mus musculus OX=10090 GN=Hmgcs1 PE=1 SV=1	12	12	30.6	0	33.794	574	4.81754	0.00114905	0.00391753			22.2429	16.8069	19.9513	-4.44911	-2.90393	1.33567	0.648543	1.43886	TRUE	TRUE	FALSE	FALSE	FALSE	1.14102	-3.67652	TRUE
Hnrnpa1	Helix-destabilizing protein	tr|Q6P6G9|Q6P6G9_RAT;tr|Q5I0M7|Q5I0M7_RAT;sp|P49312|ROA1_MOUSE;sp|P04256|ROA1_RAT;tr|F1M2S4|F1M2S4_RAT;tr|D4ACJ7|D4ACJ7_RAT;tr|F1M6C7|F1M6C7_RAT	tr|Q6P6G9|Q6P6G9_RAT;tr|Q5I0M7|Q5I0M7_RAT;sp|P49312|ROA1_MOUSE;sp|P04256|ROA1_RAT	tr|Q6P6G9|Q6P6G9_RAT Helix-destabilizing protein OS=Rattus norvegicus OX=10116 GN=Hnrnpa1 PE=1 SV=1;tr|Q5I0M7|Q5I0M7_RAT Helix-destabilizing protein OS=Rattus norvegicus OX=10116 GN=Hnrnpa1 PE=1 SV=1;sp|P49312|ROA1_MOUSE Heterogeneous nuclear ribonucleopro	14	13	43.8	0	52.032	395	0.884883	0.467502	0.222746	20.779	19.3027	23.6933	20.0856	20.8566	0.710588	3.55794	2.78605	3.9273	2.34409	FALSE	FALSE	FALSE	FALSE	FALSE	3.01915	2.13427	FALSE
Hnrnpa2b1	Heterogeneous nuclear ribonucleoproteins A2/B1	tr|F1LNF1|F1LNF1_RAT;sp|O88569|ROA2_MOUSE;sp|A7VJC2|ROA2_RAT;tr|F1LM82|F1LM82_RAT	tr|F1LNF1|F1LNF1_RAT;sp|O88569|ROA2_MOUSE;sp|A7VJC2|ROA2_RAT;tr|F1LM82|F1LM82_RAT	tr|F1LNF1|F1LNF1_RAT Heterogeneous nuclear ribonucleoproteins A2/B1 OS=Rattus norvegicus OX=10116 GN=Hnrnpa2b1 PE=1 SV=1;sp|O88569|ROA2_MOUSE Heterogeneous nuclear ribonucleoproteins A2/B1 OS=Mus musculus OX=10090 GN=Hnrnpa2b1 PE=1 SV=2;sp|A7VJC2|ROA2_RAT	16	16	45.5	0	54.14	165	0.318814	0.80497	0.329496	20.5453	19.7922	22.8914	19.538	20.8915	0.476873	4.0474	1.98417	3.37968	2.379	FALSE	FALSE	FALSE	FALSE	FALSE	2.58095	2.26213	FALSE
Hnrnpa3	Heterogeneous nuclear ribonucleoprotein A3	sp|Q8BG05|ROA3_MOUSE;sp|Q6URK4|ROA3_RAT	sp|Q8BG05|ROA3_MOUSE;sp|Q6URK4|ROA3_RAT	sp|Q8BG05|ROA3_MOUSE Heterogeneous nuclear ribonucleoprotein A3 OS=Mus musculus OX=10090 GN=Hnrnpa3 PE=1 SV=1;sp|Q6URK4|ROA3_RAT Heterogeneous nuclear ribonucleoprotein A3 OS=Rattus norvegicus OX=10116 GN=Hnrnpa3 PE=1 SV=1	13	5	31.4	0	70.615	1520	3.68599	0.0539819	0.0448413		18.0401	24.0552	18.9283	21.6442	-3.63422	2.29535	3.14801	2.76997	3.13168	TRUE	FALSE	FALSE	FALSE	FALSE	3.01655	-0.669436	FALSE
Hnrnpab	CArG-binding factor A	tr|Q9QX80|Q9QX80_RAT;sp|Q99020|ROAA_MOUSE;tr|Q9QX81|Q9QX81_RAT	tr|Q9QX80|Q9QX80_RAT;sp|Q99020|ROAA_MOUSE;tr|Q9QX81|Q9QX81_RAT	tr|Q9QX80|Q9QX80_RAT CArG-binding factor A OS=Rattus norvegicus OX=10116 GN=Hnrnpab PE=1 SV=1;sp|Q99020|ROAA_MOUSE Heterogeneous nuclear ribonucleoprotein A/B OS=Mus musculus OX=10090 GN=Hnrnpab PE=1 SV=1;tr|Q9QX81|Q9QX81_RAT Heterogeneous nuclear ribonucl	5	5	21.8	0	20.546	1718	4.16545	0.0175518	0.0205321		15.7407	22.6759	18.3517	20.0876	-4.63542	-0.00409096	1.76863	2.19336	1.57509	TRUE	FALSE	FALSE	FALSE	FALSE	1.84569	-2.31975	FALSE
Hnrnpd	Heterogeneous nuclear ribonucleoprotein D0	sp|Q60668|HNRPD_MOUSE;tr|M0R9X3|M0R9X3_RAT	sp|Q60668|HNRPD_MOUSE	sp|Q60668|HNRPD_MOUSE Heterogeneous nuclear ribonucleoprotein D0 OS=Mus musculus OX=10090 GN=Hnrnpd PE=1 SV=2	6	1	20	0	18.973	1295	3.01373	0.0123639	0.0159351	18.7819	15.7168	23.3176	18.7522	20.5778	-1.28648	-0.0279746	2.41032	2.59385	2.06534	FALSE	FALSE	FALSE	FALSE	FALSE	2.3565	-0.657227	FALSE
Hnrnpf	Heterogeneous nuclear ribonucleoprotein F	sp|Q9Z2X1|HNRPF_MOUSE;sp|Q794E4|HNRPF_RAT	sp|Q9Z2X1|HNRPF_MOUSE;sp|Q794E4|HNRPF_RAT	sp|Q9Z2X1|HNRPF_MOUSE Heterogeneous nuclear ribonucleoprotein F OS=Mus musculus OX=10090 GN=Hnrnpf PE=1 SV=3;sp|Q794E4|HNRPF_RAT Heterogeneous nuclear ribonucleoprotein F OS=Rattus norvegicus OX=10116 GN=Hnrnpf PE=1 SV=3	7	7	36.4	0	47.5	1534	3.80896	0.00577028	0.00936921			22.8854	17.3433	19.5752	-1.41947	-3.3812	1.9782	1.18492	1.06275	TRUE	TRUE	FALSE	FALSE	FALSE	1.40863	-2.40034	TRUE
Hnrnph1	Heterogeneous nuclear ribonucleoprotein H	tr|A0A0G2JTG7|A0A0G2JTG7_RAT;sp|O35737|HNRH1_MOUSE;sp|Q8VHV7|HNRH1_RAT;tr|G3V9Q3|G3V9Q3_RAT;sp|Q6AY09|HNRH2_RAT;sp|P70333|HNRH2_MOUSE;tr|Q499R8|Q499R8_RAT	tr|A0A0G2JTG7|A0A0G2JTG7_RAT;sp|O35737|HNRH1_MOUSE;sp|Q8VHV7|HNRH1_RAT;tr|G3V9Q3|G3V9Q3_RAT;sp|Q6AY09|HNRH2_RAT;sp|P70333|HNRH2_MOUSE;tr|Q499R8|Q499R8_RAT	tr|A0A0G2JTG7|A0A0G2JTG7_RAT Heterogeneous nuclear ribonucleoprotein H OS=Rattus norvegicus OX=10116 GN=Hnrnph1 PE=1 SV=1;sp|O35737|HNRH1_MOUSE Heterogeneous nuclear ribonucleoprotein H OS=Mus musculus OX=10090 GN=Hnrnph1 PE=1 SV=3;sp|Q8VHV7|HNRH1_RAT Hete	10	8	30.3	0	63.459	293	1.66476	0.0999679	0.0697757	21.1956	17.0581	23.4039	19.1748	21.6543	1.12721	1.31332	2.4967	3.01651	3.14185	FALSE	FALSE	FALSE	FALSE	FALSE	2.88502	1.22027	FALSE
Hnrnpk	Heterogeneous nuclear ribonucleoprotein K	sp|P61980|HNRPK_RAT;sp|P61979|HNRPK_MOUSE;tr|Q5D059|Q5D059_RAT;tr|M0R9K1|M0R9K1_RAT	sp|P61980|HNRPK_RAT;sp|P61979|HNRPK_MOUSE;tr|Q5D059|Q5D059_RAT;tr|M0R9K1|M0R9K1_RAT	sp|P61980|HNRPK_RAT Heterogeneous nuclear ribonucleoprotein K OS=Rattus norvegicus OX=10116 GN=Hnrnpk PE=1 SV=1;sp|P61979|HNRPK_MOUSE Heterogeneous nuclear ribonucleoprotein K OS=Mus musculus OX=10090 GN=Hnrnpk PE=1 SV=1;tr|Q5D059|Q5D059_RAT Heterogeneous	13	13	34.3	0	46.567	902	2.42027	0.0314633	0.0302501	18.9799	15.6797	22.9802	17.5599	20.5684	-1.08856	-0.0650666	2.07293	1.40155	2.0559	FALSE	FALSE	FALSE	FALSE	FALSE	1.84346	-0.576811	FALSE
Hnrnpl	Heterogeneous nuclear ribonucleoprotein L	tr|F2Z3R2|F2Z3R2_RAT;sp|Q8R081|HNRPL_MOUSE;sp|F1LQ48|HNRPL_RAT;tr|F1M040|F1M040_RAT	tr|F2Z3R2|F2Z3R2_RAT;sp|Q8R081|HNRPL_MOUSE;sp|F1LQ48|HNRPL_RAT	tr|F2Z3R2|F2Z3R2_RAT Heterogeneous nuclear ribonucleoprotein L OS=Rattus norvegicus OX=10116 GN=Hnrnpl PE=1 SV=1;sp|Q8R081|HNRPL_MOUSE Heterogeneous nuclear ribonucleoprotein L OS=Mus musculus OX=10090 GN=Hnrnpl PE=1 SV=2;sp|F1LQ48|HNRPL_RAT Heterogeneous	14	14	36.2	0	48.482	224	5.72245	0.00054303	0.00252004			23.1833	16.7848	21.1248	-3.50535	-4.263	2.27604	0.62648	2.61229	TRUE	TRUE	FALSE	FALSE	FALSE	1.83827	-3.88418	TRUE
Hnrnpll	Heterogeneous nuclear ribonucleoprotein L-like	tr|D4A3E1|D4A3E1_RAT;sp|Q921F4|HNRLL_MOUSE	tr|D4A3E1|D4A3E1_RAT;sp|Q921F4|HNRLL_MOUSE	tr|D4A3E1|D4A3E1_RAT Heterogeneous nuclear ribonucleoprotein L-like OS=Rattus norvegicus OX=10116 GN=Hnrnpll PE=1 SV=1;sp|Q921F4|HNRLL_MOUSE Heterogeneous nuclear ribonucleoprotein L-like OS=Mus musculus OX=10090 GN=Hnrnpll PE=1 SV=3	5	5	11.8	0	17.291	1703	1.74401	0.199966	0.118324			18.9885		18.0431	-4.72725	-2.91235	-1.91877	-3.83921	-0.469405	TRUE	TRUE	FALSE	TRUE	FALSE	-2.0758	-3.8198	FALSE
Hnrnpm	Heterogeneous nuclear ribonucleoprotein M	tr|F1LV13|F1LV13_RAT;tr|F1M3D3|F1M3D3_RAT;sp|Q9D0E1|HNRPM_MOUSE;sp|Q62826|HNRPM_RAT;tr|A0A0G2JVD4|A0A0G2JVD4_RAT	tr|F1LV13|F1LV13_RAT;tr|F1M3D3|F1M3D3_RAT;sp|Q9D0E1|HNRPM_MOUSE;sp|Q62826|HNRPM_RAT	tr|F1LV13|F1LV13_RAT Heterogeneous nuclear ribonucleoprotein M OS=Rattus norvegicus OX=10116 GN=Hnrnpm PE=1 SV=1;tr|F1M3D3|F1M3D3_RAT Heterogeneous nuclear ribonucleoprotein M OS=Rattus norvegicus OX=10116 GN=Hnrnpm PE=1 SV=1;sp|Q9D0E1|HNRPM_MOUSE Heteroge	14	14	28.3	0	56.299	1792	2.87024	0.103227	0.0712179		16.1148	21.8573	16.2982	18.8724	-5.14387	0.369965	0.950036	0.139872	0.359949	TRUE	FALSE	FALSE	FALSE	FALSE	0.483286	-2.38695	FALSE
Hnrnpr	Heterogeneous nuclear ribonucleoprotein R	tr|Q566E4|Q566E4_RAT	tr|Q566E4|Q566E4_RAT	tr|Q566E4|Q566E4_RAT Heterogeneous nuclear ribonucleoprotein R OS=Rattus norvegicus OX=10116 GN=Hnrnpr PE=1 SV=1	5	5	13.3	0	11.082	2310	1.941	0.11155	0.0756014			19.4889	14.8525	15.8929	-4.88865	-2.55587	-1.41835	-1.30585	-2.61956	TRUE	TRUE	FALSE	FALSE	FALSE	-1.78126	-3.72226	FALSE
Hnrnpu	Heterogeneous nuclear ribonucleoprotein U	sp|Q6IMY8|HNRPU_RAT;sp|Q8VEK3|HNRPU_MOUSE;tr|A0A0G2JZ52|A0A0G2JZ52_RAT	sp|Q6IMY8|HNRPU_RAT;sp|Q8VEK3|HNRPU_MOUSE;tr|A0A0G2JZ52|A0A0G2JZ52_RAT	sp|Q6IMY8|HNRPU_RAT Heterogeneous nuclear ribonucleoprotein U OS=Rattus norvegicus OX=10116 GN=Hnrnpu PE=1 SV=1;sp|Q8VEK3|HNRPU_MOUSE Heterogeneous nuclear ribonucleoprotein U OS=Mus musculus OX=10090 GN=Hnrnpu PE=1 SV=1;tr|A0A0G2JZ52|A0A0G2JZ52_RAT Hetero	13	13	15.4	0	69.13	1476	6.47444	0.000209374	0.00181495		13.4204	24.2507	19.3136	21.4292	-4.34745	-2.32444	3.34345	3.15532	2.91672	TRUE	FALSE	FALSE	FALSE	FALSE	3.1385	-3.33594	TRUE
Hnrnpul1	Heterogeneous nuclear ribonucleoprotein U-like 1	tr|D4A962|D4A962_RAT;sp|Q8VDM6|HNRL1_MOUSE	tr|D4A962|D4A962_RAT;sp|Q8VDM6|HNRL1_MOUSE	tr|D4A962|D4A962_RAT Heterogeneous nuclear ribonucleoprotein U-like 1 OS=Rattus norvegicus OX=10116 GN=Hnrnpul1 PE=1 SV=1;sp|Q8VDM6|HNRL1_MOUSE Heterogeneous nuclear ribonucleoprotein U-like protein 1 OS=Mus musculus OX=10090 GN=Hnrnpul1 PE=1 SV=1	5	5	7	0	10.803	1668	3.57506	0.00561553	0.00922948			19.2881	14.3279	17.5489	-4.42463	-5.66763	-1.61916	-1.83043	-0.963619	TRUE	TRUE	FALSE	FALSE	FALSE	-1.47107	-5.04613	TRUE
Hnrnpul2	Heterogeneous nuclear ribonucleoprotein U-like 2	tr|D4ABT8|D4ABT8_RAT;sp|Q00PI9|HNRL2_MOUSE	tr|D4ABT8|D4ABT8_RAT;sp|Q00PI9|HNRL2_MOUSE	tr|D4ABT8|D4ABT8_RAT Heterogeneous nuclear ribonucleoprotein U-like 2 OS=Rattus norvegicus OX=10116 GN=Hnrnpul2 PE=1 SV=1;sp|Q00PI9|HNRL2_MOUSE Heterogeneous nuclear ribonucleoprotein U-like protein 2 OS=Mus musculus OX=10090 GN=Hnrnpul2 PE=1 SV=2	13	13	21.9	0	34.03	1086	2.98542	0.0179287	0.0206775		12.9419	20.4034	16.004	19.9591	-2.64232	-2.80287	-0.503796	-0.154377	1.44666	TRUE	FALSE	FALSE	FALSE	FALSE	0.26283	-2.72259	FALSE
Hp1bp3	Heterochromatin protein 1-binding protein 3	sp|Q6P747|HP1B3_RAT;sp|Q3TEA8|HP1B3_MOUSE;tr|A0A096MKG6|A0A096MKG6_RAT;tr|F1M6V1|F1M6V1_RAT	sp|Q6P747|HP1B3_RAT;sp|Q3TEA8|HP1B3_MOUSE;tr|A0A096MKG6|A0A096MKG6_RAT;tr|F1M6V1|F1M6V1_RAT	sp|Q6P747|HP1B3_RAT Heterochromatin protein 1-binding protein 3 OS=Rattus norvegicus OX=10116 GN=Hp1bp3 PE=1 SV=1;sp|Q3TEA8|HP1B3_MOUSE Heterochromatin protein 1-binding protein 3 OS=Mus musculus OX=10090 GN=Hp1bp3 PE=1 SV=1;tr|A0A096MKG6|A0A096MKG6_RAT He	4	4	7.4	0	7.0715	1146	3.25935	0.00859022	0.0120588			20.2899	14.3727	16.92	-4.92452	-4.25785	-0.617376	-1.7856	-1.59251	TRUE	TRUE	FALSE	FALSE	FALSE	-1.33183	-4.59118	FALSE
Hpcal1	Hippocalcin-like protein 1	sp|P62749|HPCL1_RAT;sp|P62748|HPCL1_MOUSE;sp|P84076|HPCA_RAT;sp|P84075|HPCA_MOUSE	sp|P62749|HPCL1_RAT;sp|P62748|HPCL1_MOUSE	sp|P62749|HPCL1_RAT Hippocalcin-like protein 1 OS=Rattus norvegicus OX=10116 GN=Hpcal1 PE=1 SV=2;sp|P62748|HPCL1_MOUSE Hippocalcin-like protein 1 OS=Mus musculus OX=10090 GN=Hpcal1 PE=1 SV=2	5	5	30.1	0	10.501	933	2.25169	0.0690794	0.0533478			20.0054	14.0062	18.9042	-2.76584	-3.51233	-0.90184	-2.1521	0.391761	TRUE	TRUE	FALSE	FALSE	FALSE	-0.887391	-3.13908	FALSE
Hprt1	Hypoxanthine-guanine phosphoribosyltransferase	sp|P27605|HPRT_RAT;sp|P00493|HPRT_MOUSE	sp|P27605|HPRT_RAT;sp|P00493|HPRT_MOUSE	sp|P27605|HPRT_RAT Hypoxanthine-guanine phosphoribosyltransferase OS=Rattus norvegicus OX=10116 GN=Hprt1 PE=1 SV=1;sp|P00493|HPRT_MOUSE Hypoxanthine-guanine phosphoribosyltransferase OS=Mus musculus OX=10090 GN=Hprt1 PE=1 SV=3	3	3	16.5	0	9.9335	378	0.612483	0.669111	0.290477	19.6468		20.6291	13.2566	19.923	-0.421604	-1.98294	-0.278153	-2.90173	1.41052	FALSE	TRUE	FALSE	FALSE	FALSE	-0.589788	-1.20227	FALSE
Hs3st1	Heparan sulfate glucosamine 3-O-sulfotransferase 1	sp|Q9ESG5|HS3S1_RAT;sp|O35310|HS3S1_MOUSE;tr|G3V7E2|G3V7E2_RAT	sp|Q9ESG5|HS3S1_RAT;sp|O35310|HS3S1_MOUSE;tr|G3V7E2|G3V7E2_RAT	sp|Q9ESG5|HS3S1_RAT Heparan sulfate glucosamine 3-O-sulfotransferase 1 OS=Rattus norvegicus OX=10116 GN=Hs3st1 PE=2 SV=1;sp|O35310|HS3S1_MOUSE Heparan sulfate glucosamine 3-O-sulfotransferase 1 OS=Mus musculus OX=10090 GN=Hs3st1 PE=1 SV=1;tr|G3V7E2|G3V7E2_	3	3	10.6	0	7.1562	278	1.82853	0.429725	0.208254			20.6195		18.1268	-3.51636	-5.69594	-0.287703	-7.65944	-0.385721	TRUE	TRUE	FALSE	TRUE	FALSE	-2.77762	-4.60615	FALSE
Hsd17b4	Peroxisomal multifunctional enzyme type 2	sp|P97852|DHB4_RAT;tr|Q6IN39|Q6IN39_RAT;sp|P51660|DHB4_MOUSE	sp|P97852|DHB4_RAT;tr|Q6IN39|Q6IN39_RAT	sp|P97852|DHB4_RAT Peroxisomal multifunctional enzyme type 2 OS=Rattus norvegicus OX=10116 GN=Hsd17b4 PE=1 SV=3;tr|Q6IN39|Q6IN39_RAT Hsd17b4 protein OS=Rattus norvegicus OX=10116 GN=Hsd17b4 PE=1 SV=1	11	11	21.2	0	26.594	1077	2.70178	0.042813	0.0380954		13.1819	21.456	16.2092	16.4747	-3.79947	-2.56285	0.548805	0.0508723	-2.03781	TRUE	FALSE	FALSE	FALSE	FALSE	-0.479379	-3.18116	FALSE
Hsp90aa1	Heat shock protein HSP 90-alpha	sp|P82995|HS90A_RAT;sp|P07901|HS90A_MOUSE;tr|D3ZXC7|D3ZXC7_RAT	sp|P82995|HS90A_RAT;sp|P07901|HS90A_MOUSE	sp|P82995|HS90A_RAT Heat shock protein HSP 90-alpha OS=Rattus norvegicus OX=10116 GN=Hsp90aa1 PE=1 SV=3;sp|P07901|HS90A_MOUSE Heat shock protein HSP 90-alpha OS=Mus musculus OX=10090 GN=Hsp90aa1 PE=1 SV=4	21	21	39.3	0	149.58	1030	0.934833	0.323658	0.169872	22.7536	18.2404	24.6303	19.7961	21.7274	2.68523	2.49558	3.72306	3.63776	3.21489	FALSE	FALSE	FALSE	FALSE	FALSE	3.52524	2.5904	FALSE
Hsp90ab1	Heat shock protein HSP 90-beta	sp|P34058|HS90B_RAT;sp|P11499|HS90B_MOUSE;tr|A0A0G2K793|A0A0G2K793_RAT	sp|P34058|HS90B_RAT;sp|P11499|HS90B_MOUSE;tr|A0A0G2K793|A0A0G2K793_RAT	sp|P34058|HS90B_RAT Heat shock protein HSP 90-beta OS=Rattus norvegicus OX=10116 GN=Hsp90ab1 PE=1 SV=4;sp|P11499|HS90B_MOUSE Heat shock protein HSP 90-beta OS=Mus musculus OX=10090 GN=Hsp90ab1 PE=1 SV=3;tr|A0A0G2K793|A0A0G2K793_RAT Heat shock protein HSP 9	46	29	54.3	0	323.31	506	1.95266	0.0635597	0.0504578	24.5768	21.1905	27.8433	23.0224	25.5014	4.50834	5.44572	6.93603	6.86411	6.98891	FALSE	FALSE	FALSE	FALSE	FALSE	6.92968	4.97703	FALSE
Hsp90b1	Endoplasmin	sp|P08113|ENPL_MOUSE;tr|A0A0G2K4I4|A0A0G2K4I4_RAT	sp|P08113|ENPL_MOUSE;tr|A0A0G2K4I4|A0A0G2K4I4_RAT	sp|P08113|ENPL_MOUSE Endoplasmin OS=Mus musculus OX=10090 GN=Hsp90b1 PE=1 SV=2;tr|A0A0G2K4I4|A0A0G2K4I4_RAT Endoplasmin OS=Rattus norvegicus OX=10116 GN=Hsp90b1 PE=1 SV=1	26	1	34.2	0	253.23	452	0.894349	0.37735	0.190785	22.1294	18.2697	24.7801	19.5201	20.8398	2.06102	2.52495	3.87284	3.36181	2.32736	FALSE	FALSE	FALSE	FALSE	FALSE	3.18733	2.29299	FALSE
Hspa14	Heat shock 70 kDa protein 14	sp|Q6AYB4|HSP7E_RAT;sp|Q99M31|HSP7E_MOUSE	sp|Q6AYB4|HSP7E_RAT;sp|Q99M31|HSP7E_MOUSE	sp|Q6AYB4|HSP7E_RAT Heat shock 70 kDa protein 14 OS=Rattus norvegicus OX=10116 GN=Hspa14 PE=2 SV=1;sp|Q99M31|HSP7E_MOUSE Heat shock 70 kDa protein 14 OS=Mus musculus OX=10090 GN=Hspa14 PE=1 SV=2	4	4	10.6	0	8.1261	1457	0.838585	0.507977	0.236988			19.3994	14.294	17.3409	-0.583221	-4.12312	-1.50782	-1.86436	-1.17158	TRUE	TRUE	FALSE	FALSE	FALSE	-1.51458	-2.35317	FALSE
Hspa1a	Heat shock 70 kDa protein 1A	sp|Q61696|HS71A_MOUSE;sp|P0DMW1|HS71B_RAT;sp|P0DMW0|HS71A_RAT;sp|P17879|HS71B_MOUSE	sp|Q61696|HS71A_MOUSE;sp|P0DMW1|HS71B_RAT;sp|P0DMW0|HS71A_RAT;sp|P17879|HS71B_MOUSE	sp|Q61696|HS71A_MOUSE Heat shock 70 kDa protein 1A OS=Mus musculus OX=10090 GN=Hspa1a PE=1 SV=2;sp|P0DMW1|HS71B_RAT Heat shock 70 kDa protein 1B OS=Rattus norvegicus OX=10116 GN=Hspa1b PE=2 SV=1;sp|P0DMW0|HS71A_RAT Heat shock 70 kDa protein 1A OS=Rattus no	2	1	12.5	0	13.345	480	-1.49766	0.299041	0.160558	19.8136		17.178	14.5139	13.8575	-0.254823	-3.43564	-3.72926	-1.64442	-4.65499	FALSE	TRUE	FALSE	FALSE	FALSE	-3.34289	-1.84523	FALSE
Hspa4	Heat shock 70 kDa protein 4	tr|F1LRV4|F1LRV4_RAT;sp|O88600|HSP74_RAT//sp|Q61316|HSP74_MOUSE	tr|F1LRV4|F1LRV4_RAT;sp|O88600|HSP74_RAT//sp|Q61316|HSP74_MOUSE	tr|F1LRV4|F1LRV4_RAT Heat shock 70 kDa protein 4 OS=Rattus norvegicus OX=10116 GN=Hspa4 PE=1 SV=1;sp|O88600|HSP74_RAT Heat shock 70 kDa protein 4 OS=Rattus norvegicus OX=10116 GN=Hspa4 PE=1 SV=1//sp|Q61316|HSP74_MOUSE Heat shock 70 kDa protein 4 OS=Mus musculus OX=10090 GN=Hspa4 PE=1 SV=1	32//2	9//2	46.9//35.1	0//0	196.99//50.052	358//1319	3.11942	0.0145992	0.0180374	20.8154	14.6687	23.4585	18.9596	22.0245	0.746977	-1.07608	2.55129	2.80129	3.51203	FALSE	FALSE	FALSE	FALSE	FALSE	2.95487	-0.164549	FALSE
Hspa5	Endoplasmic reticulum chaperone BiP	sp|P06761|BIP_RAT;sp|P20029|BIP_MOUSE	sp|P06761|BIP_RAT;sp|P20029|BIP_MOUSE	sp|P06761|BIP_RAT Endoplasmic reticulum chaperone BiP OS=Rattus norvegicus OX=10116 GN=Hspa5 PE=1 SV=1;sp|P20029|BIP_MOUSE Endoplasmic reticulum chaperone BiP OS=Mus musculus OX=10090 GN=Hspa5 PE=1 SV=3	32	32	50.2	0	323.31	431	-0.245994	0.795401	0.327876	25.0485	20.1187	25.8332	20.5775	22.4604	4.9801	4.37391	4.92596	4.41912	3.94795	FALSE	FALSE	FALSE	FALSE	FALSE	4.43101	4.677	FALSE
Hspa8	Heat shock cognate 71 kDa protein	sp|P63018|HSP7C_RAT;sp|P63017|HSP7C_MOUSE;tr|D4A4S3|D4A4S3_RAT;tr|M0RCB1|M0RCB1_RAT;tr|M0R8M9|M0R8M9_RAT;tr|F1LZI1|F1LZI1_RAT;tr|A0A0G2JVI3|A0A0G2JVI3_RAT;tr|A0A0G2JUT0|A0A0G2JUT0_RAT;sp|P17156|HSP72_MOUSE;sp|P14659|HSP72_RAT	sp|P63018|HSP7C_RAT;sp|P63017|HSP7C_MOUSE;tr|D4A4S3|D4A4S3_RAT;tr|M0RCB1|M0RCB1_RAT;tr|M0R8M9|M0R8M9_RAT;tr|F1LZI1|F1LZI1_RAT;tr|A0A0G2JVI3|A0A0G2JVI3_RAT	sp|P63018|HSP7C_RAT Heat shock cognate 71 kDa protein OS=Rattus norvegicus OX=10116 GN=Hspa8 PE=1 SV=1;sp|P63017|HSP7C_MOUSE Heat shock cognate 71 kDa protein OS=Mus musculus OX=10090 GN=Hspa8 PE=1 SV=1;tr|D4A4S3|D4A4S3_RAT Heat shock cognate 71 kDa protei	37	31	63	0	323.31	965	1.64651	0.100294	0.0698759	25.3927	20.9434	27.8309	22.8389	25.6322	5.32432	5.19863	6.9237	6.68053	7.11972	FALSE	FALSE	FALSE	FALSE	FALSE	6.90798	5.26147	FALSE
Hspa9	75 kDa glucose-regulated protein	tr|F1M953|F1M953_RAT;sp|P48721|GRP75_RAT;sp|P38647|GRP75_MOUSE	tr|F1M953|F1M953_RAT;sp|P48721|GRP75_RAT;sp|P38647|GRP75_MOUSE	tr|F1M953|F1M953_RAT 75 kDa glucose-regulated protein OS=Rattus norvegicus OX=10116 GN=Hspa9 PE=1 SV=1;sp|P48721|GRP75_RAT Stress-70 protein, mitochondrial OS=Rattus norvegicus OX=10116 GN=Hspa9 PE=1 SV=3;sp|P38647|GRP75_MOUSE Stress-70 protein, mitochondr	17	17	31.7	0	41.719	787	0.74033	0.615368	0.272722	16.8205	16.7686	21.4139	16.1583	16.8907	-3.24789	1.02383	0.506672	0	-1.62177	FALSE	FALSE	FALSE	FALSE	FALSE	-0.371699	-1.11203	FALSE
Hspb1	Heat shock 27 kDa protein	tr|G3V913|G3V913_RAT;sp|P42930|HSPB1_RAT;sp|P14602|HSPB1_MOUSE	tr|G3V913|G3V913_RAT;sp|P42930|HSPB1_RAT;sp|P14602|HSPB1_MOUSE	tr|G3V913|G3V913_RAT Heat shock 27 kDa protein OS=Rattus norvegicus OX=10116 GN=Hspb1 PE=1 SV=1;sp|P42930|HSPB1_RAT Heat shock protein beta-1 OS=Rattus norvegicus OX=10116 GN=Hspb1 PE=1 SV=1;sp|P14602|HSPB1_MOUSE Heat shock protein beta-1 OS=Mus musculus O	10	10	62.1	0	21.94	2273	4.39806	0.0356473	0.0332036		16.3072	22.4253	18.8856	19.7079	-5.73131	0.562389	1.51812	2.72727	1.19541	TRUE	FALSE	FALSE	FALSE	FALSE	1.8136	-2.58446	FALSE
Hspd1	60 kDa heat shock protein, mitochondrial	sp|P63039|CH60_RAT;sp|P63038|CH60_MOUSE	sp|P63039|CH60_RAT;sp|P63038|CH60_MOUSE	sp|P63039|CH60_RAT 60 kDa heat shock protein, mitochondrial OS=Rattus norvegicus OX=10116 GN=Hspd1 PE=1 SV=1;sp|P63038|CH60_MOUSE 60 kDa heat shock protein, mitochondrial OS=Mus musculus OX=10090 GN=Hspd1 PE=1 SV=1	18	18	40	0	45.604	968	0.734927	0.642794	0.282244		18.2511	22.4825	17.6858	17.9248	-2.29943	2.5063	1.57531	1.52746	-0.587685	TRUE	FALSE	FALSE	FALSE	FALSE	0.838362	0.103434	FALSE
Hspe1	10 kDa heat shock protein, mitochondrial	sp|P26772|CH10_RAT;tr|A0A0G2JTG1|A0A0G2JTG1_RAT;sp|Q64433|CH10_MOUSE	sp|P26772|CH10_RAT;tr|A0A0G2JTG1|A0A0G2JTG1_RAT;sp|Q64433|CH10_MOUSE	sp|P26772|CH10_RAT 10 kDa heat shock protein, mitochondrial OS=Rattus norvegicus OX=10116 GN=Hspe1 PE=1 SV=3;tr|A0A0G2JTG1|A0A0G2JTG1_RAT 10 kDa heat shock protein, mitochondrial OS=Rattus norvegicus OX=10116 GN=Hspe1 PE=1 SV=1;sp|Q64433|CH10_MOUSE 10 kDa	5	5	52.9	0	12.076	658	3.5594	0.113808	0.0767397			23.8506	20.6592	15.8178	-1.0472	-2.90525	2.94339	4.50085	-2.69473	TRUE	TRUE	FALSE	FALSE	FALSE	1.58317	-1.97622	FALSE
Hspg2	Basement membrane-specific heparan sulfate proteoglycan core protein	sp|Q05793|PGBM_MOUSE	sp|Q05793|PGBM_MOUSE	sp|Q05793|PGBM_MOUSE Basement membrane-specific heparan sulfate proteoglycan core protein OS=Mus musculus OX=10090 GN=Hspg2 PE=1 SV=1	41	22	13.7	0	323.31	1103	-3.06884	0.103807	0.0715122	23.6606	13.6063	19.6402	13.8981	15.0137	3.59216	-2.1385	-1.26706	-2.2602	-3.49877	FALSE	FALSE	FALSE	FALSE	FALSE	-2.34201	0.726828	FALSE
Hsph1	Heat shock protein 105 kDa	sp|Q66HA8|HS105_RAT;sp|Q61699|HS105_MOUSE	sp|Q66HA8|HS105_RAT;sp|Q61699|HS105_MOUSE	sp|Q66HA8|HS105_RAT Heat shock protein 105 kDa OS=Rattus norvegicus OX=10116 GN=Hsph1 PE=1 SV=1;sp|Q61699|HS105_MOUSE Heat shock protein 105 kDa OS=Mus musculus OX=10090 GN=Hsph1 PE=1 SV=2	15	15	23.3	0	45.252	1430	4.29572	0.00199664	0.00496798			21.9732	16.5894	18.9402	-2.98321	-4.32506	1.06597	0.431069	0.427742	TRUE	TRUE	FALSE	FALSE	FALSE	0.641593	-3.65413	TRUE
Htra1	Serine protease HTRA1	sp|Q9QZK5|HTRA1_RAT//sp|Q9R118|HTRA1_MOUSE	sp|Q9QZK5|HTRA1_RAT//sp|Q9R118|HTRA1_MOUSE	sp|Q9QZK5|HTRA1_RAT Serine protease HTRA1 OS=Rattus norvegicus OX=10116 GN=Htra1 PE=2 SV=1//sp|Q9R118|HTRA1_MOUSE Serine protease HTRA1 OS=Mus musculus OX=10090 GN=Htra1 PE=1 SV=2	2//22	2//4	39//44.8	0//0	9.5192//257.89	1904//1912	3.70877	0.0920518	0.065701	24.5828		25.7992	20.2127	23.1029	4.51438	-2.90743	4.89199	4.05435	4.59039	FALSE	TRUE	FALSE	FALSE	FALSE	4.51224	0.803474	FALSE
Hyou1	Hyou1 protein	tr|Q6P136|Q6P136_RAT;sp|Q63617|HYOU1_RAT;sp|Q9JKR6|HYOU1_MOUSE	tr|Q6P136|Q6P136_RAT;sp|Q63617|HYOU1_RAT;sp|Q9JKR6|HYOU1_MOUSE	tr|Q6P136|Q6P136_RAT Hyou1 protein OS=Rattus norvegicus OX=10116 GN=Hyou1 PE=1 SV=1;sp|Q63617|HYOU1_RAT Hypoxia up-regulated protein 1 OS=Rattus norvegicus OX=10116 GN=Hyou1 PE=1 SV=1;sp|Q9JKR6|HYOU1_MOUSE Hypoxia up-regulated protein 1 OS=Mus musculus OX=	22	22	28.2	0	81.478	1396	2.37556	0.0688322	0.0533458	18.2418		22.5545	14.8184	18.8649	-1.8266	-2.4847	1.64725	-1.33995	0.352414	FALSE	TRUE	FALSE	FALSE	FALSE	0.219903	-2.15565	FALSE
Iah1	Isoamyl acetate-hydrolyzing esterase 1 homolog	sp|Q711G3|IAH1_RAT;sp|Q9DB29|IAH1_MOUSE	sp|Q711G3|IAH1_RAT;sp|Q9DB29|IAH1_MOUSE	sp|Q711G3|IAH1_RAT Isoamyl acetate-hydrolyzing esterase 1 homolog OS=Rattus norvegicus OX=10116 GN=Iah1 PE=2 SV=2;sp|Q9DB29|IAH1_MOUSE Isoamyl acetate-hydrolyzing esterase 1 homolog OS=Mus musculus OX=10090 GN=Iah1 PE=1 SV=1	2	2	9.2	0.0024201	2.4164	1531	0.926503	0.358026	0.183257			18.5313		15.6708	-3.32582	-4.36434	-2.37588	-3.5382	-2.84164	TRUE	TRUE	FALSE	TRUE	FALSE	-2.91858	-3.84508	FALSE
Iars	Isoleucyl-tRNA synthetase	tr|F1LS86|F1LS86_RAT;tr|A0A0G2JVL8|A0A0G2JVL8_RAT;tr|A0A0G2JZH2|A0A0G2JZH2_RAT	tr|F1LS86|F1LS86_RAT;tr|A0A0G2JVL8|A0A0G2JVL8_RAT	tr|F1LS86|F1LS86_RAT Isoleucyl-tRNA synthetase OS=Rattus norvegicus OX=10116 GN=Iars PE=1 SV=2;tr|A0A0G2JVL8|A0A0G2JVL8_RAT Isoleucyl-tRNA synthetase OS=Rattus norvegicus OX=10116 GN=Iars PE=1 SV=1	27	8	25.9	0	91.604	2211	5.14398	0.00126259	0.00411282	16.6034		22.5104	16.3422	21.1467	-3.46498	-3.87549	1.60313	0.183915	2.6342	FALSE	TRUE	FALSE	FALSE	FALSE	1.47375	-3.67023	TRUE
Icam1	Intercellular adhesion molecule 1	sp|Q00238|ICAM1_RAT;sp|P13597|ICAM1_MOUSE	sp|Q00238|ICAM1_RAT	sp|Q00238|ICAM1_RAT Intercellular adhesion molecule 1 OS=Rattus norvegicus OX=10116 GN=Icam1 PE=2 SV=1	7	7	14.1	0	15.598	1082	4.21145	0.00346878	0.00686038			21.5292	16.0794	20.3803	-2.85402	-3.96169	0.621943	-0.0789113	1.86777	TRUE	TRUE	FALSE	FALSE	FALSE	0.803601	-3.40785	TRUE
Ide	Insulin-degrading enzyme	tr|A0A0G2K7Q7|A0A0G2K7Q7_RAT;sp|P35559|IDE_RAT;sp|Q9JHR7|IDE_MOUSE	tr|A0A0G2K7Q7|A0A0G2K7Q7_RAT;sp|P35559|IDE_RAT;sp|Q9JHR7|IDE_MOUSE	tr|A0A0G2K7Q7|A0A0G2K7Q7_RAT Insulin-degrading enzyme OS=Rattus norvegicus OX=10116 GN=Ide PE=1 SV=1;sp|P35559|IDE_RAT Insulin-degrading enzyme OS=Rattus norvegicus OX=10116 GN=Ide PE=1 SV=1;sp|Q9JHR7|IDE_MOUSE Insulin-degrading enzyme OS=Mus musculus OX=1	10	10	11.6	0	18.279	713	1.11264	0.30855	0.164538			20.3277	14.776	16.31	-1.70743	-3.29411	-0.5795	-1.38236	-2.20251	TRUE	TRUE	FALSE	FALSE	FALSE	-1.38813	-2.50077	FALSE
Idh1	Isocitrate dehydrogenase [NADP] cytoplasmic	sp|P41562|IDHC_RAT;sp|O88844|IDHC_MOUSE	sp|P41562|IDHC_RAT;sp|O88844|IDHC_MOUSE	sp|P41562|IDHC_RAT Isocitrate dehydrogenase [NADP] cytoplasmic OS=Rattus norvegicus OX=10116 GN=Idh1 PE=1 SV=1;sp|O88844|IDHC_MOUSE Isocitrate dehydrogenase [NADP] cytoplasmic OS=Mus musculus OX=10090 GN=Idh1 PE=1 SV=2	5	5	13.5	0	80.355	370	-0.350649	0.806772	0.329973	20.8142		18.291	15.678	16.6229	0.745756	-3.36859	-2.61623	-0.480339	-1.88963	FALSE	TRUE	FALSE	FALSE	FALSE	-1.66207	-1.31142	FALSE
Idh2	Isocitrate dehydrogenase [NADP], mitochondrial	sp|P56574|IDHP_RAT;sp|P54071|IDHP_MOUSE;tr|A0A0G2JUF6|A0A0G2JUF6_RAT	sp|P56574|IDHP_RAT;sp|P54071|IDHP_MOUSE;tr|A0A0G2JUF6|A0A0G2JUF6_RAT	sp|P56574|IDHP_RAT Isocitrate dehydrogenase [NADP], mitochondrial OS=Rattus norvegicus OX=10116 GN=Idh2 PE=1 SV=2;sp|P54071|IDHP_MOUSE Isocitrate dehydrogenase [NADP], mitochondrial OS=Mus musculus OX=10090 GN=Idh2 PE=1 SV=3;tr|A0A0G2JUF6|A0A0G2JUF6_RAT Is	7	6	17.9	0	11.952	835	3.77934	0.00335581	0.00678032			20.0826	15.5355	18.68	-4.14797	-4.26398	-0.82458	-0.622785	0.167475	TRUE	TRUE	FALSE	FALSE	FALSE	-0.42663	-4.20597	TRUE
Igf2bp1	Insulin-like growth factor 2 mRNA-binding protein 1	sp|Q8CGX0|IF2B1_RAT;sp|O88477|IF2B1_MOUSE;sp|Q9CPN8|IF2B3_MOUSE	sp|Q8CGX0|IF2B1_RAT;sp|O88477|IF2B1_MOUSE	sp|Q8CGX0|IF2B1_RAT Insulin-like growth factor 2 mRNA-binding protein 1 OS=Rattus norvegicus OX=10116 GN=Igf2bp1 PE=1 SV=1;sp|O88477|IF2B1_MOUSE Insulin-like growth factor 2 mRNA-binding protein 1 OS=Mus musculus OX=10090 GN=Igf2bp1 PE=1 SV=1	17	16	35.9	0	61.59	1629	5.40228	0.00058757	0.00267616		13.3088	23.36	18.0051	20.5136	-4.16806	-2.43603	2.45275	1.84681	2.00116	TRUE	FALSE	FALSE	FALSE	FALSE	2.10024	-3.30204	TRUE
Igf2bp2	Insulin-like growth factor 2 mRNA-binding protein 2	tr|D3ZWZ6|D3ZWZ6_RAT;sp|Q5SF07|IF2B2_MOUSE	tr|D3ZWZ6|D3ZWZ6_RAT;sp|Q5SF07|IF2B2_MOUSE	tr|D3ZWZ6|D3ZWZ6_RAT Insulin-like growth factor 2 mRNA-binding protein 2 OS=Rattus norvegicus OX=10116 GN=Igf2bp2 PE=1 SV=3;sp|Q5SF07|IF2B2_MOUSE Insulin-like growth factor 2 mRNA-binding protein 2 OS=Mus musculus OX=10090 GN=Igf2bp2 PE=1 SV=1	3	3	6.6	0	5.6136	2138	-0.0619028	0.945881	0.367047			18.2078	13.8199	15.8449	-2.42708	-2.5861	-2.69941	-2.33845	-2.66761	TRUE	TRUE	FALSE	FALSE	FALSE	-2.56849	-2.50659	FALSE
Igf2r	Insulin-like growth factor 2 receptor	tr|G3V824|G3V824_RAT	tr|G3V824|G3V824_RAT	tr|G3V824|G3V824_RAT Insulin-like growth factor 2 receptor OS=Rattus norvegicus OX=10116 GN=Igf2r PE=1 SV=1	27	12	12	0	57.781	2263	5.30474	0.000503049	0.00245783	15.3781	9.71774	20.7982	16.3235	18.2946	-4.69029	-6.02705	-0.109029	0.165143	-0.217892	FALSE	FALSE	FALSE	FALSE	FALSE	-0.0539258	-5.35867	TRUE
Igsf8	Immunoglobulin superfamily, member 8	tr|A0A140TAA1|A0A140TAA1_RAT	tr|A0A140TAA1|A0A140TAA1_RAT	tr|A0A140TAA1|A0A140TAA1_RAT Immunoglobulin superfamily, member 8 OS=Rattus norvegicus OX=10116 GN=Igsf8 PE=1 SV=1	11	1	22.7	0	49.769	2043	2.78933	0.0306297	0.0295658	18.3031		21.372	18.8369	18.985	-1.76532	-1.40273	0.464814	2.67859	0.4725	FALSE	TRUE	FALSE	FALSE	FALSE	1.2053	-1.58403	FALSE
Ilf2	Ilf2 protein	tr|B2RZC6|B2RZC6_RAT;sp|Q9CXY6|ILF2_MOUSE;sp|Q7TP98|ILF2_RAT;tr|A0A0H2UHX8|A0A0H2UHX8_RAT	tr|B2RZC6|B2RZC6_RAT;sp|Q9CXY6|ILF2_MOUSE;sp|Q7TP98|ILF2_RAT;tr|A0A0H2UHX8|A0A0H2UHX8_RAT	tr|B2RZC6|B2RZC6_RAT Ilf2 protein OS=Rattus norvegicus OX=10116 GN=Ilf2 PE=1 SV=1;sp|Q9CXY6|ILF2_MOUSE Interleukin enhancer-binding factor 2 OS=Mus musculus OX=10090 GN=Ilf2 PE=1 SV=1;sp|Q7TP98|ILF2_RAT Interleukin enhancer-binding factor 2 OS=Rattus norve	6	6	16.2	0	11.28	1787	2.80608	0.0642671	0.0509441	17.9695		20.9548	15.6225	16.1319	-2.09892	-5.42586	0.0475246	-0.535824	-2.38063	FALSE	TRUE	FALSE	FALSE	FALSE	-0.956309	-3.76239	FALSE
Ilf3	Interleukin enhancer-binding factor 3	tr|A0A0G2K2T6|A0A0G2K2T6_RAT;sp|Q9JIL3|ILF3_RAT;tr|F1LRU1|F1LRU1_RAT;tr|A0A0G2K4U6|A0A0G2K4U6_RAT;sp|Q9Z1X4|ILF3_MOUSE;tr|A0A0G2K3L7|A0A0G2K3L7_RAT;tr|A0A0G2JV89|A0A0G2JV89_RAT;sp|Q9JKU6|STRBP_RAT;tr|D3ZDD7|D3ZDD7_RAT;sp|Q91WM1|STRBP_MOUSE	tr|A0A0G2K2T6|A0A0G2K2T6_RAT;sp|Q9JIL3|ILF3_RAT;tr|F1LRU1|F1LRU1_RAT;tr|A0A0G2K4U6|A0A0G2K4U6_RAT;sp|Q9Z1X4|ILF3_MOUSE	tr|A0A0G2K2T6|A0A0G2K2T6_RAT Interleukin enhancer-binding factor 3 OS=Rattus norvegicus OX=10116 GN=Ilf3 PE=1 SV=1;sp|Q9JIL3|ILF3_RAT Interleukin enhancer-binding factor 3 OS=Rattus norvegicus OX=10116 GN=Ilf3 PE=1 SV=2;tr|F1LRU1|F1LRU1_RAT Interleukin enh	11	11	15.7	0	32.941	1859	1.54023	0.379204	0.191543	17.5788		21.6285	13.3608	13.8288	-2.48962	-5.09739	0.721313	-2.79749	-4.68366	FALSE	TRUE	FALSE	FALSE	FALSE	-2.25328	-3.7935	FALSE
Ilk	Integrin-linked protein kinase	sp|Q99J82|ILK_RAT;sp|O55222|ILK_MOUSE	sp|Q99J82|ILK_RAT;sp|O55222|ILK_MOUSE	sp|Q99J82|ILK_RAT Integrin-linked protein kinase OS=Rattus norvegicus OX=10116 GN=Ilk PE=2 SV=1;sp|O55222|ILK_MOUSE Integrin-linked protein kinase OS=Mus musculus OX=10090 GN=Ilk PE=1 SV=2	4	4	11.1	0	5.9043	330	0.570893	0.639872	0.281421			19.1917		14.2559	-4.77049	-2.58543	-1.71556	-3.34906	-4.25657	TRUE	TRUE	FALSE	TRUE	FALSE	-3.10707	-3.67796	FALSE
Ilkap	Integrin-linked kinase-associated serine/threonine phosphatase 2C	tr|A0A0G2JSS1|A0A0G2JSS1_RAT;sp|Q9Z1Z6|ILKAP_RAT;sp|Q8R0F6|ILKAP_MOUSE	tr|A0A0G2JSS1|A0A0G2JSS1_RAT;sp|Q9Z1Z6|ILKAP_RAT;sp|Q8R0F6|ILKAP_MOUSE	tr|A0A0G2JSS1|A0A0G2JSS1_RAT Integrin-linked kinase-associated serine/threonine phosphatase 2C OS=Rattus norvegicus OX=10116 GN=Ilkap PE=1 SV=1;sp|Q9Z1Z6|ILKAP_RAT Integrin-linked kinase-associated serine/threonine phosphatase 2C OS=Rattus norvegicus OX=10	5	5	12.2	0	7.3794	1654	1.50146	0.142382	0.0902389			18.858	14.982	16.8864	-3.53576	-2.70161	-2.04927	-1.17636	-1.62605	TRUE	TRUE	FALSE	FALSE	FALSE	-1.61723	-3.11868	FALSE
Impa1	Inositol-1-monophosphatase	tr|F1M978|F1M978_RAT;sp|P97697|IMPA1_RAT	tr|F1M978|F1M978_RAT;sp|P97697|IMPA1_RAT	tr|F1M978|F1M978_RAT Inositol-1-monophosphatase OS=Rattus norvegicus OX=10116 GN=Impa1 PE=1 SV=1;sp|P97697|IMPA1_RAT Inositol monophosphatase 1 OS=Rattus norvegicus OX=10116 GN=Impa1 PE=1 SV=2	4	2	16.2	0	8.4147	1069	0.235684	0.844756	0.339574	19.9697		19.8986	14.5018	16.7601	-0.0986924	-3.31773	-1.00861	-1.65656	-1.75242	FALSE	TRUE	FALSE	FALSE	FALSE	-1.47253	-1.70821	FALSE
Impact	Protein IMPACT	sp|O55091|IMPCT_MOUSE//sp|Q5GFD9|IMPCT_RAT	sp|O55091|IMPCT_MOUSE//sp|Q5GFD9|IMPCT_RAT	sp|O55091|IMPCT_MOUSE Protein IMPACT OS=Mus musculus OX=10090 GN=Impact PE=1 SV=2//sp|Q5GFD9|IMPCT_RAT Protein IMPACT OS=Rattus norvegicus OX=10116 GN=Impact PE=1 SV=1	2//3	2//3	10.7//14.2	0//0	4.5543//4.0234	319//1224	-1.73463	0.122145	0.0807459		16.3919	19.1641		16.4671	-1.32426	0.647154	-1.74315	-2.43099	-2.04541	TRUE	FALSE	FALSE	TRUE	FALSE	-2.07318	-0.338551	FALSE
Impdh2	Inosine-5-monophosphate dehydrogenase 2	sp|E9PU28|IMDH2_RAT;sp|P24547|IMDH2_MOUSE;sp|P50096|IMDH1_MOUSE;sp|D3ZLZ7|IMDH1_RAT;tr|A0A0A0MXZ8|A0A0A0MXZ8_RAT	sp|E9PU28|IMDH2_RAT;sp|P24547|IMDH2_MOUSE	sp|E9PU28|IMDH2_RAT Inosine-5-monophosphate dehydrogenase 2 OS=Rattus norvegicus OX=10116 GN=Impdh2 PE=1 SV=1;sp|P24547|IMDH2_MOUSE Inosine-5-monophosphate dehydrogenase 2 OS=Mus musculus OX=10090 GN=Impdh2 PE=1 SV=2	10	10	26.1	0	36.716	215	5.65701	0.00166871	0.004576			23.0644	17.0969	19.969	-2.44474	-5.83444	2.15713	0.938587	1.45654	TRUE	TRUE	FALSE	FALSE	FALSE	1.51742	-4.13959	TRUE
Ipo11	Importin-11	sp|Q8K2V6|IPO11_MOUSE;tr|M0R8E8|M0R8E8_RAT	sp|Q8K2V6|IPO11_MOUSE;tr|M0R8E8|M0R8E8_RAT	sp|Q8K2V6|IPO11_MOUSE Importin-11 OS=Mus musculus OX=10090 GN=Ipo11 PE=1 SV=1;tr|M0R8E8|M0R8E8_RAT Importin 11 OS=Rattus norvegicus OX=10116 GN=Ipo11 PE=1 SV=2	5	5	5.4	0	6.0929	1642	-1.4078	0.318074	0.16776			15.2176		17.0339	-2.59753	-2.0702	-5.68961	-4.05681	-1.47857	TRUE	TRUE	FALSE	TRUE	FALSE	-3.74166	-2.33387	FALSE
Ipo7	Importin 7	tr|D4AE96|D4AE96_RAT;sp|Q9EPL8|IPO7_MOUSE	tr|D4AE96|D4AE96_RAT;sp|Q9EPL8|IPO7_MOUSE	tr|D4AE96|D4AE96_RAT Importin 7 OS=Rattus norvegicus OX=10116 GN=Ipo7 PE=1 SV=1;sp|Q9EPL8|IPO7_MOUSE Importin-7 OS=Mus musculus OX=10090 GN=Ipo7 PE=1 SV=2	12	12	15.4	0	43.719	1832	2.4755	0.029817	0.0291894			20.2082	15.4648	19.0101	-2.86784	-2.67975	-0.698984	-0.693501	0.497611	TRUE	TRUE	FALSE	FALSE	FALSE	-0.298292	-2.7738	FALSE
Ipo8	Importin N-terminal domain-containing protein	tr|A0A0G2K6J6|A0A0G2K6J6_RAT;sp|Q7TMY7|IPO8_MOUSE	tr|A0A0G2K6J6|A0A0G2K6J6_RAT;sp|Q7TMY7|IPO8_MOUSE	tr|A0A0G2K6J6|A0A0G2K6J6_RAT Importin N-terminal domain-containing protein OS=Rattus norvegicus OX=10116 PE=4 SV=1;sp|Q7TMY7|IPO8_MOUSE Importin-8 OS=Mus musculus OX=10090 GN=Ipo8 PE=1 SV=3	2	2	2.5	0	4.6736	1542	0.253764	0.798761	0.328215			17.676		14.5895	-4.35098	-2.93216	-3.23119	-3.00928	-3.92295	TRUE	TRUE	FALSE	TRUE	FALSE	-3.38781	-3.64157	FALSE
Ipo9	Importin 9	tr|D4A857|D4A857_RAT;sp|Q91YE6|IPO9_MOUSE	tr|D4A857|D4A857_RAT;sp|Q91YE6|IPO9_MOUSE	tr|D4A857|D4A857_RAT Importin 9 OS=Rattus norvegicus OX=10116 GN=Ipo9 PE=1 SV=2;sp|Q91YE6|IPO9_MOUSE Importin-9 OS=Mus musculus OX=10090 GN=Ipo9 PE=1 SV=3	6	6	8.8	0	20.544	1690	0.972916	0.398859	0.198374			20.2712	13.0282	17.3907	-2.13116	-3.07333	-0.636066	-3.13013	-1.12178	TRUE	TRUE	FALSE	FALSE	FALSE	-1.62933	-2.60224	FALSE
Iqgap1	IQ motif containing GTPase activating protein 1 (Predicted), isoform CRA_b	tr|G3V7Q7|G3V7Q7_RAT	tr|G3V7Q7|G3V7Q7_RAT	tr|G3V7Q7|G3V7Q7_RAT IQ motif containing GTPase activating protein 1 (Predicted), isoform CRA_b OS=Rattus norvegicus OX=10116 GN=Iqgap1 PE=1 SV=1	53	6	41.3	0	297.63	2260	2.36594	0.0336306	0.031934	19.5214	14.685	22.5197	17.155	20.591	-0.546988	-1.05977	1.61245	0.996682	2.07855	FALSE	FALSE	FALSE	FALSE	FALSE	1.56256	-0.80338	FALSE
Ist1	IST1 homolog	sp|Q9CX00|IST1_MOUSE;sp|Q568Z6|IST1_RAT	sp|Q9CX00|IST1_MOUSE;sp|Q568Z6|IST1_RAT	sp|Q9CX00|IST1_MOUSE IST1 homolog OS=Mus musculus OX=10090 GN=Ist1 PE=1 SV=1;sp|Q568Z6|IST1_RAT IST1 homolog OS=Rattus norvegicus OX=10116 GN=Ist1 PE=2 SV=1	3	3	10.5	0	12.978	1205	2.72093	0.0170768	0.0202155			20.9027	16.845	18.6521	-2.17506	-2.71893	-0.00451176	0.686666	0.139659	TRUE	TRUE	FALSE	FALSE	FALSE	0.273938	-2.44699	FALSE
Isyna1	Inositol-3-phosphate synthase 1	sp|Q6AYK3|INO1_RAT;sp|Q9JHU9|INO1_MOUSE	sp|Q6AYK3|INO1_RAT;sp|Q9JHU9|INO1_MOUSE	sp|Q6AYK3|INO1_RAT Inositol-3-phosphate synthase 1 OS=Rattus norvegicus OX=10116 GN=Isyna1 PE=3 SV=2;sp|Q9JHU9|INO1_MOUSE Inositol-3-phosphate synthase 1 OS=Mus musculus OX=10090 GN=Isyna1 PE=1 SV=1	3	3	5.4	0	4.3289	1465	1.74586	0.250485	0.140966				14.7952	14.5757	-6.25864	-4.65956	-5.8398	-1.36316	-3.93677	TRUE	TRUE	TRUE	FALSE	FALSE	-3.71324	-5.4591	FALSE
Itga3	Integrin alpha 3 variant A	tr|D3ZCG9|D3ZCG9_RAT;tr|D3ZQM3|D3ZQM3_RAT	tr|D3ZCG9|D3ZCG9_RAT;tr|D3ZQM3|D3ZQM3_RAT	tr|D3ZCG9|D3ZCG9_RAT Integrin alpha 3 variant A OS=Rattus norvegicus OX=10116 GN=Itga3 PE=2 SV=1;tr|D3ZQM3|D3ZQM3_RAT Integrin alpha 3 variant B OS=Rattus norvegicus OX=10116 GN=Itga3 PE=2 SV=1	20	7	28.5	0	182.8	2084	3.36129	0.00882073	0.0122272			23.8236	18.2821	22.3572	-0.663931	-0.135414	2.91634	2.12378	3.84473	TRUE	TRUE	FALSE	FALSE	FALSE	2.96162	-0.399672	FALSE
Itga5	Integrin alpha 5 (Mapped)	tr|A0A0G2K1E2|A0A0G2K1E2_RAT;sp|P11688|ITA5_MOUSE	tr|A0A0G2K1E2|A0A0G2K1E2_RAT;sp|P11688|ITA5_MOUSE	tr|A0A0G2K1E2|A0A0G2K1E2_RAT Integrin alpha 5 (Mapped) OS=Rattus norvegicus OX=10116 GN=Itga5 PE=1 SV=1;sp|P11688|ITA5_MOUSE Integrin alpha-5 OS=Mus musculus OX=10090 GN=Itga5 PE=1 SV=3	4	4	6.1	0	12.83	1995	2.28221	0.0579534	0.0472684			17.9715	13.8363	17.6458	-3.85103	-4.79633	-2.93571	-2.32199	-0.866729	TRUE	TRUE	FALSE	FALSE	FALSE	-2.04147	-4.32368	FALSE
Itga6	Integrin subunit alpha 6	tr|G3V667|G3V667_RAT;sp|Q61739|ITA6_MOUSE	tr|G3V667|G3V667_RAT;sp|Q61739|ITA6_MOUSE	tr|G3V667|G3V667_RAT Integrin subunit alpha 6 OS=Rattus norvegicus OX=10116 GN=Itga6 PE=1 SV=1;sp|Q61739|ITA6_MOUSE Integrin alpha-6 OS=Mus musculus OX=10090 GN=Itga6 PE=1 SV=3	18	18	20.7	0	43.945	2246	3.83946	0.00351058	0.00691117			20.829	16.0902	18.8894	-4.39591	-3.12929	-0.078187	-0.0681384	0.376893	TRUE	TRUE	FALSE	FALSE	FALSE	0.076856	-3.7626	TRUE
Itgav	Integrin alpha-V	sp|P43406|ITAV_MOUSE;tr|F1LZX9|F1LZX9_RAT;tr|A0A0G2JVZ6|A0A0G2JVZ6_RAT	sp|P43406|ITAV_MOUSE;tr|F1LZX9|F1LZX9_RAT;tr|A0A0G2JVZ6|A0A0G2JVZ6_RAT	sp|P43406|ITAV_MOUSE Integrin alpha-V OS=Mus musculus OX=10090 GN=Itgav PE=1 SV=2;tr|F1LZX9|F1LZX9_RAT Integrin subunit alpha V OS=Rattus norvegicus OX=10116 GN=Itgav PE=1 SV=3;tr|A0A0G2JVZ6|A0A0G2JVZ6_RAT Integrin subunit alpha V OS=Rattus norvegicus OX=1	7	7	8.7	0	13.661	761	2.42457	0.0308454	0.0297092		11.3029	19.0985	13.4464	16.9854	-4.43907	-4.44187	-1.80869	-2.7119	-1.52711	TRUE	FALSE	FALSE	FALSE	FALSE	-2.0159	-4.44047	FALSE
Itgb1	Integrin beta	tr|A0A0G2JSK5|A0A0G2JSK5_RAT;sp|P49134|ITB1_RAT	tr|A0A0G2JSK5|A0A0G2JSK5_RAT;sp|P49134|ITB1_RAT	tr|A0A0G2JSK5|A0A0G2JSK5_RAT Integrin beta OS=Rattus norvegicus OX=10116 GN=Itgb1 PE=1 SV=1;sp|P49134|ITB1_RAT Integrin beta-1 OS=Rattus norvegicus OX=10116 GN=Itgb1 PE=2 SV=1	20	1	26.9	0	91.729	1962	7.36181	4.02177e-05	0.00103127		11.6519	24.0186	19.6855	22.2675	-3.70169	-4.09294	3.11138	3.52713	3.75497	TRUE	FALSE	FALSE	FALSE	FALSE	3.46449	-3.89731	TRUE
Itgb4	Integrin beta	tr|F1LSD3|F1LSD3_RAT;tr|A0A0G2K4V5|A0A0G2K4V5_RAT;sp|Q64632|ITB4_RAT;sp|A2A863|ITB4_MOUSE	tr|F1LSD3|F1LSD3_RAT;tr|A0A0G2K4V5|A0A0G2K4V5_RAT;sp|Q64632|ITB4_RAT;sp|A2A863|ITB4_MOUSE	tr|F1LSD3|F1LSD3_RAT Integrin beta OS=Rattus norvegicus OX=10116 GN=Itgb4 PE=1 SV=1;tr|A0A0G2K4V5|A0A0G2K4V5_RAT Integrin beta OS=Rattus norvegicus OX=10116 GN=Itgb4 PE=1 SV=1;sp|Q64632|ITB4_RAT Integrin beta-4 OS=Rattus norvegicus OX=10116 GN=Itgb4 PE=1 S	11	11	8.3	0	21.264	1421	-0.368825	0.742433	0.311869			18.6288	11.6762	15.5006	-2.09089	-3.68648	-2.27846	-4.48216	-3.01192	TRUE	TRUE	FALSE	FALSE	FALSE	-3.25751	-2.88869	FALSE
Itih2	Inter-alpha-trypsin inhibitor heavy chain H2	sp|Q61703|ITIH2_MOUSE;tr|D3ZFH5|D3ZFH5_RAT	sp|Q61703|ITIH2_MOUSE;tr|D3ZFH5|D3ZFH5_RAT	sp|Q61703|ITIH2_MOUSE Inter-alpha-trypsin inhibitor heavy chain H2 OS=Mus musculus OX=10090 GN=Itih2 PE=1 SV=1;tr|D3ZFH5|D3ZFH5_RAT Inter-alpha-trypsin inhibitor heavy chain 2 OS=Rattus norvegicus OX=10116 GN=Itih2 PE=1 SV=3	3	3	11.6	0	4.2966	1332	0.0372954	0.980003	0.375676			19.7061		13.7825	-5.00592	-2.16036	-1.20114	-4.70639	-4.73	TRUE	TRUE	FALSE	TRUE	FALSE	-3.54584	-3.58314	FALSE
Itpa	Inosine triphosphate pyrophosphatase	sp|D3ZW55|ITPA_RAT;sp|Q9D892|ITPA_MOUSE	sp|D3ZW55|ITPA_RAT	sp|D3ZW55|ITPA_RAT Inosine triphosphate pyrophosphatase OS=Rattus norvegicus OX=10116 GN=Itpa PE=3 SV=1	7	7	37.4	0	22.186	208	2.92421	0.0523855	0.0438542			21.4675	13.619	19.7511	-3.34019	-3.00186	0.560294	-2.53937	1.23862	TRUE	TRUE	FALSE	FALSE	FALSE	-0.24682	-3.17103	FALSE
Jup	Junction plakoglobin	sp|Q02257|PLAK_MOUSE;sp|Q6P0K8|PLAK_RAT	sp|Q02257|PLAK_MOUSE;sp|Q6P0K8|PLAK_RAT	sp|Q02257|PLAK_MOUSE Junction plakoglobin OS=Mus musculus OX=10090 GN=Jup PE=1 SV=3;sp|Q6P0K8|PLAK_RAT Junction plakoglobin OS=Rattus norvegicus OX=10116 GN=Jup PE=1 SV=1	16	16	24.7	0	47.397	1091	2.7197	0.199555	0.118324		16.1159	18.5554	18.8332	19.1277	-5.18499	0.371103	-2.35187	2.67488	0.615262	TRUE	FALSE	FALSE	FALSE	FALSE	0.312759	-2.40694	FALSE
Kars1	Lysine--tRNA ligase	sp|Q5XIM7|SYK_RAT	sp|Q5XIM7|SYK_RAT	sp|Q5XIM7|SYK_RAT Lysine--tRNA ligase OS=Rattus norvegicus OX=10116 GN=Kars1 PE=1 SV=1	18	5	30.2	0	80.164	1286	3.56969	0.0185352	0.0210684	20.2806	12.4107	22.6153	18.3532	20.6357	0.212178	-3.3341	1.70808	2.19486	2.12325	FALSE	FALSE	FALSE	FALSE	FALSE	2.00873	-1.56096	FALSE
Khdrbs1	KH domain-containing, RNA-binding, signal transduction-associated protein 1	sp|Q91V33|KHDR1_RAT;sp|Q60749|KHDR1_MOUSE	sp|Q91V33|KHDR1_RAT;sp|Q60749|KHDR1_MOUSE	sp|Q91V33|KHDR1_RAT KH domain-containing, RNA-binding, signal transduction-associated protein 1 OS=Rattus norvegicus OX=10116 GN=Khdrbs1 PE=1 SV=1;sp|Q60749|KHDR1_MOUSE KH domain-containing, RNA-binding, signal transduction-associated protein 1 OS=Mus musc	5	5	10.2	0	32.63	1298	4.30086	0.00602293	0.00969161			22.447	17.5073	20.9476	-4.0435	-1.00896	1.53972	1.34901	2.43515	TRUE	TRUE	FALSE	FALSE	FALSE	1.77463	-2.52623	TRUE
Khsrp	Far upstream element-binding protein 2	tr|M0R961|M0R961_RAT;sp|Q99PF5|FUBP2_RAT;tr|A0A0G2K2B3|A0A0G2K2B3_RAT;sp|Q3U0V1|FUBP2_MOUSE	tr|M0R961|M0R961_RAT;sp|Q99PF5|FUBP2_RAT;tr|A0A0G2K2B3|A0A0G2K2B3_RAT;sp|Q3U0V1|FUBP2_MOUSE	tr|M0R961|M0R961_RAT Far upstream element-binding protein 2 OS=Rattus norvegicus OX=10116 GN=Khsrp PE=1 SV=1;sp|Q99PF5|FUBP2_RAT Far upstream element-binding protein 2 OS=Rattus norvegicus OX=10116 GN=Khsrp PE=1 SV=1;tr|A0A0G2K2B3|A0A0G2K2B3_RAT Far upstre	4	4	7.8	0	15.533	1155	1.7453	0.135286	0.0869724			19.5799	13.2306	15.7104	-3.22937	-4.96598	-1.32732	-2.92771	-2.80208	TRUE	TRUE	FALSE	FALSE	FALSE	-2.35237	-4.09767	FALSE
Kif15	Kinesin family member 15, isoform CRA_a	tr|A0A0G2K0M1|A0A0G2K0M1_RAT;sp|Q7TSP2|KIF15_RAT;sp|Q6P9L6|KIF15_MOUSE	tr|A0A0G2K0M1|A0A0G2K0M1_RAT;sp|Q7TSP2|KIF15_RAT;sp|Q6P9L6|KIF15_MOUSE	tr|A0A0G2K0M1|A0A0G2K0M1_RAT Kinesin family member 15, isoform CRA_a OS=Rattus norvegicus OX=10116 GN=Kif15 PE=3 SV=1;sp|Q7TSP2|KIF15_RAT Kinesin-like protein KIF15 OS=Rattus norvegicus OX=10116 GN=Kif15 PE=2 SV=1;sp|Q6P9L6|KIF15_MOUSE Kinesin-like protein	2	2	1.9	0.00050607	2.7966	1500	-3.35036	0.0273502	0.0274831			15.0091		12.9907	-1.71304	-0.882585	-5.89814	-2.52458	-5.52178	TRUE	TRUE	FALSE	TRUE	FALSE	-4.64817	-1.29781	FALSE
Kif23	Kinesin-like protein	tr|A0A0G2K7Y7|A0A0G2K7Y7_RAT;tr|D4AAG4|D4AAG4_RAT;sp|E9Q5G3|KIF23_MOUSE	tr|A0A0G2K7Y7|A0A0G2K7Y7_RAT;tr|D4AAG4|D4AAG4_RAT;sp|E9Q5G3|KIF23_MOUSE	tr|A0A0G2K7Y7|A0A0G2K7Y7_RAT Kinesin-like protein OS=Rattus norvegicus OX=10116 GN=Kif23 PE=3 SV=1;tr|D4AAG4|D4AAG4_RAT Kinesin-like protein OS=Rattus norvegicus OX=10116 GN=Kif23 PE=1 SV=3;sp|E9Q5G3|KIF23_MOUSE Kinesin-like protein KIF23 OS=Mus musculus O	7	7	11.3	0	15.357	2019	0.482077	0.695413	0.298044			20.2803	12.1529	15.8287	-2.60289	-3.23872	-0.626974	-4.00541	-2.68378	TRUE	TRUE	FALSE	FALSE	FALSE	-2.43872	-2.9208	FALSE
Kif4a	Kinesin family member 4A	tr|E9PSJ3|E9PSJ3_RAT;sp|P33174|KIF4_MOUSE;tr|A0A0G2JUD6|A0A0G2JUD6_RAT;sp|P28741|KIF3A_MOUSE;tr|F1LQZ3|F1LQZ3_RAT;tr|E9PSL8|E9PSL8_RAT	tr|E9PSJ3|E9PSJ3_RAT;sp|P33174|KIF4_MOUSE	tr|E9PSJ3|E9PSJ3_RAT Kinesin family member 4A OS=Rattus norvegicus OX=10116 GN=Kif4a PE=1 SV=1;sp|P33174|KIF4_MOUSE Chromosome-associated kinesin KIF4 OS=Mus musculus OX=10090 GN=Kif4 PE=1 SV=3	5	5	5.4	0	12.637	2190	0.915902	0.458442	0.219012			18.2858		14.7895	-5.9148	-2.92841	-2.62146	-4.1727	-3.72295	TRUE	TRUE	FALSE	TRUE	FALSE	-3.5057	-4.42161	FALSE
Kif5b	Kinesin-1 heavy chain	sp|Q61768|KINH_MOUSE;sp|Q2PQA9|KINH_RAT;tr|F1M8F2|F1M8F2_RAT;tr|A0A0G2K0Q2|A0A0G2K0Q2_RAT;sp|P33175|KIF5A_MOUSE;tr|A0A0G2K070|A0A0G2K070_RAT;tr|G3V6L4|G3V6L4_RAT;sp|P28738|KIF5C_MOUSE;sp|Q6QLM7|KIF5A_RAT;sp|P56536|KIF5C_RAT	sp|Q61768|KINH_MOUSE;sp|Q2PQA9|KINH_RAT	sp|Q61768|KINH_MOUSE Kinesin-1 heavy chain OS=Mus musculus OX=10090 GN=Kif5b PE=1 SV=3;sp|Q2PQA9|KINH_RAT Kinesin-1 heavy chain OS=Rattus norvegicus OX=10116 GN=Kif5b PE=1 SV=1	25	25	31.7	0	103.38	1126	2.6137	0.0188167	0.0212905		14.1528	22.1311	17.1094	19.2331	-1.70504	-1.59195	1.2239	0.951089	0.720624	TRUE	FALSE	FALSE	FALSE	FALSE	0.965205	-1.6485	FALSE
Klc1	Kinesin light chain	tr|A0A140TAB3|A0A140TAB3_RAT;sp|P37285|KLC1_RAT;sp|O88447|KLC1_MOUSE	tr|A0A140TAB3|A0A140TAB3_RAT;sp|P37285|KLC1_RAT;sp|O88447|KLC1_MOUSE	tr|A0A140TAB3|A0A140TAB3_RAT Kinesin light chain OS=Rattus norvegicus OX=10116 GN=Klc1 PE=1 SV=1;sp|P37285|KLC1_RAT Kinesin light chain 1 OS=Rattus norvegicus OX=10116 GN=Klc1 PE=1 SV=2;sp|O88447|KLC1_MOUSE Kinesin light chain 1 OS=Mus musculus OX=10090 GN	9	7	19.6	0	21.715	728	0.706251	0.523979	0.243608		15.2619	20.03		17.9744	-2.86584	-0.482846	-0.87724	-1.48893	-0.538105	TRUE	FALSE	FALSE	TRUE	FALSE	-0.968091	-1.67434	FALSE
Klc2	Kinesin light chain 2	sp|O88448|KLC2_MOUSE;tr|B2GV74|B2GV74_RAT;sp|Q9DBS5|KLC4_MOUSE;sp|Q5PQM2|KLC4_RAT	sp|O88448|KLC2_MOUSE;tr|B2GV74|B2GV74_RAT	sp|O88448|KLC2_MOUSE Kinesin light chain 2 OS=Mus musculus OX=10090 GN=Klc2 PE=1 SV=1;tr|B2GV74|B2GV74_RAT Kinesin light chain OS=Rattus norvegicus OX=10116 GN=Klc2 PE=1 SV=1	6	6	17.4	0	9.2892	354	0.276043	0.830496	0.335599			16.7852	11.9495	17.5829	-2.91427	-3.81146	-4.12203	-4.20887	-0.929565	TRUE	TRUE	FALSE	FALSE	FALSE	-3.08682	-3.36287	FALSE
Kntc1	Kinetochore associated 1 (Predicted)	tr|D3ZVJ3|D3ZVJ3_RAT;sp|Q8C3Y4|KNTC1_MOUSE	tr|D3ZVJ3|D3ZVJ3_RAT	tr|D3ZVJ3|D3ZVJ3_RAT Kinetochore associated 1 (Predicted) OS=Rattus norvegicus OX=10116 GN=Kntc1 PE=4 SV=2	11	11	6.4	0	18.208	2131	0.292817	0.807365	0.329973			16.7537	11.24	16.7156	-3.6516	-4.17987	-4.15354	-4.91832	-1.7969	TRUE	TRUE	FALSE	FALSE	FALSE	-3.62292	-3.91574	FALSE
Kpna2	Importin subunit alpha	tr|Q6P6T9|Q6P6T9_RAT;tr|M0R7I0|M0R7I0_RAT;sp|P52293|IMA1_MOUSE	tr|Q6P6T9|Q6P6T9_RAT;tr|M0R7I0|M0R7I0_RAT;sp|P52293|IMA1_MOUSE	tr|Q6P6T9|Q6P6T9_RAT Importin subunit alpha OS=Rattus norvegicus OX=10116 GN=Kpna2 PE=2 SV=1;tr|M0R7I0|M0R7I0_RAT Importin subunit alpha OS=Rattus norvegicus OX=10116 GN=LOC100359600 PE=3 SV=1;sp|P52293|IMA1_MOUSE Importin subunit alpha-1 OS=Mus musculus O	10	10	25.9	0	51.064	2284	3.56126	0.00406434	0.00766443			22.174	17.2607	20.0757	-2.06823	-2.43266	1.26682	1.10235	1.56326	TRUE	TRUE	FALSE	FALSE	FALSE	1.31081	-2.25045	TRUE
Kpnb1	Importin subunit beta-1	tr|F2Z3Q8|F2Z3Q8_RAT;sp|P70168|IMB1_MOUSE;sp|P52296|IMB1_RAT	tr|F2Z3Q8|F2Z3Q8_RAT;sp|P70168|IMB1_MOUSE;sp|P52296|IMB1_RAT	tr|F2Z3Q8|F2Z3Q8_RAT Importin subunit beta-1 OS=Rattus norvegicus OX=10116 GN=Kpnb1 PE=1 SV=1;sp|P70168|IMB1_MOUSE Importin subunit beta-1 OS=Mus musculus OX=10090 GN=Kpnb1 PE=1 SV=2;sp|P52296|IMB1_RAT Importin subunit beta-1 OS=Rattus norvegicus OX=10116	17	17	24.3	0	58.846	1006	6.20926	0.000285988	0.00202241			22.7431	17.5782	18.928	-4.22311	-5.7479	1.83589	1.41988	0.4155	TRUE	TRUE	FALSE	FALSE	FALSE	1.22376	-4.98551	TRUE
Krt18	Keratin, type I cytoskeletal 18	sp|Q5BJY9|K1C18_RAT	sp|Q5BJY9|K1C18_RAT	sp|Q5BJY9|K1C18_RAT Keratin, type I cytoskeletal 18 OS=Rattus norvegicus OX=10116 GN=Krt18 PE=1 SV=3	7	3	24.6	0	14.599	1214	2.18143	0.0907605	0.0653872		13.3022	20.5984	16.1901	15.9784	-3.79438	-2.44258	-0.308812	0.0317419	-2.53409	TRUE	FALSE	FALSE	FALSE	FALSE	-0.937053	-3.11848	FALSE
Krt8	Keratin, type II cytoskeletal 8	sp|Q10758|K2C8_RAT	sp|Q10758|K2C8_RAT	sp|Q10758|K2C8_RAT Keratin, type II cytoskeletal 8 OS=Rattus norvegicus OX=10116 GN=Krt8 PE=1 SV=3	8	1	30.2	0	29.538	1121	1.65275	0.203246	0.119774			20.2478	15.7505	16.1565	-1.40787	-4.17973	-0.659398	-0.40781	-2.35595	TRUE	TRUE	FALSE	FALSE	FALSE	-1.14105	-2.7938	FALSE
LOC100359539	Ribonucleotide reductase M2 polypeptide	tr|D4A7M6|D4A7M6_RAT;sp|Q4KLN6|RIR2_RAT;sp|P11157|RIR2_MOUSE	tr|D4A7M6|D4A7M6_RAT;sp|Q4KLN6|RIR2_RAT;sp|P11157|RIR2_MOUSE	tr|D4A7M6|D4A7M6_RAT Ribonucleotide reductase M2 polypeptide OS=Rattus norvegicus OX=10116 GN=LOC100359539 PE=1 SV=1;sp|Q4KLN6|RIR2_RAT Ribonucleoside-diphosphate reductase subunit M2 OS=Rattus norvegicus OX=10116 GN=Rrm2 PE=2 SV=1;sp|P11157|RIR2_MOUSE Rib	4	4	12.3	0	10.559	498	2.82041	0.0184853	0.0210684			19.6636	14.4053	17.6334	-4.78062	-3.44403	-1.24361	-1.75306	-0.879093	TRUE	TRUE	FALSE	FALSE	FALSE	-1.29192	-4.11233	FALSE
LOC100360057	60S ribosomal protein L22	tr|Q6PDV8|Q6PDV8_RAT;sp|P67984|RL22_MOUSE;sp|P47198|RL22_RAT	tr|Q6PDV8|Q6PDV8_RAT;sp|P67984|RL22_MOUSE	tr|Q6PDV8|Q6PDV8_RAT 60S ribosomal protein L22 OS=Rattus norvegicus OX=10116 GN=LOC100360057 PE=1 SV=1;sp|P67984|RL22_MOUSE 60S ribosomal protein L22 OS=Mus musculus OX=10090 GN=Rpl22 PE=1 SV=2	3	3	19.5	0	7.3915	992	8.58573	5.20658e-05	0.00107625			26.223	21.2668	22.8629	-2.3837	-4.938	5.31581	5.10843	4.35041	TRUE	TRUE	FALSE	FALSE	FALSE	4.92488	-3.66085	TRUE
LOC100360413	Elongation factor 1-alpha	tr|M0R757|M0R757_RAT;sp|P62630|EF1A1_RAT;sp|P10126|EF1A1_MOUSE;tr|F1M6C2|F1M6C2_RAT;sp|P62632|EF1A2_RAT;sp|P62631|EF1A2_MOUSE	tr|M0R757|M0R757_RAT;sp|P62630|EF1A1_RAT;sp|P10126|EF1A1_MOUSE;tr|F1M6C2|F1M6C2_RAT	tr|M0R757|M0R757_RAT Elongation factor 1-alpha OS=Rattus norvegicus OX=10116 GN=LOC100360413 PE=3 SV=1;sp|P62630|EF1A1_RAT Elongation factor 1-alpha 1 OS=Rattus norvegicus OX=10116 GN=Eef1a1 PE=2 SV=1;sp|P10126|EF1A1_MOUSE Elongation factor 1-alpha 1 OS=Mu	22	22	55.8	0	226.27	484	4.77304	0.00247954	0.00555257	21.7786	20.259	28.7367	24.1411	26.3561	1.71023	4.51423	7.82947	7.98277	7.84357	FALSE	FALSE	FALSE	FALSE	FALSE	7.88527	3.11223	TRUE
LOC100360491	60S ribosomal protein L13	tr|D3ZRM9|D3ZRM9_RAT;sp|P47963|RL13_MOUSE;sp|P41123|RL13_RAT;tr|A0A0G2JYG9|A0A0G2JYG9_RAT;tr|F1M2E9|F1M2E9_RAT;tr|D3ZD02|D3ZD02_RAT	tr|D3ZRM9|D3ZRM9_RAT;sp|P47963|RL13_MOUSE;sp|P41123|RL13_RAT;tr|A0A0G2JYG9|A0A0G2JYG9_RAT;tr|F1M2E9|F1M2E9_RAT;tr|D3ZD02|D3ZD02_RAT	tr|D3ZRM9|D3ZRM9_RAT 60S ribosomal protein L13 OS=Rattus norvegicus OX=10116 GN=LOC100360491 PE=3 SV=1;sp|P47963|RL13_MOUSE 60S ribosomal protein L13 OS=Mus musculus OX=10090 GN=Rpl13 PE=1 SV=3;sp|P41123|RL13_RAT 60S ribosomal protein L13 OS=Rattus norvegi	6	6	29.4	0	28.589	748	7.13793	0.000723414	0.00303747			26.378	21.349	23.17	0.0994139	-4.16262	5.47078	5.19067	4.65753	TRUE	TRUE	FALSE	FALSE	FALSE	5.10633	-2.0316	TRUE
LOC100360846	Proteasome subunit beta	tr|A0A0G2JSL0|A0A0G2JSL0_RAT;sp|P28073|PSB6_RAT	tr|A0A0G2JSL0|A0A0G2JSL0_RAT;sp|P28073|PSB6_RAT	tr|A0A0G2JSL0|A0A0G2JSL0_RAT Proteasome subunit beta OS=Rattus norvegicus OX=10116 GN=LOC100360846 PE=3 SV=1;sp|P28073|PSB6_RAT Proteasome subunit beta type-6 OS=Rattus norvegicus OX=10116 GN=Psmb6 PE=1 SV=3	2	1	8.8	0	5.9293	665	1.35408	0.476986	0.225664	21.6672		21.5573	18.0732	16.4617	1.59876	-3.96419	0.650078	1.91482	-2.05081	FALSE	TRUE	FALSE	FALSE	FALSE	0.171363	-1.18272	FALSE
LOC100362339	40S ribosomal protein S19	tr|D4A6G6|D4A6G6_RAT;sp|Q9CZX8|RS19_MOUSE;sp|P17074|RS19_RAT;tr|A0A0H2UI38|A0A0H2UI38_RAT;tr|F1M8C7|F1M8C7_RAT;tr|F1M764|F1M764_RAT;tr|D3ZGN8|D3ZGN8_RAT;tr|F1LYF3|F1LYF3_RAT;tr|D3ZUD7|D3ZUD7_RAT;tr|D3ZSH6|D3ZSH6_RAT	tr|D4A6G6|D4A6G6_RAT;sp|Q9CZX8|RS19_MOUSE;sp|P17074|RS19_RAT;tr|A0A0H2UI38|A0A0H2UI38_RAT;tr|F1M8C7|F1M8C7_RAT;tr|F1M764|F1M764_RAT;tr|D3ZGN8|D3ZGN8_RAT;tr|F1LYF3|F1LYF3_RAT	tr|D4A6G6|D4A6G6_RAT 40S ribosomal protein S19 OS=Rattus norvegicus OX=10116 GN=LOC100362339 PE=3 SV=1;sp|Q9CZX8|RS19_MOUSE 40S ribosomal protein S19 OS=Mus musculus OX=10090 GN=Rps19 PE=1 SV=3;sp|P17074|RS19_RAT 40S ribosomal protein S19 OS=Rattus norvegi	12	12	56.6	0	30.138	567	6.86928	0.000271987	0.00198997			26.6668	22.6115	22.2597	-1.88522	-1.21336	5.75959	6.45313	3.74726	TRUE	TRUE	FALSE	FALSE	FALSE	5.31999	-1.54929	TRUE
LOC100363782	RCG48149, isoform CRA_b	tr|G3V6H0|G3V6H0_RAT;sp|Q9D1G1|RAB1B_MOUSE;sp|P10536|RAB1B_RAT	tr|G3V6H0|G3V6H0_RAT;sp|Q9D1G1|RAB1B_MOUSE;sp|P10536|RAB1B_RAT	tr|G3V6H0|G3V6H0_RAT RCG48149, isoform CRA_b OS=Rattus norvegicus OX=10116 GN=LOC100363782 PE=1 SV=1;sp|Q9D1G1|RAB1B_MOUSE Ras-related protein Rab-1B OS=Mus musculus OX=10090 GN=Rab1b PE=1 SV=1;sp|P10536|RAB1B_RAT Ras-related protein Rab-1B OS=Rattus norve	5	5	65.7	0	28.502	1798	3.94258	0.00228435	0.00533413			23.1433	17.8768	20.6525	-1.79824	-2.02396	2.23602	1.71842	2.13997	TRUE	TRUE	FALSE	FALSE	FALSE	2.03147	-1.9111	TRUE
LOC100909833	N-alpha-acetyltransferase 11-like	tr|M0R635|M0R635_RAT;tr|A0JPQ5|A0JPQ5_RAT;sp|Q4V8K3|NAA11_RAT;sp|Q3UX61|NAA11_MOUSE;tr|D3ZUQ2|D3ZUQ2_RAT;sp|Q9QY36|NAA10_MOUSE	tr|M0R635|M0R635_RAT;tr|A0JPQ5|A0JPQ5_RAT;sp|Q4V8K3|NAA11_RAT;sp|Q3UX61|NAA11_MOUSE;tr|D3ZUQ2|D3ZUQ2_RAT;sp|Q9QY36|NAA10_MOUSE	tr|M0R635|M0R635_RAT N-alpha-acetyltransferase 11-like OS=Rattus norvegicus OX=10116 GN=LOC100909833 PE=4 SV=1;tr|A0JPQ5|A0JPQ5_RAT Similar to DNA segment, Chr 18, Wayne State University 98, expressed (Predicted), isoform CRA_c OS=Rattus norvegicus OX=1011	3	3	13.2	0	4.4407	1198	0.0311075	0.981339	0.375841			20.4547		15.878	-1.98772	-3.06064	-0.452499	-4.39225	-2.63446	TRUE	TRUE	FALSE	TRUE	FALSE	-2.49307	-2.52418	FALSE
LOC100911295	High-mobility group nucleosome binding domain 1	tr|Q5U1W8|Q5U1W8_RAT;sp|P18608|HMGN1_MOUSE	tr|Q5U1W8|Q5U1W8_RAT;sp|P18608|HMGN1_MOUSE	tr|Q5U1W8|Q5U1W8_RAT High-mobility group nucleosome binding domain 1 OS=Rattus norvegicus OX=10116 GN=LOC100911295 PE=1 SV=1;sp|P18608|HMGN1_MOUSE Non-histone chromosomal protein HMG-14 OS=Mus musculus OX=10090 GN=Hmgn1 PE=1 SV=2	2	2	43.8	0	15.499	2320	3.8604	0.184397	0.111477			23.8521	19.0408		-2.92176	-5.11097	2.94482	2.88245	-6.29518	TRUE	TRUE	FALSE	FALSE	TRUE	-0.155968	-4.01637	FALSE
LOC100911422	Nuclear distribution protein C homolog	tr|A0A0G2K0V8|A0A0G2K0V8_RAT;sp|Q63525|NUDC_RAT;sp|O35685|NUDC_MOUSE	tr|A0A0G2K0V8|A0A0G2K0V8_RAT;sp|Q63525|NUDC_RAT;sp|O35685|NUDC_MOUSE	tr|A0A0G2K0V8|A0A0G2K0V8_RAT Nuclear distribution protein C homolog OS=Rattus norvegicus OX=10116 GN=LOC100911422 PE=3 SV=1;sp|Q63525|NUDC_RAT Nuclear migration protein nudC OS=Rattus norvegicus OX=10116 GN=Nudc PE=1 SV=1;sp|O35685|NUDC_MOUSE Nuclear migra	5	5	25.1	0	9.1447	1388	0.603207	0.607252	0.269946		15.4722	19.6955	14.9496	17.3277	-3.33719	-0.272643	-1.21169	-1.20869	-1.18476	TRUE	FALSE	FALSE	FALSE	FALSE	-1.20171	-1.80492	FALSE
LOC100911576	Heterogeneous nuclear ribonucleoproteins C1/C2-like	tr|A0A0G2K7B3|A0A0G2K7B3_RAT;tr|A0A0G2JXW4|A0A0G2JXW4_RAT;sp|Q9Z204|HNRPC_MOUSE;tr|A0A140TAI3|A0A140TAI3_RAT;sp|G3V9R8|HNRPC_RAT	tr|A0A0G2K7B3|A0A0G2K7B3_RAT;tr|A0A0G2JXW4|A0A0G2JXW4_RAT;sp|Q9Z204|HNRPC_MOUSE;tr|A0A140TAI3|A0A140TAI3_RAT;sp|G3V9R8|HNRPC_RAT	tr|A0A0G2K7B3|A0A0G2K7B3_RAT Heterogeneous nuclear ribonucleoproteins C1/C2-like OS=Rattus norvegicus OX=10116 GN=LOC100911576 PE=1 SV=1;tr|A0A0G2JXW4|A0A0G2JXW4_RAT Heterogeneous nuclear ribonucleoprotein C, isoform CRA_a OS=Rattus norvegicus OX=10116 GN=	12	12	31.3	0	26.698	1948	3.87151	0.0264263	0.0269004		16.6443	23.5337	19.4758	20.1071	-3.61675	0.899485	2.62651	3.31746	1.59464	TRUE	FALSE	FALSE	FALSE	FALSE	2.51287	-1.35863	FALSE
LOC100911847	40S ribosomal protein S14	tr|Q6PDV6|Q6PDV6_RAT;sp|P62264|RS14_MOUSE;sp|P13471|RS14_RAT;tr|F1MA00|F1MA00_RAT;tr|D4A290|D4A290_RAT	tr|Q6PDV6|Q6PDV6_RAT;sp|P62264|RS14_MOUSE;sp|P13471|RS14_RAT	tr|Q6PDV6|Q6PDV6_RAT 40S ribosomal protein S14 OS=Rattus norvegicus OX=10116 GN=LOC100911847 PE=1 SV=1;sp|P62264|RS14_MOUSE 40S ribosomal protein S14 OS=Mus musculus OX=10090 GN=Rps14 PE=1 SV=3;sp|P13471|RS14_RAT 40S ribosomal protein S14 OS=Rattus norvegi	9	9	41.7	0	70.295	528	10.9735	2.82563e-05	0.00103127			28.2797	23.0786	23.0124	-3.45442	-5.96403	7.37245	6.9203	4.49994	TRUE	TRUE	FALSE	FALSE	FALSE	6.26423	-4.70923	TRUE
LOC100912534	DNA-directed RNA polymerases I, II, and III subunit RPABC3	tr|G3V678|G3V678_RAT;sp|Q923G2|RPAB3_MOUSE	tr|G3V678|G3V678_RAT;sp|Q923G2|RPAB3_MOUSE	tr|G3V678|G3V678_RAT DNA-directed RNA polymerases I, II, and III subunit RPABC3 OS=Rattus norvegicus OX=10116 GN=LOC100912534 PE=1 SV=1;sp|Q923G2|RPAB3_MOUSE DNA-directed RNA polymerases I, II, and III subunit RPABC3 OS=Mus musculus OX=10090 GN=Polr2h PE=1	2	2	26.7	0	14.826	1710	0.680649	0.537749	0.248933			18.7043	15.4614	17.8947	-0.943482	-2.76288	-2.20291	-0.696886	-0.617798	TRUE	TRUE	FALSE	FALSE	FALSE	-1.17253	-1.85318	FALSE
LOC100912604	Spermidine synthase	tr|Q99MI5|Q99MI5_RAT;sp|Q64674|SPEE_MOUSE	tr|Q99MI5|Q99MI5_RAT;sp|Q64674|SPEE_MOUSE	tr|Q99MI5|Q99MI5_RAT Spermidine synthase OS=Rattus norvegicus OX=10116 GN=LOC100912604 PE=1 SV=1;sp|Q64674|SPEE_MOUSE Spermidine synthase OS=Mus musculus OX=10090 GN=Srm PE=1 SV=1	8	8	29.5	0	15.224	2360	3.4467	0.0074475	0.0110294			21.6529	15.9715	19.9599	-2.51795	-3.03803	0.745625	-0.18688	1.44737	TRUE	TRUE	FALSE	FALSE	FALSE	0.668705	-2.77799	FALSE
LOC102553099	N-acetyltransferase domain-containing protein	tr|M0RBI3|M0RBI3_RAT;tr|D4A5Y6|D4A5Y6_RAT;tr|B5DFB7|B5DFB7_RAT;tr|A0A0G2K1A0|A0A0G2K1A0_RAT;sp|Q6PGB6|NAA50_MOUSE	tr|M0RBI3|M0RBI3_RAT;tr|D4A5Y6|D4A5Y6_RAT;tr|B5DFB7|B5DFB7_RAT;tr|A0A0G2K1A0|A0A0G2K1A0_RAT;sp|Q6PGB6|NAA50_MOUSE	tr|M0RBI3|M0RBI3_RAT N-acetyltransferase domain-containing protein OS=Rattus norvegicus OX=10116 GN=LOC102553099 PE=4 SV=1;tr|D4A5Y6|D4A5Y6_RAT Mak3 homolog (S. cerevisiae) (Predicted) OS=Rattus norvegicus OX=10116 GN=Naa50 PE=1 SV=1;tr|B5DFB7|B5DFB7_RAT N	7	7	33.9	0	12.965	1512	4.2733	0.00312053	0.00651392			22.025	15.565	18.7879	-3.29552	-4.71782	1.1178	-0.593351	0.275455	TRUE	TRUE	FALSE	FALSE	FALSE	0.266634	-4.00667	TRUE
LOC102556347	Carbonyl reductase [NADPH] 1-like	tr|M0R3X6|M0R3X6_RAT;tr|A0A0G2JSV2|A0A0G2JSV2_RAT;sp|P47727|CBR1_RAT;tr|A0A0G2K658|A0A0G2K658_RAT;tr|A0A096MJ24|A0A096MJ24_RAT	tr|M0R3X6|M0R3X6_RAT;tr|A0A0G2JSV2|A0A0G2JSV2_RAT;sp|P47727|CBR1_RAT;tr|A0A0G2K658|A0A0G2K658_RAT;tr|A0A096MJ24|A0A096MJ24_RAT	tr|M0R3X6|M0R3X6_RAT Carbonyl reductase [NADPH] 1-like OS=Rattus norvegicus OX=10116 GN=LOC102556347 PE=1 SV=1;tr|A0A0G2JSV2|A0A0G2JSV2_RAT Carbonyl reductase [NADPH] 1-like OS=Rattus norvegicus OX=10116 GN=Cbr1 PE=1 SV=1;sp|P47727|CBR1_RAT Carbonyl reduct	10	7	47.3	0	34.804	772	5.49397	0.000777887	0.00311994			22.7737	17.9559	20.7452	-4.70099	-2.3558	1.86647	1.79755	2.23269	TRUE	TRUE	FALSE	FALSE	FALSE	1.96557	-3.5284	TRUE
LOC103690108	Class I histocompatibility antigen, Non-RT1.A alpha-1 chain-like (Fragment)	tr|A0A0G2K7F4|A0A0G2K7F4_RAT;tr|D3ZKH0|D3ZKH0_RAT	tr|A0A0G2K7F4|A0A0G2K7F4_RAT;tr|D3ZKH0|D3ZKH0_RAT	tr|A0A0G2K7F4|A0A0G2K7F4_RAT Class I histocompatibility antigen, Non-RT1.A alpha-1 chain-like (Fragment) OS=Rattus norvegicus OX=10116 GN=LOC103690108 PE=1 SV=1;tr|D3ZKH0|D3ZKH0_RAT Class I histocompatibility antigen, Non-RT1.A alpha-1 chain-like OS=Rattus	2	2	16.8	0	3.5656	2016	5.10895	0.0032525	0.00664655			19.9405	17.0433	20.5765	-3.40258	-5.49378	-0.966743	0.885014	2.06405	TRUE	TRUE	FALSE	FALSE	FALSE	0.660773	-4.44818	TRUE
LOC103692829	60S ribosomal protein L9	tr|A0A0G2JXD0|A0A0G2JXD0_RAT;sp|P17077|RL9_RAT;sp|P51410|RL9_MOUSE;tr|M0RBD4|M0RBD4_RAT;tr|M0R5Y8|M0R5Y8_RAT;tr|F1M7A9|F1M7A9_RAT;tr|M0R6B4|M0R6B4_RAT;tr|A0A0G2JX41|A0A0G2JX41_RAT	tr|A0A0G2JXD0|A0A0G2JXD0_RAT;sp|P17077|RL9_RAT;sp|P51410|RL9_MOUSE;tr|M0RBD4|M0RBD4_RAT	tr|A0A0G2JXD0|A0A0G2JXD0_RAT 60S ribosomal protein L9 OS=Rattus norvegicus OX=10116 GN=LOC103692829 PE=3 SV=1;sp|P17077|RL9_RAT 60S ribosomal protein L9 OS=Rattus norvegicus OX=10116 GN=Rpl9 PE=1 SV=1;sp|P51410|RL9_MOUSE 60S ribosomal protein L9 OS=Mus mus	7	7	47.9	0	26.031	568	6.637	0.000379818	0.00216293			25.5879	18.7393	23.3275	-3.45202	-1.77094	4.68064	2.58095	4.81497	TRUE	TRUE	FALSE	FALSE	FALSE	4.02552	-2.61148	TRUE
LOC108348175	Protein quaking-like	tr|A0A0G2JUS0|A0A0G2JUS0_RAT;tr|D4A2X0|D4A2X0_RAT;tr|F1LMH5|F1LMH5_RAT;tr|A0A0G2JXZ5|A0A0G2JXZ5_RAT;sp|Q9QYS9|QKI_MOUSE;sp|Q91XU1|QKI_RAT	tr|A0A0G2JUS0|A0A0G2JUS0_RAT;tr|D4A2X0|D4A2X0_RAT;tr|F1LMH5|F1LMH5_RAT;tr|A0A0G2JXZ5|A0A0G2JXZ5_RAT;sp|Q9QYS9|QKI_MOUSE;sp|Q91XU1|QKI_RAT	tr|A0A0G2JUS0|A0A0G2JUS0_RAT Protein quaking-like OS=Rattus norvegicus OX=10116 GN=LOC108348175 PE=4 SV=1;tr|D4A2X0|D4A2X0_RAT Protein quaking-like OS=Rattus norvegicus OX=10116 GN=LOC108348175 PE=4 SV=3;tr|F1LMH5|F1LMH5_RAT Protein quaking OS=Rattus norve	2	2	8.4	0.000516	3.0047	1688	3.05061	0.0669713	0.052622			18.739		16.5158	-7.41372	-2.52357	-2.16827	-1.58912	-1.99672	TRUE	TRUE	FALSE	TRUE	FALSE	-1.91804	-4.96865	FALSE
LOC108348180	Signal recognition particle subunit SRP72	tr|D4A7R0|D4A7R0_RAT;tr|B0BND9|B0BND9_RAT	tr|D4A7R0|D4A7R0_RAT	tr|D4A7R0|D4A7R0_RAT Signal recognition particle subunit SRP72 OS=Rattus norvegicus OX=10116 GN=LOC108348180 PE=1 SV=2	7	7	12.2	0	14.975	2164	1.36064	0.218504	0.127507		13.0449	18.9328	16.2819	17.0979	-2.19828	-2.69989	-1.97442	0.123615	-1.41454	TRUE	FALSE	FALSE	FALSE	FALSE	-1.08845	-2.44909	FALSE
LOC108349189	High mobility group protein B1 pseudogene	tr|D3ZCR3|D3ZCR3_RAT;sp|P63159|HMGB1_RAT;sp|P63158|HMGB1_MOUSE;tr|D3ZXR5|D3ZXR5_RAT;tr|A0A0G2K6P4|A0A0G2K6P4_RAT;tr|D3ZIU9|D3ZIU9_RAT;tr|D3ZLG3|D3ZLG3_RAT;tr|D3ZGW6|D3ZGW6_RAT;tr|D4A6A9|D4A6A9_RAT;tr|D3ZC69|D3ZC69_RAT;tr|M0R7R5|M0R7R5_RAT;tr|F1LNG6|F1LNG6_RAT	tr|D3ZCR3|D3ZCR3_RAT;sp|P63159|HMGB1_RAT;sp|P63158|HMGB1_MOUSE;tr|D3ZXR5|D3ZXR5_RAT;tr|A0A0G2K6P4|A0A0G2K6P4_RAT;tr|D3ZIU9|D3ZIU9_RAT;tr|D3ZLG3|D3ZLG3_RAT;tr|D3ZGW6|D3ZGW6_RAT	tr|D3ZCR3|D3ZCR3_RAT High mobility group protein B1 pseudogene OS=Rattus norvegicus OX=10116 GN=LOC108349189 PE=3 SV=2;sp|P63159|HMGB1_RAT High mobility group protein B1 OS=Rattus norvegicus OX=10116 GN=Hmgb1 PE=1 SV=2;sp|P63158|HMGB1_MOUSE High mobility g	6	5	31.5	0	18.599	977	0.795558	0.58741	0.264683	21.4232		23.9093	16.276	17.7751	1.3548	-1.35771	3.00208	0.117645	-0.737416	FALSE	TRUE	FALSE	FALSE	FALSE	0.794103	-0.0014554	FALSE
LOC314140	Ribose-phosphate diphosphokinase	tr|A0A0G2JSV3|A0A0G2JSV3_RAT;sp|Q9D7G0|PRPS1_MOUSE;sp|P60892|PRPS1_RAT;sp|Q9CS42|PRPS2_MOUSE;sp|P09330|PRPS2_RAT;tr|M0RBK1|M0RBK1_RAT	tr|A0A0G2JSV3|A0A0G2JSV3_RAT;sp|Q9D7G0|PRPS1_MOUSE;sp|P60892|PRPS1_RAT	tr|A0A0G2JSV3|A0A0G2JSV3_RAT Ribose-phosphate diphosphokinase OS=Rattus norvegicus OX=10116 GN=LOC314140 PE=1 SV=1;sp|Q9D7G0|PRPS1_MOUSE Ribose-phosphate pyrophosphokinase 1 OS=Mus musculus OX=10090 GN=Prps1 PE=1 SV=4;sp|P60892|PRPS1_RAT Ribose-phosphate p	5	5	20.1	0	14.51	877	3.07876	0.0129587	0.0165012			20.9516	16.462	19.5275	-1.93249	-3.31631	0.0443267	0.303689	1.01506	TRUE	TRUE	FALSE	FALSE	FALSE	0.45436	-2.6244	FALSE
LOC681410	Hypothetical protein LOC681410	tr|F1M3H8|F1M3H8_RAT;sp|Q9CX86|ROA0_MOUSE	tr|F1M3H8|F1M3H8_RAT;sp|Q9CX86|ROA0_MOUSE	tr|F1M3H8|F1M3H8_RAT Hypothetical protein LOC681410 OS=Rattus norvegicus OX=10116 GN=LOC681410 PE=1 SV=3;sp|Q9CX86|ROA0_MOUSE Heterogeneous nuclear ribonucleoprotein A0 OS=Mus musculus OX=10090 GN=Hnrnpa0 PE=1 SV=1	3	3	16.9	0	7.886	1783	3.77108	0.00336857	0.00678061			20.7459	15.6806	19.0433	-3.78649	-3.82782	-0.161314	-0.477727	0.530808	TRUE	TRUE	FALSE	FALSE	FALSE	-0.0360776	-3.80716	TRUE
Lama3	Uncharacterized protein	tr|D3ZN05|D3ZN05_RAT;tr|A0A1B0GWP7|A0A1B0GWP7_RAT;sp|Q61789|LAMA3_MOUSE;tr|A0A1B0GWV1|A0A1B0GWV1_RAT;tr|A0A1B0GWM3|A0A1B0GWM3_RAT	tr|D3ZN05|D3ZN05_RAT;tr|A0A1B0GWP7|A0A1B0GWP7_RAT	tr|D3ZN05|D3ZN05_RAT Uncharacterized protein OS=Rattus norvegicus OX=10116 GN=Lama3 PE=4 SV=3;tr|A0A1B0GWP7|A0A1B0GWP7_RAT Uncharacterized protein (Fragment) OS=Rattus norvegicus OX=10116 GN=Lama3 PE=4 SV=1	6	6	4.7	0	18.03	2109	-0.0742584	0.946774	0.367128		12.3381	17.9386	11.365	13.5214	-4.94688	-3.4067	-2.96864	-4.79338	-4.99113	TRUE	FALSE	FALSE	FALSE	FALSE	-4.25105	-4.17679	FALSE
Lama5	Laminin subunit alpha 5	tr|F1MAN8|F1MAN8_RAT;sp|Q61001|LAMA5_MOUSE	tr|F1MAN8|F1MAN8_RAT	tr|F1MAN8|F1MAN8_RAT Laminin subunit alpha 5 OS=Rattus norvegicus OX=10116 GN=Lama5 PE=1 SV=2	32	32	10.8	0	90.734	2243	1.17821	0.414578	0.202742			21.114	15.3977	14.6707	-1.80331	-3.48355	0.206778	-0.760659	-3.84177	TRUE	TRUE	FALSE	FALSE	FALSE	-1.46522	-2.64343	FALSE
Lamb1	Laminin subunit beta-1	sp|P02469|LAMB1_MOUSE//tr|D3ZQN7|D3ZQN7_RAT	sp|P02469|LAMB1_MOUSE//tr|D3ZQN7|D3ZQN7_RAT	sp|P02469|LAMB1_MOUSE Laminin subunit beta-1 OS=Mus musculus OX=10090 GN=Lamb1 PE=1 SV=3//tr|D3ZQN7|D3ZQN7_RAT Laminin subunit beta 1 OS=Rattus norvegicus OX=10116 GN=Lamb1 PE=1 SV=3	26//3	5//3	13.5//11.8	0//0	122.55//6.5818	390//2118	-3.14371	0.0292384	0.0287277	22.8624	17.2412	20.8146	16.0854	15.6824	2.79395	1.49637	-0.0926412	-0.0728881	-2.83012	FALSE	FALSE	FALSE	FALSE	FALSE	-0.99855	2.14516	FALSE
Lamb3	Laminin subunit beta 3	tr|F1LPI5|F1LPI5_RAT	tr|F1LPI5|F1LPI5_RAT	tr|F1LPI5|F1LPI5_RAT Laminin subunit beta 3 OS=Rattus norvegicus OX=10116 GN=Lamb3 PE=4 SV=2	3	3	3.1	0	5.4097	2201	-1.03942	0.363027	0.185463			17.29	11.6211	12.4071	-3.22104	-4.20673	-3.61726	-4.53724	-6.1054	TRUE	TRUE	FALSE	FALSE	FALSE	-4.7533	-3.71388	FALSE
Lamc1	Laminin subunit gamma-1	sp|P02468|LAMC1_MOUSE;tr|A0A0U1RS20|A0A0U1RS20_RAT//tr|F1MAA7|F1MAA7_RAT	sp|P02468|LAMC1_MOUSE//tr|F1MAA7|F1MAA7_RAT	sp|P02468|LAMC1_MOUSE Laminin subunit gamma-1 OS=Mus musculus OX=10090 GN=Lamc1 PE=1 SV=2//tr|F1MAA7|F1MAA7_RAT Laminin subunit gamma 1 OS=Rattus norvegicus OX=10116 GN=Lamc1 PE=1 SV=1	4//28	4//6	16.4//18	0//0	151.54//323.31	389//2238	-2.9049	0.0668832	0.052622	22.8857	16.7395	21.0813	16.3878	15.1122	2.8173	0.994657	0.17412	0.229431	-3.40033	FALSE	FALSE	FALSE	FALSE	FALSE	-0.998927	1.90598	FALSE
Lamc2	Laminin subunit gamma 2	tr|F1LRH4|F1LRH4_RAT	tr|F1LRH4|F1LRH4_RAT	tr|F1LRH4|F1LRH4_RAT Laminin subunit gamma 2 OS=Rattus norvegicus OX=10116 GN=Lamc2 PE=4 SV=1	3	3	2.6	0	4.9707	2208	-0.336373	0.758211	0.316626			16.7747	11.9883	13.1144	-5.27687	-3.18415	-4.13254	-4.17004	-5.39806	TRUE	TRUE	FALSE	FALSE	FALSE	-4.56688	-4.23051	FALSE
Lamp1	Lysosome-associated membrane glycoprotein 1	sp|P14562|LAMP1_RAT;tr|A0A0U1RRS9|A0A0U1RRS9_RAT	sp|P14562|LAMP1_RAT	sp|P14562|LAMP1_RAT Lysosome-associated membrane glycoprotein 1 OS=Rattus norvegicus OX=10116 GN=Lamp1 PE=1 SV=1	4	3	9.8	0	10.256	540	3.96301	0.00474389	0.00828827			20.6085	17.8636	19.9952	-2.81833	-3.18152	-0.298761	1.7053	1.48272	TRUE	TRUE	FALSE	FALSE	FALSE	0.963086	-2.99993	TRUE
Lamtor4	Late endosomal/lysosomal adaptor and MAPK and MTOR activator 4	tr|D4AD29|D4AD29_RAT;sp|Q8CF66|LTOR4_MOUSE	tr|D4AD29|D4AD29_RAT;sp|Q8CF66|LTOR4_MOUSE	tr|D4AD29|D4AD29_RAT Late endosomal/lysosomal adaptor and MAPK and MTOR activator 4 OS=Rattus norvegicus OX=10116 GN=Lamtor4 PE=1 SV=1;sp|Q8CF66|LTOR4_MOUSE Ragulator complex protein LAMTOR4 OS=Mus musculus OX=10090 GN=Lamtor4 PE=1 SV=2	2	2	20.2	0	3.0903	2182	0.908686	0.535413	0.248493			20.2864	16.5265		-0.628914	-3.53014	-0.620869	0.368196	-3.25985	TRUE	TRUE	FALSE	FALSE	TRUE	-1.17084	-2.07953	FALSE
Lancl1	Glutathione S-transferase LANCL1	sp|Q9QX69|LANC1_RAT;sp|O89112|LANC1_MOUSE;tr|Q8CJE3|Q8CJE3_RAT	sp|Q9QX69|LANC1_RAT;sp|O89112|LANC1_MOUSE;tr|Q8CJE3|Q8CJE3_RAT	sp|Q9QX69|LANC1_RAT Glutathione S-transferase LANCL1 OS=Rattus norvegicus OX=10116 GN=Lancl1 PE=1 SV=2;sp|O89112|LANC1_MOUSE Glutathione S-transferase LANCL1 OS=Mus musculus OX=10090 GN=Lancl1 PE=1 SV=1;tr|Q8CJE3|Q8CJE3_RAT Myosin VIIA OS=Rattus norvegicus	2	2	5	0	4.3779	375	0.51464	0.697463	0.298684			20.7397		17.4849	-2.16065	-2.3269	-0.167481	-3.99239	-1.02754	TRUE	TRUE	FALSE	TRUE	FALSE	-1.72914	-2.24378	FALSE
Lancl2	LanC lantibiotic synthetase component C-like 2 (Bacterial)	tr|Q68FQ9|Q68FQ9_RAT;sp|Q9JJK2|LANC2_MOUSE	tr|Q68FQ9|Q68FQ9_RAT;sp|Q9JJK2|LANC2_MOUSE	tr|Q68FQ9|Q68FQ9_RAT LanC lantibiotic synthetase component C-like 2 (Bacterial) OS=Rattus norvegicus OX=10116 GN=Lancl2 PE=1 SV=1;sp|Q9JJK2|LANC2_MOUSE LanC-like protein 2 OS=Mus musculus OX=10090 GN=Lancl2 PE=1 SV=1	4	4	10.7	0	7.3335	2338	1.87887	0.0775234	0.0581908			17.595		15.9439	-4.27388	-4.8852	-3.31223	-2.22124	-2.56855	TRUE	TRUE	FALSE	TRUE	FALSE	-2.70068	-4.57954	FALSE
Lap3	Cytosol aminopeptidase	sp|Q68FS4|AMPL_RAT//sp|Q9CPY7|AMPL_MOUSE	sp|Q68FS4|AMPL_RAT//sp|Q9CPY7|AMPL_MOUSE	sp|Q68FS4|AMPL_RAT Cytosol aminopeptidase OS=Rattus norvegicus OX=10116 GN=Lap3 PE=1 SV=1//sp|Q9CPY7|AMPL_MOUSE Cytosol aminopeptidase OS=Mus musculus OX=10090 GN=Lap3 PE=1 SV=3	15//2	3//2	32.8//31.4	0//0	52.616//31.723	1440//1761	-0.138939	0.895646	0.354383	22.253	15.8871	21.746	16.7708	20.1348	2.18462	0.142353	0.838809	0.612485	1.62235	FALSE	FALSE	FALSE	FALSE	FALSE	1.02455	1.16349	FALSE
Larp7	La ribonucleoprotein domain family member 7	tr|M0RC12|M0RC12_RAT;sp|Q5XI01|LARP7_RAT;tr|M0R7D1|M0R7D1_RAT;sp|Q05CL8|LARP7_MOUSE	tr|M0RC12|M0RC12_RAT;sp|Q5XI01|LARP7_RAT;tr|M0R7D1|M0R7D1_RAT;sp|Q05CL8|LARP7_MOUSE	tr|M0RC12|M0RC12_RAT La ribonucleoprotein domain family member 7 OS=Rattus norvegicus OX=10116 GN=Larp7 PE=1 SV=2;sp|Q5XI01|LARP7_RAT La-related protein 7 OS=Rattus norvegicus OX=10116 GN=Larp7 PE=1 SV=2;tr|M0R7D1|M0R7D1_RAT La ribonucleoprotein domain fam	6	6	19.8	0	27.362	1271	1.74794	0.106244	0.0727391			20.8344	14.4499	17.7408	-2.46056	-2.73727	-0.072853	-1.70841	-0.771651	TRUE	TRUE	FALSE	FALSE	FALSE	-0.850972	-2.59891	FALSE
Lars	Leucyl-tRNA synthetase	tr|Q5PPJ6|Q5PPJ6_RAT;sp|Q8BMJ2|SYLC_MOUSE	tr|Q5PPJ6|Q5PPJ6_RAT;sp|Q8BMJ2|SYLC_MOUSE	tr|Q5PPJ6|Q5PPJ6_RAT Leucyl-tRNA synthetase OS=Rattus norvegicus OX=10116 GN=Lars PE=1 SV=1;sp|Q8BMJ2|SYLC_MOUSE Leucine--tRNA ligase, cytoplasmic OS=Mus musculus OX=10090 GN=Lars1 PE=1 SV=2	30	30	30.5	0	97.332	2315	2.69407	0.130837	0.0850276	21.4121		22.0719	16.6531	20.6468	1.34373	-4.20269	1.16469	0.494791	2.13427	FALSE	TRUE	FALSE	FALSE	FALSE	1.26459	-1.42948	FALSE
Ldha	L-lactate dehydrogenase A chain	sp|P04642|LDHA_RAT;sp|P00342|LDHC_MOUSE;tr|H9N9H4|H9N9H4_RAT;tr|Q6AYX2|Q6AYX2_RAT;sp|P19629|LDHC_RAT//sp|P06151|LDHA_MOUSE	sp|P04642|LDHA_RAT//sp|P06151|LDHA_MOUSE	sp|P04642|LDHA_RAT L-lactate dehydrogenase A chain OS=Rattus norvegicus OX=10116 GN=Ldha PE=1 SV=1//sp|P06151|LDHA_MOUSE L-lactate dehydrogenase A chain OS=Mus musculus OX=10090 GN=Ldha PE=1 SV=3	15//4	6//4	42.5//34.9	0//0	70.237//60.577	398//427	-1.04621	0.387825	0.194435	25.6961	18.2027	23.7447	19.3036	21.5194	5.62765	2.45788	2.83745	3.14527	3.00693	FALSE	FALSE	FALSE	FALSE	FALSE	2.99655	4.04276	FALSE
Ldlr	Low density lipoprotein receptor, isoform CRA_a	tr|G3V7A5|G3V7A5_RAT;sp|P35952|LDLR_RAT	tr|G3V7A5|G3V7A5_RAT;sp|P35952|LDLR_RAT	tr|G3V7A5|G3V7A5_RAT Low density lipoprotein receptor, isoform CRA_a OS=Rattus norvegicus OX=10116 GN=Ldlr PE=1 SV=1;sp|P35952|LDLR_RAT Low-density lipoprotein receptor OS=Rattus norvegicus OX=10116 GN=Ldlr PE=1 SV=1	3	2	4.3	0	4.6007	719	0.554974	0.604896	0.269568				14.7031	16.6866	-3.41896	-1.12824	-1.87481	-1.45519	-1.82588	TRUE	TRUE	TRUE	FALSE	FALSE	-1.71863	-2.2736	FALSE
Lgals1	Galectin-1	sp|P11762|LEG1_RAT;sp|P16045|LEG1_MOUSE	sp|P11762|LEG1_RAT;sp|P16045|LEG1_MOUSE	sp|P11762|LEG1_RAT Galectin-1 OS=Rattus norvegicus OX=10116 GN=Lgals1 PE=1 SV=2;sp|P16045|LEG1_MOUSE Galectin-1 OS=Mus musculus OX=10090 GN=Lgals1 PE=1 SV=3	6	6	45.2	0	11.664	509	5.17371	0.00314649	0.00652557	18.888		23.4303	18.8959	19.982	-1.18037	-4.68025	2.5231	2.73754	1.46955	FALSE	TRUE	FALSE	FALSE	FALSE	2.2434	-2.93031	TRUE
Lgals3	Galectin	tr|A0A0G2JXB1|A0A0G2JXB1_RAT;sp|P08699|LEG3_RAT;tr|A0A0G2JXN6|A0A0G2JXN6_RAT;sp|P16110|LEG3_MOUSE	tr|A0A0G2JXB1|A0A0G2JXB1_RAT;sp|P08699|LEG3_RAT;tr|A0A0G2JXN6|A0A0G2JXN6_RAT	tr|A0A0G2JXB1|A0A0G2JXB1_RAT Galectin OS=Rattus norvegicus OX=10116 GN=Lgals3 PE=1 SV=1;sp|P08699|LEG3_RAT Galectin-3 OS=Rattus norvegicus OX=10116 GN=Lgals3 PE=1 SV=4;tr|A0A0G2JXN6|A0A0G2JXN6_RAT Galectin OS=Rattus norvegicus OX=10116 GN=Lgals3 PE=1 SV=1	3	3	14.3	0	7.5546	457	2.92196	0.134223	0.0863921			22.9015		18.041	-3.03918	-4.66658	1.99429	-4.31556	-0.47149	TRUE	TRUE	FALSE	TRUE	FALSE	-0.930919	-3.85288	FALSE
Lgals3bp	Galectin-3-binding protein	sp|O70513|LG3BP_RAT//sp|Q07797|LG3BP_MOUSE	sp|O70513|LG3BP_RAT//sp|Q07797|LG3BP_MOUSE	sp|O70513|LG3BP_RAT Galectin-3-binding protein OS=Rattus norvegicus OX=10116 GN=Lgals3bp PE=1 SV=2//sp|Q07797|LG3BP_MOUSE Galectin-3-binding protein OS=Mus musculus OX=10090 GN=Lgals3bp PE=1 SV=1	16//2	10//2	34.3//16.8	0//0	86.151//49.703	348//1112	3.489	0.0129874	0.0165012	22.1821	15.1497	25.2949	19.9829	23.0451	2.11367	-0.595126	4.38769	3.82454	4.5326	FALSE	FALSE	FALSE	FALSE	FALSE	4.24827	0.759273	FALSE
Lig1	DNA ligase	tr|Q566D8|Q566D8_RAT;tr|F1M8E6|F1M8E6_RAT;sp|Q9JHY8|DNLI1_RAT;sp|P37913|DNLI1_MOUSE	tr|Q566D8|Q566D8_RAT;tr|F1M8E6|F1M8E6_RAT;sp|Q9JHY8|DNLI1_RAT;sp|P37913|DNLI1_MOUSE	tr|Q566D8|Q566D8_RAT DNA ligase OS=Rattus norvegicus OX=10116 GN=Lig1 PE=1 SV=1;tr|F1M8E6|F1M8E6_RAT DNA ligase OS=Rattus norvegicus OX=10116 GN=LOC100911727 PE=3 SV=2;sp|Q9JHY8|DNLI1_RAT DNA ligase 1 OS=Rattus norvegicus OX=10116 GN=Lig1 PE=1 SV=1;sp|P379	20	20	30.7	0	72.539	2309	4.15492	0.00269838	0.00587139		12.06	22.0317	15.9372	19.7869	-3.1732	-3.68481	1.12444	-0.221098	1.2744	TRUE	FALSE	FALSE	FALSE	FALSE	0.725916	-3.429	TRUE
Llgl1	Lethal(2) giant larvae protein homolog 1	sp|Q8K4K5|L2GL1_RAT;sp|Q80Y17|L2GL1_MOUSE;tr|G3V6I1|G3V6I1_RAT	sp|Q8K4K5|L2GL1_RAT;sp|Q80Y17|L2GL1_MOUSE;tr|G3V6I1|G3V6I1_RAT	sp|Q8K4K5|L2GL1_RAT Lethal(2) giant larvae protein homolog 1 OS=Rattus norvegicus OX=10116 GN=Llgl1 PE=1 SV=1;sp|Q80Y17|L2GL1_MOUSE Lethal(2) giant larvae protein homolog 1 OS=Mus musculus OX=10090 GN=Llgl1 PE=1 SV=1;tr|G3V6I1|G3V6I1_RAT Lethal(2) giant la	2	2	2.4	0	3.3289	1564	-2.12205	0.175344	0.106845			16.899		12.8484	-0.760607	-5.23054	-4.00823	-5.68051	-5.66412	TRUE	TRUE	FALSE	TRUE	FALSE	-5.11762	-2.99557	FALSE
Lman1	Protein ERGIC-53	tr|F1LRA1|F1LRA1_RAT;tr|A0A0G2JXC1|A0A0G2JXC1_RAT;sp|Q9D0F3|LMAN1_MOUSE;sp|Q62902|LMAN1_RAT	tr|F1LRA1|F1LRA1_RAT;tr|A0A0G2JXC1|A0A0G2JXC1_RAT;sp|Q9D0F3|LMAN1_MOUSE;sp|Q62902|LMAN1_RAT	tr|F1LRA1|F1LRA1_RAT Protein ERGIC-53 OS=Rattus norvegicus OX=10116 GN=Lman1 PE=1 SV=3;tr|A0A0G2JXC1|A0A0G2JXC1_RAT Protein ERGIC-53 OS=Rattus norvegicus OX=10116 GN=Lman1 PE=1 SV=1;sp|Q9D0F3|LMAN1_MOUSE Protein ERGIC-53 OS=Mus musculus OX=10090 GN=Lman1 P	5	5	10.4	0	12.059	1366	-0.337616	0.742758	0.311869	18.6354	16.312	20.2186	15.4377	17.6102	-1.43304	0.56722	-0.68866	-0.720646	-0.902268	FALSE	FALSE	FALSE	FALSE	FALSE	-0.770525	-0.432909	FALSE
Lman2	Lectin, mannose-binding 2	tr|B0BNG3|B0BNG3_RAT;sp|Q9DBH5|LMAN2_MOUSE	tr|B0BNG3|B0BNG3_RAT;sp|Q9DBH5|LMAN2_MOUSE	tr|B0BNG3|B0BNG3_RAT Lectin, mannose-binding 2 OS=Rattus norvegicus OX=10116 GN=Lman2 PE=1 SV=1;sp|Q9DBH5|LMAN2_MOUSE Vesicular integral-membrane protein VIP36 OS=Mus musculus OX=10090 GN=Lman2 PE=1 SV=2	5	5	14	0	7.869	1821	1.1099	0.407582	0.201313	20.5198		21.1153	15.5235	17.8522	0.451381	-3.3959	0.208049	-0.634802	-0.660334	FALSE	TRUE	FALSE	FALSE	FALSE	-0.362363	-1.47226	FALSE
Lmna	Prelamin-A/C	sp|P48678|LMNA_MOUSE	sp|P48678|LMNA_MOUSE	sp|P48678|LMNA_MOUSE Prelamin-A/C OS=Mus musculus OX=10090 GN=Lmna PE=1 SV=2	25	2	39.1	0	323.31	785	-2.81414	0.0208791	0.0229947	23.887	18.2481	21.0465	17.2379	18.3341	3.81856	2.50334	0.13924	1.07957	-0.17837	FALSE	FALSE	FALSE	FALSE	FALSE	0.346813	3.16095	FALSE
Lmnb1	Lamin-B1	tr|G3V7U4|G3V7U4_RAT;sp|P70615|LMNB1_RAT;sp|P14733|LMNB1_MOUSE;tr|D3ZLC1|D3ZLC1_RAT	tr|G3V7U4|G3V7U4_RAT;sp|P70615|LMNB1_RAT;sp|P14733|LMNB1_MOUSE	tr|G3V7U4|G3V7U4_RAT Lamin-B1 OS=Rattus norvegicus OX=10116 GN=Lmnb1 PE=1 SV=1;sp|P70615|LMNB1_RAT Lamin-B1 OS=Rattus norvegicus OX=10116 GN=Lmnb1 PE=1 SV=3;sp|P14733|LMNB1_MOUSE Lamin-B1 OS=Mus musculus OX=10090 GN=Lmnb1 PE=1 SV=3	8	8	17.4	0	15.467	544	1.76777	0.143218	0.0905552			19.9792	14.0486	17.1106	-4.5036	-1.99166	-0.927982	-2.10976	-1.40184	TRUE	TRUE	FALSE	FALSE	FALSE	-1.47986	-3.24763	FALSE
Lnpep	Aminopeptidase	tr|A0A0H2UHK5|A0A0H2UHK5_RAT;tr|A0A0G2JYN3|A0A0G2JYN3_RAT;tr|A0A0G2JUW8|A0A0G2JUW8_RAT;sp|P97629|LCAP_RAT;sp|Q8C129|LCAP_MOUSE	tr|A0A0H2UHK5|A0A0H2UHK5_RAT;tr|A0A0G2JYN3|A0A0G2JYN3_RAT;tr|A0A0G2JUW8|A0A0G2JUW8_RAT;sp|P97629|LCAP_RAT;sp|Q8C129|LCAP_MOUSE	tr|A0A0H2UHK5|A0A0H2UHK5_RAT Aminopeptidase OS=Rattus norvegicus OX=10116 GN=Lnpep PE=1 SV=1;tr|A0A0G2JYN3|A0A0G2JYN3_RAT Leucyl-cystinyl aminopeptidase OS=Rattus norvegicus OX=10116 GN=Lnpep PE=1 SV=1;tr|A0A0G2JUW8|A0A0G2JUW8_RAT Leucyl-cystinyl aminopept	18	18	22.3	0	82.145	1066	3.43209	0.00775374	0.0113548			21.5834	16.0675	20.16	-2.57651	-2.79904	0.676207	-0.0908362	1.64756	TRUE	TRUE	FALSE	FALSE	FALSE	0.744311	-2.68778	FALSE
Lonp1	Lon protease homolog, mitochondrial	sp|Q924S5|LONM_RAT;sp|Q8CGK3|LONM_MOUSE	sp|Q924S5|LONM_RAT;sp|Q8CGK3|LONM_MOUSE	sp|Q924S5|LONM_RAT Lon protease homolog, mitochondrial OS=Rattus norvegicus OX=10116 GN=Lonp1 PE=2 SV=1;sp|Q8CGK3|LONM_MOUSE Lon protease homolog, mitochondrial OS=Mus musculus OX=10090 GN=Lonp1 PE=1 SV=2	6	6	9.7	0	11.017	1716	-0.437556	0.765063	0.318497			19.6766	12.7776	12.5426	-3.4778	-2.70125	-1.23059	-3.38075	-5.96991	TRUE	TRUE	FALSE	FALSE	FALSE	-3.52708	-3.08953	FALSE
Loxl2	Lysyl oxidase homolog 2	sp|P58022|LOXL2_MOUSE	sp|P58022|LOXL2_MOUSE	sp|P58022|LOXL2_MOUSE Lysyl oxidase homolog 2 OS=Mus musculus OX=10090 GN=Loxl2 PE=1 SV=2	7	3	9.1	0	41.264	858	-3.31195	0.029219	0.0287277	20.5416	15.1023	19.0251	13.2789	13.0842	0.473191	-0.642531	-1.88213	-2.87946	-5.42828	FALSE	FALSE	FALSE	FALSE	FALSE	-3.39662	-0.0846701	FALSE
Loxl4	Lysyl oxidase homolog	tr|D4A9V5|D4A9V5_RAT;sp|Q924C6|LOXL4_MOUSE	tr|D4A9V5|D4A9V5_RAT;sp|Q924C6|LOXL4_MOUSE	tr|D4A9V5|D4A9V5_RAT Lysyl oxidase homolog OS=Rattus norvegicus OX=10116 GN=Loxl4 PE=3 SV=1;sp|Q924C6|LOXL4_MOUSE Lysyl oxidase homolog 4 OS=Mus musculus OX=10090 GN=Loxl4 PE=2 SV=2	5	5	7.4	0	9.8581	2173	2.70954	0.0517772	0.0435431			19.6183	15.6922	14.9357	-5.08175	-3.89191	-1.28894	-0.466181	-3.57677	TRUE	TRUE	FALSE	FALSE	FALSE	-1.7773	-4.48683	FALSE
Lrba	LPS-responsive beige-like anchor protein (Fragment)	tr|F1M3T7|F1M3T7_RAT;tr|A0A0G2JYR4|A0A0G2JYR4_RAT;tr|A0A0G2JYI0|A0A0G2JYI0_RAT;sp|Q9ESE1|LRBA_MOUSE	tr|F1M3T7|F1M3T7_RAT;tr|A0A0G2JYR4|A0A0G2JYR4_RAT;tr|A0A0G2JYI0|A0A0G2JYI0_RAT;sp|Q9ESE1|LRBA_MOUSE	tr|F1M3T7|F1M3T7_RAT LPS-responsive beige-like anchor protein (Fragment) OS=Rattus norvegicus OX=10116 GN=Lrba PE=1 SV=3;tr|A0A0G2JYR4|A0A0G2JYR4_RAT LPS-responsive beige-like anchor protein OS=Rattus norvegicus OX=10116 GN=Lrba PE=1 SV=1;tr|A0A0G2JYI0|A0A	2	2	3.2	0.00051653	3.0196	1847	0.0947914	0.921236	0.359821			16.9911	11.9217	13.5512	-4.08676	-4.8455	-3.91608	-4.23668	-4.96126	TRUE	TRUE	FALSE	FALSE	FALSE	-4.37134	-4.46613	FALSE
Lrp1	Prolow-density lipoprotein receptor-related protein 1	sp|Q91ZX7|LRP1_MOUSE;sp|G3V928|LRP1_RAT	sp|Q91ZX7|LRP1_MOUSE;sp|G3V928|LRP1_RAT	sp|Q91ZX7|LRP1_MOUSE Prolow-density lipoprotein receptor-related protein 1 OS=Mus musculus OX=10090 GN=Lrp1 PE=1 SV=1;sp|G3V928|LRP1_RAT Prolow-density lipoprotein receptor-related protein 1 OS=Rattus norvegicus OX=10116 GN=Lrp1 PE=1 SV=1	13	13	3.5	0	78.938	231	-3.51486	0.0133713	0.0168833	18.9069		15.0535		11.8141	-1.16153	-3.38738	-5.85377	-4.81574	-6.69842	FALSE	TRUE	FALSE	TRUE	FALSE	-5.78931	-2.27445	FALSE
Lrpprc	Leucine-rich PPR motif-containing protein, mitochondrial	tr|F1LM33|F1LM33_RAT;sp|Q5SGE0|LPPRC_RAT;sp|Q6PB66|LPPRC_MOUSE	tr|F1LM33|F1LM33_RAT;sp|Q5SGE0|LPPRC_RAT	tr|F1LM33|F1LM33_RAT Leucine-rich PPR motif-containing protein, mitochondrial OS=Rattus norvegicus OX=10116 GN=Lrpprc PE=1 SV=2;sp|Q5SGE0|LPPRC_RAT Leucine-rich PPR motif-containing protein, mitochondrial OS=Rattus norvegicus OX=10116 GN=Lrpprc PE=1 SV=1	4	4	3.4	0	10.661	1246	-2.36797	0.110886	0.0754369			17.3612	11.1948	10.7887	-3.22673	-2.85955	-3.54604	-4.96352	-7.72377	TRUE	TRUE	FALSE	FALSE	FALSE	-5.41111	-3.04314	FALSE
Lrrc40	Leucine-rich repeat-containing protein 40	sp|Q9CRC8|LRC40_MOUSE	sp|Q9CRC8|LRC40_MOUSE	sp|Q9CRC8|LRC40_MOUSE Leucine-rich repeat-containing protein 40 OS=Mus musculus OX=10090 GN=Lrrc40 PE=1 SV=2	7	1	15	0	14.448	1772	1.29883	0.411454	0.202133			18.7147	10.6878	17.8277	-3.11499	-5.04785	-2.19251	-5.47052	-0.684746	TRUE	TRUE	FALSE	FALSE	FALSE	-2.78259	-4.08142	FALSE
Lrrc47	Leucine-rich repeat-containing 47	tr|F1LT49|F1LT49_RAT;sp|Q505F5|LRC47_MOUSE	tr|F1LT49|F1LT49_RAT;sp|Q505F5|LRC47_MOUSE	tr|F1LT49|F1LT49_RAT Leucine-rich repeat-containing 47 OS=Rattus norvegicus OX=10116 GN=Lrrc47 PE=1 SV=2;sp|Q505F5|LRC47_MOUSE Leucine-rich repeat-containing protein 47 OS=Mus musculus OX=10090 GN=Lrrc47 PE=1 SV=1	3	3	6.2	0	5.23	1202	-0.794665	0.571172	0.260147			17.1774		16.2588	-3.82726	-2.91273	-3.72985	-6.51047	-2.25366	TRUE	TRUE	FALSE	TRUE	FALSE	-4.16466	-3.36999	FALSE
Lrrc59	Leucine-rich repeat-containing protein 59	sp|Q922Q8|LRC59_MOUSE;sp|Q5RJR8|LRC59_RAT	sp|Q922Q8|LRC59_MOUSE;sp|Q5RJR8|LRC59_RAT	sp|Q922Q8|LRC59_MOUSE Leucine-rich repeat-containing protein 59 OS=Mus musculus OX=10090 GN=Lrrc59 PE=1 SV=1;sp|Q5RJR8|LRC59_RAT Leucine-rich repeat-containing protein 59 OS=Rattus norvegicus OX=10116 GN=Lrrc59 PE=1 SV=1	5	5	17.6	0	8.6535	1241	4.69931	0.00206625	0.00502488			21.3345	17.4241	18.1034	-3.3933	-5.14935	0.427281	1.26573	-0.409044	TRUE	TRUE	FALSE	FALSE	FALSE	0.42799	-4.27132	TRUE
Lsm2	U6 snRNA-associated Sm-like protein LSm2	tr|A0A0G2K8Q7|A0A0G2K8Q7_RAT;sp|O35900|LSM2_MOUSE;tr|Q6MG66|Q6MG66_RAT;tr|A0A0G2K375|A0A0G2K375_RAT;tr|A0A0G2KAB8|A0A0G2KAB8_RAT	tr|A0A0G2K8Q7|A0A0G2K8Q7_RAT;sp|O35900|LSM2_MOUSE;tr|Q6MG66|Q6MG66_RAT;tr|A0A0G2K375|A0A0G2K375_RAT;tr|A0A0G2KAB8|A0A0G2KAB8_RAT	tr|A0A0G2K8Q7|A0A0G2K8Q7_RAT U6 snRNA-associated Sm-like protein LSm2 OS=Rattus norvegicus OX=10116 GN=Lsm2 PE=1 SV=1;sp|O35900|LSM2_MOUSE U6 snRNA-associated Sm-like protein LSm2 OS=Mus musculus OX=10090 GN=Lsm2 PE=1 SV=1;tr|Q6MG66|Q6MG66_RAT LSM2 homolog	2	2	31.6	0	9.6727	304	-0.602711	0.714967	0.30376	20.7203		19.6119		16.4379	0.651838	-4.37496	-1.29535	-4.02289	-2.07457	FALSE	TRUE	FALSE	TRUE	FALSE	-2.46427	-1.86156	FALSE
Lsm4	U6 snRNA-associated Sm-like protein LSm4	sp|Q9QXA5|LSM4_MOUSE;tr|D4A2C6|D4A2C6_RAT	sp|Q9QXA5|LSM4_MOUSE;tr|D4A2C6|D4A2C6_RAT	sp|Q9QXA5|LSM4_MOUSE U6 snRNA-associated Sm-like protein LSm4 OS=Mus musculus OX=10090 GN=Lsm4 PE=1 SV=1;tr|D4A2C6|D4A2C6_RAT U6 snRNA-associated Sm-like protein LSm4 OS=Rattus norvegicus OX=10116 GN=Lsm4 PE=1 SV=1	2	2	16.1	0	3.2959	1885	4.20661	0.00171696	0.00459777			20.9836	16.2741	18.7	-4.53703	-3.62312	0.0764082	0.115735	0.187466	TRUE	TRUE	FALSE	FALSE	FALSE	0.126536	-4.08007	TRUE
Lss	Terpene cyclase/mutase family member	tr|A0A0G2JVC8|A0A0G2JVC8_RAT;sp|P48450|LSS_RAT;tr|A0A096MK55|A0A096MK55_RAT;sp|Q8BLN5|LSS_MOUSE;tr|A0A096MJH3|A0A096MJH3_RAT;tr|A0A096MK62|A0A096MK62_RAT	tr|A0A0G2JVC8|A0A0G2JVC8_RAT;sp|P48450|LSS_RAT;tr|A0A096MK55|A0A096MK55_RAT;sp|Q8BLN5|LSS_MOUSE	tr|A0A0G2JVC8|A0A0G2JVC8_RAT Terpene cyclase/mutase family member OS=Rattus norvegicus OX=10116 GN=Lss PE=1 SV=1;sp|P48450|LSS_RAT Lanosterol synthase OS=Rattus norvegicus OX=10116 GN=Lss PE=1 SV=2;tr|A0A096MK55|A0A096MK55_RAT Lanosterol synthase (Fragment	5	5	9.1	0	10.707	783	-0.193418	0.877328	0.348563			19.605	11.8327	17.3628	-2.36085	-1.77068	-1.30221	-4.32568	-1.14967	TRUE	TRUE	FALSE	FALSE	FALSE	-2.25919	-2.06577	FALSE
Ltbp1	Latent-transforming growth factor beta-binding protein 1	tr|D3ZAA3|D3ZAA3_RAT;sp|Q00918|LTBP1_RAT//sp|Q8CG19|LTBP1_MOUSE	tr|D3ZAA3|D3ZAA3_RAT;sp|Q00918|LTBP1_RAT//sp|Q8CG19|LTBP1_MOUSE	tr|D3ZAA3|D3ZAA3_RAT Latent-transforming growth factor beta-binding protein 1 OS=Rattus norvegicus OX=10116 GN=Ltbp1 PE=1 SV=2;sp|Q00918|LTBP1_RAT Latent-transforming growth factor beta-binding protein 1 OS=Rattus norvegicus OX=10116 GN=Ltbp1 PE=1 SV=1//sp|Q8CG19|LTBP1_MOUSE Latent-transforming growth factor beta-binding protein 1 OS=Mus musculus OX=10090 GN=Ltbp1 PE=1 SV=2	9//2	6//2	5.7//3.4	0//0	33.352//20.501	1085//1623	0.0453392	0.963288	0.370856	18.944	13.8589	20.1804	13.999	17.0191	-1.12438	-1.88594	-0.726784	-2.1593	-1.49337	FALSE	FALSE	FALSE	FALSE	FALSE	-1.45982	-1.50516	FALSE
Luc7l	LUC7-like	tr|G3V9R0|G3V9R0_RAT;sp|Q9CYI4|LUC7L_MOUSE	tr|G3V9R0|G3V9R0_RAT;sp|Q9CYI4|LUC7L_MOUSE	tr|G3V9R0|G3V9R0_RAT LUC7-like OS=Rattus norvegicus OX=10116 GN=Luc7l PE=1 SV=3;sp|Q9CYI4|LUC7L_MOUSE Putative RNA-binding protein Luc7-like 1 OS=Mus musculus OX=10090 GN=Luc7l PE=1 SV=2	2	2	14	0	17.692	1788	2.60071	0.0378449	0.0347091			19.5862	14.751	15.8041	-5.35409	-3.47182	-1.32108	-1.40731	-2.70835	TRUE	TRUE	FALSE	FALSE	FALSE	-1.81225	-4.41296	FALSE
Luc7l2	LUC7-like 2 (S. cerevisiae)	tr|B2RYP6|B2RYP6_RAT;sp|Q7TNC4|LC7L2_MOUSE	tr|B2RYP6|B2RYP6_RAT;sp|Q7TNC4|LC7L2_MOUSE	tr|B2RYP6|B2RYP6_RAT LUC7-like 2 (S. cerevisiae) OS=Rattus norvegicus OX=10116 GN=Luc7l2 PE=1 SV=1;sp|Q7TNC4|LC7L2_MOUSE Putative RNA-binding protein Luc7-like 2 OS=Mus musculus OX=10090 GN=Luc7l2 PE=1 SV=1	5	3	15.6	0	35.366	1543	3.48445	0.00860462	0.0120588	18.2606		22.1742	16.7627	18.867	-1.80778	-3.67721	1.26697	0.604334	0.354558	FALSE	TRUE	FALSE	FALSE	FALSE	0.741955	-2.74249	FALSE
Luc7l3	Luc7-like protein 3	sp|Q5SUF2|LC7L3_MOUSE;tr|D3ZFB2|D3ZFB2_RAT	sp|Q5SUF2|LC7L3_MOUSE;tr|D3ZFB2|D3ZFB2_RAT	sp|Q5SUF2|LC7L3_MOUSE Luc7-like protein 3 OS=Mus musculus OX=10090 GN=Luc7l3 PE=1 SV=1;tr|D3ZFB2|D3ZFB2_RAT LUC7-like 3 pre-mRNA-splicing factor OS=Rattus norvegicus OX=10116 GN=Luc7l3 PE=1 SV=1	5	5	15.7	0	29.242	1250	1.02722	0.439124	0.211664			21.034		18.1285	-1.68013	-2.785	0.126797	-3.35884	-0.384008	TRUE	TRUE	FALSE	TRUE	FALSE	-1.20535	-2.23257	FALSE
Lyar	Cell growth-regulating nucleolar protein	sp|Q6AYK5|LYAR_RAT;tr|A0A0G2K5W6|A0A0G2K5W6_RAT;sp|Q08288|LYAR_MOUSE	sp|Q6AYK5|LYAR_RAT;tr|A0A0G2K5W6|A0A0G2K5W6_RAT	sp|Q6AYK5|LYAR_RAT Cell growth-regulating nucleolar protein OS=Rattus norvegicus OX=10116 GN=Lyar PE=1 SV=1;tr|A0A0G2K5W6|A0A0G2K5W6_RAT Cell growth-regulating nucleolar protein OS=Rattus norvegicus OX=10116 GN=Lyar PE=1 SV=1	3	3	10.6	0	13.507	1466	1.52303	0.133056	0.0857441			20.6646	15.7751	17.7412	-2.42044	-1.55704	-0.242653	-0.383212	-0.771256	TRUE	TRUE	FALSE	FALSE	FALSE	-0.465707	-1.98874	FALSE
M6pr	Cation-dependent mannose-6-phosphate receptor	sp|Q6AY20|MPRD_RAT;sp|P24668|MPRD_MOUSE	sp|Q6AY20|MPRD_RAT;sp|P24668|MPRD_MOUSE	sp|Q6AY20|MPRD_RAT Cation-dependent mannose-6-phosphate receptor OS=Rattus norvegicus OX=10116 GN=M6pr PE=1 SV=1;sp|P24668|MPRD_MOUSE Cation-dependent mannose-6-phosphate receptor OS=Mus musculus OX=10090 GN=M6pr PE=1 SV=1	3	3	14.4	0	11.354	1453	3.65126	0.00527727	0.00891633			21.5149	16.2312	19.9966	-2.5255	-3.3339	0.607715	0.0728501	1.4841	TRUE	TRUE	FALSE	FALSE	FALSE	0.721556	-2.9297	TRUE
Macroh2a1	Core histone macro-H2A.1	sp|Q02874|H2AY_RAT;tr|A0A140TAB4|A0A140TAB4_RAT;sp|Q9QZQ8|H2AY_MOUSE	sp|Q02874|H2AY_RAT;tr|A0A140TAB4|A0A140TAB4_RAT;sp|Q9QZQ8|H2AY_MOUSE	sp|Q02874|H2AY_RAT Core histone macro-H2A.1 OS=Rattus norvegicus OX=10116 GN=Macroh2a1 PE=1 SV=4;tr|A0A140TAB4|A0A140TAB4_RAT Core histone macro-H2A OS=Rattus norvegicus OX=10116 GN=H2afy PE=1 SV=1;sp|Q9QZQ8|H2AY_MOUSE Core histone macro-H2A.1 OS=Mus muscu	15	13	49.9	0	54.135	1094	7.50638	3.77338e-05	0.00103127			25.1322	20.1657	21.8427	-3.56942	-3.73499	4.22495	4.00737	3.3302	TRUE	TRUE	FALSE	FALSE	FALSE	3.85417	-3.6522	TRUE
Magea11	Melanoma antigen family A, 11	tr|Q5XIK4|Q5XIK4_RAT	tr|Q5XIK4|Q5XIK4_RAT	tr|Q5XIK4|Q5XIK4_RAT Melanoma antigen family A, 11 OS=Rattus norvegicus OX=10116 GN=Magea11 PE=2 SV=1	6	6	20.7	0	11.96	2333	2.83587	0.017268	0.020397			21.4899	15.367	18.5862	-3.15516	-2.60658	0.582657	-0.791363	0.0737016	TRUE	TRUE	FALSE	FALSE	FALSE	-0.0450014	-2.88087	FALSE
Magoh	Protein mago nashi homolog	sp|Q27W02|MGN_RAT;sp|P61327|MGN_MOUSE;sp|Q9CQL1|MGN2_MOUSE;tr|F1M0X6|F1M0X6_RAT	sp|Q27W02|MGN_RAT;sp|P61327|MGN_MOUSE;sp|Q9CQL1|MGN2_MOUSE;tr|F1M0X6|F1M0X6_RAT	sp|Q27W02|MGN_RAT Protein mago nashi homolog OS=Rattus norvegicus OX=10116 GN=Magoh PE=2 SV=1;sp|P61327|MGN_MOUSE Protein mago nashi homolog OS=Mus musculus OX=10090 GN=Magoh PE=2 SV=1;sp|Q9CQL1|MGN2_MOUSE Protein mago nashi homolog 2 OS=Mus musculus OX=10	5	5	37	0	11.37	892	1.73941	0.223745	0.129741	19.8955		19.6902	15.7697	20.0663	-0.17293	-3.34044	-1.21707	-0.388599	1.55383	FALSE	TRUE	FALSE	FALSE	FALSE	-0.0172788	-1.75669	FALSE
Map1b	Microtubule-associated protein 1B	sp|P15205|MAP1B_RAT;sp|P14873|MAP1B_MOUSE;sp|P34926|MAP1A_RAT;tr|G3V7U2|G3V7U2_RAT;sp|Q9QYR6|MAP1A_MOUSE;tr|A0A0G2K5C6|A0A0G2K5C6_RAT	sp|P15205|MAP1B_RAT;sp|P14873|MAP1B_MOUSE	sp|P15205|MAP1B_RAT Microtubule-associated protein 1B OS=Rattus norvegicus OX=10116 GN=Map1b PE=1 SV=3;sp|P14873|MAP1B_MOUSE Microtubule-associated protein 1B OS=Mus musculus OX=10090 GN=Map1b PE=1 SV=2	4	4	2.6	0	15.354	548	-1.6578	0.169729	0.104371			17.6935		13.8064	-3.50043	-1.07301	-3.21373	-3.91381	-4.70604	TRUE	TRUE	FALSE	TRUE	FALSE	-3.94452	-2.28672	FALSE
Map2k1	Dual-specificity mitogen-activated protein kinase kinase 1	tr|A0A0H2UHI2|A0A0H2UHI2_RAT;sp|Q01986|MP2K1_RAT;sp|P31938|MP2K1_MOUSE;sp|P36506|MP2K2_RAT;sp|Q63932|MP2K2_MOUSE	tr|A0A0H2UHI2|A0A0H2UHI2_RAT;sp|Q01986|MP2K1_RAT;sp|P31938|MP2K1_MOUSE	tr|A0A0H2UHI2|A0A0H2UHI2_RAT Dual-specificity mitogen-activated protein kinase kinase 1 OS=Rattus norvegicus OX=10116 GN=Map2k1 PE=1 SV=1;sp|Q01986|MP2K1_RAT Dual specificity mitogen-activated protein kinase kinase 1 OS=Rattus norvegicus OX=10116 GN=Map2k1	9	9	20.9	0	23.589	692	5.50688	0.00141663	0.00432712			22.3327	17.0515	20.8961	-2.53552	-5.34341	1.42545	0.893215	2.38359	TRUE	TRUE	FALSE	FALSE	FALSE	1.56742	-3.93946	TRUE
Map4k3	Mitogen-activated protein kinase kinase kinase kinase 3	tr|R9PXT4|R9PXT4_RAT;sp|Q924I2|M4K3_RAT;sp|Q99JP0|M4K3_MOUSE;tr|A0A0G2JVZ8|A0A0G2JVZ8_RAT;tr|A0A0G2JYP2|A0A0G2JYP2_RAT	tr|R9PXT4|R9PXT4_RAT;sp|Q924I2|M4K3_RAT;sp|Q99JP0|M4K3_MOUSE;tr|A0A0G2JVZ8|A0A0G2JVZ8_RAT;tr|A0A0G2JYP2|A0A0G2JYP2_RAT	tr|R9PXT4|R9PXT4_RAT Mitogen-activated protein kinase kinase kinase kinase 3 OS=Rattus norvegicus OX=10116 GN=Map4k3 PE=1 SV=1;sp|Q924I2|M4K3_RAT Mitogen-activated protein kinase kinase kinase kinase 3 OS=Rattus norvegicus OX=10116 GN=Map4k3 PE=1 SV=2;sp|Q	2	2	2.9	0	20.199	1714	0.312466	0.735467	0.310019				12.7083	15.7554	-3.42919	-3.35626	-3.03358	-3.45007	-2.75713	TRUE	TRUE	TRUE	FALSE	FALSE	-3.08026	-3.39273	FALSE
Map4k4	Mitogen-activated protein kinase kinase kinase kinase 4	tr|A0A0G2K7W4|A0A0G2K7W4_RAT;tr|F1M754|F1M754_RAT;sp|P97820|M4K4_MOUSE;sp|Q9JM52|MINK1_MOUSE;sp|P83510|TNIK_MOUSE;tr|A0A0G2K382|A0A0G2K382_RAT;sp|F1LP90|MINK1_RAT;tr|A0A0G2JV77|A0A0G2JV77_RAT;tr|F1LN69|F1LN69_RAT;tr|D3ZZQ0|D3ZZQ0_RAT;tr|A0A0G2K490|A0A0G2K490_RAT	tr|A0A0G2K7W4|A0A0G2K7W4_RAT;tr|F1M754|F1M754_RAT;sp|P97820|M4K4_MOUSE;sp|Q9JM52|MINK1_MOUSE;sp|P83510|TNIK_MOUSE;tr|A0A0G2K382|A0A0G2K382_RAT;sp|F1LP90|MINK1_RAT;tr|A0A0G2JV77|A0A0G2JV77_RAT;tr|F1LN69|F1LN69_RAT;tr|D3ZZQ0|D3ZZQ0_RAT;tr|A0A0G2K490|A0A0G2K490_RAT	tr|A0A0G2K7W4|A0A0G2K7W4_RAT Mitogen-activated protein kinase kinase kinase kinase 4 OS=Rattus norvegicus OX=10116 GN=Map4k4 PE=1 SV=1;tr|F1M754|F1M754_RAT Mitogen-activated protein kinase kinase kinase kinase 4 OS=Rattus norvegicus OX=10116 GN=Map4k4 PE=1	3	3	2.2	0	5.0842	2018	-1.17908	0.398191	0.198338			15.7821	12.6464	10.9006	-3.68828	-4.78621	-5.12515	-3.51191	-7.61192	TRUE	TRUE	FALSE	FALSE	FALSE	-5.41633	-4.23725	FALSE
Mapk1	Mitogen-activated protein kinase 1	sp|P63086|MK01_RAT;sp|P63085|MK01_MOUSE	sp|P63086|MK01_RAT;sp|P63085|MK01_MOUSE	sp|P63086|MK01_RAT Mitogen-activated protein kinase 1 OS=Rattus norvegicus OX=10116 GN=Mapk1 PE=1 SV=3;sp|P63085|MK01_MOUSE Mitogen-activated protein kinase 1 OS=Mus musculus OX=10090 GN=Mapk1 PE=1 SV=3	9	9	40.5	0	25.098	972	3.32663	0.00792429	0.0115417			21.2037	15.9252	19.3601	-3.5217	-2.52421	0.296483	-0.233104	0.847654	TRUE	TRUE	FALSE	FALSE	FALSE	0.303678	-3.02296	FALSE
Mapk3	Mitogen-activated protein kinase 3	sp|Q63844|MK03_MOUSE;sp|P21708|MK03_RAT;sp|Q63454|MK04_RAT;tr|A0A0G2K6P9|A0A0G2K6P9_RAT;tr|G3V9J9|G3V9J9_RAT;sp|Q6P5G0|MK04_MOUSE;sp|Q61532|MK06_MOUSE;sp|P27704|MK06_RAT	sp|Q63844|MK03_MOUSE;sp|P21708|MK03_RAT	sp|Q63844|MK03_MOUSE Mitogen-activated protein kinase 3 OS=Mus musculus OX=10090 GN=Mapk3 PE=1 SV=5;sp|P21708|MK03_RAT Mitogen-activated protein kinase 3 OS=Rattus norvegicus OX=10116 GN=Mapk3 PE=1 SV=5	15	12	42.1	0	84.92	620	6.26117	0.000341939	0.00209861			23.2132	17.2827	21.517	-3.36901	-4.86346	2.30595	1.12432	3.00453	TRUE	TRUE	FALSE	FALSE	FALSE	2.14493	-4.11624	TRUE
Marcks	Myristoylated alanine-rich C-kinase substrate	sp|P26645|MARCS_MOUSE//sp|P30009|MARCS_RAT;tr|F1LMW7|F1LMW7_RAT	sp|P26645|MARCS_MOUSE//sp|P30009|MARCS_RAT;tr|F1LMW7|F1LMW7_RAT	sp|P26645|MARCS_MOUSE Myristoylated alanine-rich C-kinase substrate OS=Mus musculus OX=10090 GN=Marcks PE=1 SV=2//sp|P30009|MARCS_RAT Myristoylated alanine-rich C-kinase substrate OS=Rattus norvegicus OX=10116 GN=Marcks PE=1 SV=2;tr|F1LMW7|F1LMW7_RAT Myristoylated alanine-rich C-kinase substrate OS=Rattus norvegicus OX=10116 GN=Marcks PE=1 SV=3	11//7	7//7	67.6//48.9	0//0	295.54//43.021	657//681	-2.09802	0.0755126	0.05708	23.7041	21.3353	23.0178	19.3625	20.7429	3.63567	5.59048	2.11061	3.20412	2.23043	FALSE	FALSE	FALSE	FALSE	FALSE	2.51505	4.61308	FALSE
Marcksl1	Uncharacterized protein	tr|A0A0G2K613|A0A0G2K613_RAT;sp|Q9EPH2|MRP_RAT;sp|P28667|MRP_MOUSE	tr|A0A0G2K613|A0A0G2K613_RAT;sp|Q9EPH2|MRP_RAT;sp|P28667|MRP_MOUSE	tr|A0A0G2K613|A0A0G2K613_RAT Uncharacterized protein OS=Rattus norvegicus OX=10116 PE=3 SV=1;sp|Q9EPH2|MRP_RAT MARCKS-related protein OS=Rattus norvegicus OX=10116 GN=Marcksl1 PE=2 SV=3;sp|P28667|MRP_MOUSE MARCKS-related protein OS=Mus musculus OX=10090 GN	7	7	69.8	0	25.174	1830	3.22535	0.015698	0.0190443		16.6734	23.4819	20.2234	21.4113	-1.0203	0.928625	2.57463	4.06507	2.89883	TRUE	FALSE	FALSE	FALSE	FALSE	3.17951	-0.0458378	FALSE
Mars	Methionine--tRNA ligase, cytoplasmic	tr|D3Z941|D3Z941_RAT;sp|Q68FL6|SYMC_MOUSE	tr|D3Z941|D3Z941_RAT	tr|D3Z941|D3Z941_RAT Methionine--tRNA ligase, cytoplasmic OS=Rattus norvegicus OX=10116 GN=Mars PE=1 SV=1	23	23	29.7	0	96.786	2079	4.43705	0.00802489	0.011629		14.0504	22.3616	16.0603	20.5148	-4.94055	-1.69444	1.45438	-0.0980176	2.00231	TRUE	FALSE	FALSE	FALSE	FALSE	1.11956	-3.31749	FALSE
Mat2a	S-adenosylmethionine synthase	tr|Q6P688|Q6P688_RAT;tr|F1LRB8|F1LRB8_RAT;sp|P18298|METK2_RAT;sp|Q3THS6|METK2_MOUSE;tr|F1LZ34|F1LZ34_RAT;tr|A0A0G2K248|A0A0G2K248_RAT;sp|P13444|METK1_RAT	tr|Q6P688|Q6P688_RAT;tr|F1LRB8|F1LRB8_RAT;sp|P18298|METK2_RAT;sp|Q3THS6|METK2_MOUSE	tr|Q6P688|Q6P688_RAT S-adenosylmethionine synthase OS=Rattus norvegicus OX=10116 GN=Mat2a PE=1 SV=1;tr|F1LRB8|F1LRB8_RAT S-adenosylmethionine synthase OS=Rattus norvegicus OX=10116 GN=Mat2a PE=1 SV=2;sp|P18298|METK2_RAT S-adenosylmethionine synthase isofor	5	5	17.1	0	13.426	583	3.6363	0.00554274	0.00916591			21.7175	15.784	18.2371	-4.11467	-3.0509	0.810267	-0.374287	-0.275425	TRUE	TRUE	FALSE	FALSE	FALSE	0.0535184	-3.58279	TRUE
Matr3	Matrin-3	tr|A0A0G2JSR7|A0A0G2JSR7_RAT;sp|P43244|MATR3_RAT;sp|Q8K310|MATR3_MOUSE	tr|A0A0G2JSR7|A0A0G2JSR7_RAT;sp|P43244|MATR3_RAT;sp|Q8K310|MATR3_MOUSE	tr|A0A0G2JSR7|A0A0G2JSR7_RAT Matrin-3 OS=Rattus norvegicus OX=10116 GN=Matr3 PE=1 SV=1;sp|P43244|MATR3_RAT Matrin-3 OS=Rattus norvegicus OX=10116 GN=Matr3 PE=1 SV=2;sp|Q8K310|MATR3_MOUSE Matrin-3 OS=Mus musculus OX=10090 GN=Matr3 PE=1 SV=1	2	2	2.8	0.0010076	2.7546	756	-0.266299	0.803204	0.32922			18.1478		15.4909	-3.65429	-2.87258	-2.75945	-4.80821	-3.02154	TRUE	TRUE	FALSE	TRUE	FALSE	-3.52973	-3.26343	FALSE
Mbp	Myelin basic protein	sp|P02688|MBP_RAT;sp|P04370|MBP_MOUSE;tr|Q5XFW1|Q5XFW1_RAT	sp|P02688|MBP_RAT;sp|P04370|MBP_MOUSE;tr|Q5XFW1|Q5XFW1_RAT	sp|P02688|MBP_RAT Myelin basic protein OS=Rattus norvegicus OX=10116 GN=Mbp PE=1 SV=3;sp|P04370|MBP_MOUSE Myelin basic protein OS=Mus musculus OX=10090 GN=Mbp PE=1 SV=2;tr|Q5XFW1|Q5XFW1_RAT Myelin basic protein OS=Rattus norvegicus OX=10116 GN=Mbp PE=1 SV=	5	5	23.6	0	8.6058	391	2.12385	0.317793	0.16776			22.9584		17.1355	-3.52364	-4.05147	2.05119	-5.66532	-1.37698	TRUE	TRUE	FALSE	TRUE	FALSE	-1.6637	-3.78755	FALSE
Mcm2	DNA replication licensing factor MCM2	tr|D3ZP96|D3ZP96_RAT;sp|P97310|MCM2_MOUSE	tr|D3ZP96|D3ZP96_RAT;sp|P97310|MCM2_MOUSE	tr|D3ZP96|D3ZP96_RAT DNA replication licensing factor MCM2 OS=Rattus norvegicus OX=10116 GN=Mcm2 PE=1 SV=2;sp|P97310|MCM2_MOUSE DNA replication licensing factor MCM2 OS=Mus musculus OX=10090 GN=Mcm2 PE=1 SV=3	28	28	38.6	0	180.33	2113	5.31226	0.00220577	0.0052455		14.9099	23.7821	18.4974	21.6487	-4.22295	-0.834854	2.87484	2.33903	3.13621	TRUE	FALSE	FALSE	FALSE	FALSE	2.78336	-2.5289	TRUE
Mcm3	DNA helicase	tr|D3ZFP4|D3ZFP4_RAT;sp|P25206|MCM3_MOUSE	tr|D3ZFP4|D3ZFP4_RAT;sp|P25206|MCM3_MOUSE	tr|D3ZFP4|D3ZFP4_RAT DNA helicase OS=Rattus norvegicus OX=10116 GN=Mcm3 PE=1 SV=3;sp|P25206|MCM3_MOUSE DNA replication licensing factor MCM3 OS=Mus musculus OX=10090 GN=Mcm3 PE=1 SV=2	26	26	40.2	0	132.51	2092	4.1723	0.00333314	0.00675993		13.3558	22.6529	16.4953	20.7997	-3.04237	-2.38903	1.74563	0.336944	2.28722	TRUE	FALSE	FALSE	FALSE	FALSE	1.4566	-2.7157	TRUE
Mcm4	DNA helicase	tr|G3V681|G3V681_RAT;sp|P49717|MCM4_MOUSE	tr|G3V681|G3V681_RAT;sp|P49717|MCM4_MOUSE	tr|G3V681|G3V681_RAT DNA helicase OS=Rattus norvegicus OX=10116 GN=Mcm4 PE=1 SV=1;sp|P49717|MCM4_MOUSE DNA replication licensing factor MCM4 OS=Mus musculus OX=10090 GN=Mcm4 PE=1 SV=1	28	28	41.3	0	133.98	2248	3.77278	0.0202169	0.0224031		14.501	23.3844	15.5443	20.8268	-3.51676	-1.24383	2.4772	-0.614033	2.31431	TRUE	FALSE	FALSE	FALSE	FALSE	1.39249	-2.38029	FALSE
Mcm5	DNA helicase	tr|A0A0G2JY07|A0A0G2JY07_RAT;sp|P49718|MCM5_MOUSE;tr|E9PTS4|E9PTS4_RAT	tr|A0A0G2JY07|A0A0G2JY07_RAT;sp|P49718|MCM5_MOUSE	tr|A0A0G2JY07|A0A0G2JY07_RAT DNA helicase OS=Rattus norvegicus OX=10116 GN=Mcm5 PE=1 SV=1;sp|P49718|MCM5_MOUSE DNA replication licensing factor MCM5 OS=Mus musculus OX=10090 GN=Mcm5 PE=1 SV=2	20	20	37.3	0	66.996	1982	4.38121	0.00298808	0.00639812			22.3702	15.6129	19.8721	-3.2618	-3.98252	1.46295	-0.545465	1.35966	TRUE	TRUE	FALSE	FALSE	FALSE	0.75905	-3.62216	TRUE
Mcm6	DNA helicase	tr|A9CMB8|A9CMB8_RAT;sp|P97311|MCM6_MOUSE;sp|Q62724|MCM6_RAT	tr|A9CMB8|A9CMB8_RAT;sp|P97311|MCM6_MOUSE	tr|A9CMB8|A9CMB8_RAT DNA helicase OS=Rattus norvegicus OX=10116 GN=Mcm6 PE=1 SV=1;sp|P97311|MCM6_MOUSE DNA replication licensing factor MCM6 OS=Mus musculus OX=10090 GN=Mcm6 PE=1 SV=1	21	21	31.2	0	122.45	1050	4.801	0.00723205	0.0108875		14.5398	22.8873	16.7589	20.7339	-5.19562	-1.20503	1.98006	0.600566	2.2214	TRUE	FALSE	FALSE	FALSE	FALSE	1.60068	-3.20033	FALSE
Mcm7	DNA replication licensing factor MCM7	tr|Q6AYN8|Q6AYN8_RAT;sp|Q61881|MCM7_MOUSE	tr|Q6AYN8|Q6AYN8_RAT;sp|Q61881|MCM7_MOUSE	tr|Q6AYN8|Q6AYN8_RAT DNA replication licensing factor MCM7 OS=Rattus norvegicus OX=10116 GN=Mcm7 PE=1 SV=1;sp|Q61881|MCM7_MOUSE DNA replication licensing factor MCM7 OS=Mus musculus OX=10090 GN=Mcm7 PE=1 SV=1	28	28	46.9	0	145.57	2345	5.51575	0.00372753	0.0071548		14.7454	24.0079	17.4915	21.6916	-4.95679	-0.999435	3.10064	1.33313	3.17913	TRUE	FALSE	FALSE	FALSE	FALSE	2.53763	-2.97811	TRUE
Mcmbp	Mini-chromosome maintenance complex-binding protein	sp|B1H268|MCMBP_RAT;sp|Q8R3C0|MCMBP_MOUSE	sp|B1H268|MCMBP_RAT;sp|Q8R3C0|MCMBP_MOUSE	sp|B1H268|MCMBP_RAT Mini-chromosome maintenance complex-binding protein OS=Rattus norvegicus OX=10116 GN=Mcmbp PE=2 SV=1;sp|Q8R3C0|MCMBP_MOUSE Mini-chromosome maintenance complex-binding protein OS=Mus musculus OX=10090 GN=Mcmbp PE=1 SV=1	5	5	10.3	0	7.853	177	1.94596	0.196237	0.116926			17.9015		17.6666	-4.49592	-5.5206	-3.00575	-5.33522	-0.845915	TRUE	TRUE	FALSE	TRUE	FALSE	-3.0623	-5.00826	FALSE
Mcts1	Malignant T-cell-amplified sequence	tr|A0A0G2K724|A0A0G2K724_RAT;sp|Q9DB27|MCTS1_MOUSE;sp|Q4G009|MCTS1_RAT;sp|Q9CQ21|MCTS2_MOUSE	tr|A0A0G2K724|A0A0G2K724_RAT;sp|Q9DB27|MCTS1_MOUSE;sp|Q4G009|MCTS1_RAT;sp|Q9CQ21|MCTS2_MOUSE	tr|A0A0G2K724|A0A0G2K724_RAT Malignant T-cell-amplified sequence OS=Rattus norvegicus OX=10116 GN=Mcts1 PE=1 SV=1;sp|Q9DB27|MCTS1_MOUSE Malignant T-cell-amplified sequence 1 OS=Mus musculus OX=10090 GN=Mcts1 PE=1 SV=1;sp|Q4G009|MCTS1_RAT Malignant T-cell-a	2	2	16	0.0019522	2.481	1184	2.41882	0.0967416	0.0682328			19.8984		17.5163	-5.38628	-3.54152	-1.00886	-4.1302	-0.996186	TRUE	TRUE	FALSE	TRUE	FALSE	-2.04508	-4.4639	FALSE
Mdh1	Malate dehydrogenase, cytoplasmic	sp|P14152|MDHC_MOUSE;sp|O88989|MDHC_RAT	sp|P14152|MDHC_MOUSE;sp|O88989|MDHC_RAT	sp|P14152|MDHC_MOUSE Malate dehydrogenase, cytoplasmic OS=Mus musculus OX=10090 GN=Mdh1 PE=1 SV=3;sp|O88989|MDHC_RAT Malate dehydrogenase, cytoplasmic OS=Rattus norvegicus OX=10116 GN=Mdh1 PE=1 SV=3	7	7	22.8	0	26.066	536	-1.34827	0.254368	0.142109	23.3661	17.1009	20.7852	18.1096	19.6191	3.29771	1.35614	-0.121983	1.95129	1.10665	FALSE	FALSE	FALSE	FALSE	FALSE	0.978652	2.32692	FALSE
Mdh2	Malate dehydrogenase, mitochondrial	sp|P08249|MDHM_MOUSE;sp|P04636|MDHM_RAT	sp|P08249|MDHM_MOUSE;sp|P04636|MDHM_RAT	sp|P08249|MDHM_MOUSE Malate dehydrogenase, mitochondrial OS=Mus musculus OX=10090 GN=Mdh2 PE=1 SV=3;sp|P04636|MDHM_RAT Malate dehydrogenase, mitochondrial OS=Rattus norvegicus OX=10116 GN=Mdh2 PE=1 SV=2	14	14	49.4	0	86.2	397	1.86543	0.192615	0.115283	22.5478	14.1727	22.8332	18.2127	21.4895	2.47942	-1.57205	1.92595	2.05438	2.97701	FALSE	FALSE	FALSE	FALSE	FALSE	2.31911	0.453681	FALSE
Metap1	Methionine aminopeptidase	tr|D3ZE72|D3ZE72_RAT;sp|Q8BP48|MAP11_MOUSE	tr|D3ZE72|D3ZE72_RAT;sp|Q8BP48|MAP11_MOUSE	tr|D3ZE72|D3ZE72_RAT Methionine aminopeptidase OS=Rattus norvegicus OX=10116 GN=Metap1 PE=1 SV=1;sp|Q8BP48|MAP11_MOUSE Methionine aminopeptidase 1 OS=Mus musculus OX=10090 GN=Metap1 PE=1 SV=1	5	5	16.6	0	15.251	1595	3.26446	0.0213739	0.0232377	16.5224		20.4892	13.6694	18.854	-3.54597	-4.6932	-0.41798	-2.48889	0.341494	FALSE	TRUE	FALSE	FALSE	FALSE	-0.855127	-4.11959	FALSE
Metap2	Methionine aminopeptidase 2	sp|P38062|MAP2_RAT;tr|Q6IRK1|Q6IRK1_RAT;sp|O08663|MAP2_MOUSE;tr|F1LRI8|F1LRI8_RAT	sp|P38062|MAP2_RAT;tr|Q6IRK1|Q6IRK1_RAT;sp|O08663|MAP2_MOUSE;tr|F1LRI8|F1LRI8_RAT	sp|P38062|MAP2_RAT Methionine aminopeptidase 2 OS=Rattus norvegicus OX=10116 GN=Metap2 PE=1 SV=2;tr|Q6IRK1|Q6IRK1_RAT Methionine aminopeptidase 2 OS=Rattus norvegicus OX=10116 GN=Metap2 PE=1 SV=1;sp|O08663|MAP2_MOUSE Methionine aminopeptidase 2 OS=Mus musc	2	2	6.9	0	3.2769	734	-1.24524	0.420119	0.204892			19.9281		13.2304	-1.94994	-3.20248	-0.979141	-5.20311	-5.28208	TRUE	TRUE	FALSE	TRUE	FALSE	-3.82144	-2.57621	FALSE
Mettl26	Methyltransferase-like 26	sp|Q497C3|MTL26_RAT;sp|Q9DCS2|MTL26_MOUSE	sp|Q497C3|MTL26_RAT	sp|Q497C3|MTL26_RAT Methyltransferase-like 26 OS=Rattus norvegicus OX=10116 GN=Mettl26 PE=2 SV=2	3	3	24	0	13.024	1175	2.18896	0.0736327	0.0560532			19.4704		16.53	-3.02331	-5.3455	-1.43686	-2.56697	-1.98248	TRUE	TRUE	FALSE	TRUE	FALSE	-1.99544	-4.1844	FALSE
Mfge8	Lactadherin	sp|P21956|MFGM_MOUSE//sp|P70490|MFGM_RAT;tr|Q1PBJ1|Q1PBJ1_RAT;tr|A0A0G2K506|A0A0G2K506_RAT	sp|P21956|MFGM_MOUSE//sp|P70490|MFGM_RAT;tr|Q1PBJ1|Q1PBJ1_RAT;tr|A0A0G2K506|A0A0G2K506_RAT	sp|P21956|MFGM_MOUSE Lactadherin OS=Mus musculus OX=10090 GN=Mfge8 PE=1 SV=3//sp|P70490|MFGM_RAT Lactadherin OS=Rattus norvegicus OX=10116 GN=Mfge8 PE=2 SV=1;tr|Q1PBJ1|Q1PBJ1_RAT Lactadherin OS=Rattus norvegicus OX=10116 GN=Mfge8 PE=1 SV=1;tr|A0A0G2K506|A0A0G2K506_RAT Lactadherin OS=Rattus norvegicus OX=10116 GN=Mfge8 PE=1 SV=1	4//25	4//16	29.8//51.5	0//0	73.705//272.04	623//1013	2.0061	0.114876	0.0771893	22.3518	21.078	26.4325	22.0276	24.561	2.28334	5.33321	5.52529	5.86929	6.04856	FALSE	FALSE	FALSE	FALSE	FALSE	5.81438	3.80828	FALSE
Mif	Macrophage migration inhibitory factor	sp|P34884|MIF_MOUSE;sp|P30904|MIF_RAT;tr|D3ZE63|D3ZE63_RAT;tr|D4A3P7|D4A3P7_RAT	sp|P34884|MIF_MOUSE;sp|P30904|MIF_RAT;tr|D3ZE63|D3ZE63_RAT	sp|P34884|MIF_MOUSE Macrophage migration inhibitory factor OS=Mus musculus OX=10090 GN=Mif PE=1 SV=2;sp|P30904|MIF_RAT Macrophage migration inhibitory factor OS=Rattus norvegicus OX=10116 GN=Mif PE=1 SV=4;tr|D3ZE63|D3ZE63_RAT Uncharacterized protein OS=Rat	3	3	33.9	0	12.14	688	5.78305	0.000922626	0.00347717			23.4233	16.6307	20.6098	-3.02784	-5.14775	2.51607	0.47236	2.09733	TRUE	TRUE	FALSE	FALSE	FALSE	1.69525	-4.08779	TRUE
Mlec	Malectin	sp|Q5FVQ4|MLEC_RAT;tr|A0A0G2K121|A0A0G2K121_RAT;sp|Q6ZQI3|MLEC_MOUSE	sp|Q5FVQ4|MLEC_RAT;tr|A0A0G2K121|A0A0G2K121_RAT;sp|Q6ZQI3|MLEC_MOUSE	sp|Q5FVQ4|MLEC_RAT Malectin OS=Rattus norvegicus OX=10116 GN=Mlec PE=2 SV=1;tr|A0A0G2K121|A0A0G2K121_RAT Unc-119 lipid-binding chaperone B OS=Rattus norvegicus OX=10116 GN=Mlec PE=1 SV=1;sp|Q6ZQI3|MLEC_MOUSE Malectin OS=Mus musculus OX=10090 GN=Mlec PE=1 S	4	4	21	0	8.4187	1222	2.37863	0.229721	0.132045			21.0626		16.5407	-4.74402	-5.61437	0.155403	-6.58533	-1.97177	TRUE	TRUE	FALSE	TRUE	FALSE	-2.80056	-5.1792	FALSE
Mmp19	Matrix metallopeptidase 19	tr|C0M4B0|C0M4B0_RAT;sp|Q9JHI0|MMP19_MOUSE	tr|C0M4B0|C0M4B0_RAT	tr|C0M4B0|C0M4B0_RAT Matrix metallopeptidase 19 OS=Rattus norvegicus OX=10116 GN=Mmp19 PE=2 SV=1	3	3	11.4	0	3.6419	2075	-0.533206	0.663992	0.289243			17.7509		17.1877	-1.30011	-3.31788	-3.15629	-4.04548	-1.32482	TRUE	TRUE	FALSE	TRUE	FALSE	-2.8422	-2.30899	FALSE
Mms19	MMS19 nucleotide excision repair protein	tr|M0R6T4|M0R6T4_RAT;sp|Q9D071|MMS19_MOUSE	tr|M0R6T4|M0R6T4_RAT;sp|Q9D071|MMS19_MOUSE	tr|M0R6T4|M0R6T4_RAT MMS19 nucleotide excision repair protein OS=Rattus norvegicus OX=10116 GN=Mms19 PE=1 SV=1;sp|Q9D071|MMS19_MOUSE MMS19 nucleotide excision repair protein homolog OS=Mus musculus OX=10090 GN=Mms19 PE=1 SV=1	6	6	7.9	0	12.64	2282	-1.42058	0.204571	0.120159			18.0578	12.8553	17.3545	-0.778744	-1.25372	-2.84943	-3.303	-1.158	TRUE	TRUE	FALSE	FALSE	FALSE	-2.43681	-1.01623	FALSE
Mnda	Interferon activated gene 204	tr|Q5U2R8|Q5U2R8_RAT	tr|Q5U2R8|Q5U2R8_RAT	tr|Q5U2R8|Q5U2R8_RAT Interferon activated gene 204 OS=Rattus norvegicus OX=10116 GN=Mnda PE=1 SV=1	2	2	6.4	0.001007	2.7487	2323	1.53133	0.128526	0.083728			19.0017	13.8046	16.1954	-3.35465	-4.0922	-1.90552	-2.3537	-2.31708	TRUE	TRUE	FALSE	FALSE	FALSE	-2.1921	-3.72343	FALSE
Mospd2	Motile sperm domain-containing 2	tr|A0A0G2K8D1|A0A0G2K8D1_RAT;tr|D4A4X7|D4A4X7_RAT;sp|Q9CWP6|MSPD2_MOUSE	tr|A0A0G2K8D1|A0A0G2K8D1_RAT;tr|D4A4X7|D4A4X7_RAT;sp|Q9CWP6|MSPD2_MOUSE	tr|A0A0G2K8D1|A0A0G2K8D1_RAT Motile sperm domain-containing 2 OS=Rattus norvegicus OX=10116 GN=Mospd2 PE=1 SV=1;tr|D4A4X7|D4A4X7_RAT Motile sperm domain-containing 2 OS=Rattus norvegicus OX=10116 GN=Mospd2 PE=1 SV=1;sp|Q9CWP6|MSPD2_MOUSE Motile sperm domai	4	4	10.2	0	8.4323	2022	1.02035	0.413368	0.202519			17.5774	12.1504	17.1421	-4.95473	-2.89137	-3.32983	-4.00789	-1.37038	TRUE	TRUE	FALSE	FALSE	FALSE	-2.9027	-3.92305	FALSE
Mov10	RNA helicase	tr|D3ZUC2|D3ZUC2_RAT;sp|P23249|MOV10_MOUSE	tr|D3ZUC2|D3ZUC2_RAT;sp|P23249|MOV10_MOUSE	tr|D3ZUC2|D3ZUC2_RAT RNA helicase OS=Rattus norvegicus OX=10116 GN=Mov10 PE=1 SV=1;sp|P23249|MOV10_MOUSE Putative helicase MOV-10 OS=Mus musculus OX=10090 GN=Mov10 PE=1 SV=2	5	5	6.1	0	11.775	2125	0.203508	0.860525	0.344111			18.9505	13.0422	13.6907	-3.04532	-3.95812	-1.95671	-3.11609	-4.82183	TRUE	TRUE	FALSE	FALSE	FALSE	-3.29821	-3.50172	FALSE
Mpst	3-mercaptopyruvate sulfurtransferase	sp|P97532|THTM_RAT;sp|Q99J99|THTM_MOUSE	sp|P97532|THTM_RAT;sp|Q99J99|THTM_MOUSE	sp|P97532|THTM_RAT 3-mercaptopyruvate sulfurtransferase OS=Rattus norvegicus OX=10116 GN=Mpst PE=1 SV=3;sp|Q99J99|THTM_MOUSE 3-mercaptopyruvate sulfurtransferase OS=Mus musculus OX=10090 GN=Mpst PE=1 SV=4	3	3	16.2	0	8.5654	1063	2.27017	0.0847153	0.0620412			18.3578	14.6406	18.9834	-3.96698	-2.97092	-2.54947	-1.51775	0.470886	TRUE	TRUE	FALSE	FALSE	FALSE	-1.19878	-3.46895	FALSE
Mrto4	Ribosome assembly factor mrt4	tr|F1LTU4|F1LTU4_RAT;sp|Q9D0I8|MRT4_MOUSE	tr|F1LTU4|F1LTU4_RAT;sp|Q9D0I8|MRT4_MOUSE	tr|F1LTU4|F1LTU4_RAT Ribosome assembly factor mrt4 OS=Rattus norvegicus OX=10116 GN=Mrto4 PE=1 SV=2;sp|Q9D0I8|MRT4_MOUSE mRNA turnover protein 4 homolog OS=Mus musculus OX=10090 GN=Mrto4 PE=1 SV=1	6	6	35.2	0	11.294	1794	4.24165	0.00362085	0.0070378			22.7013	16.8808	18.0204	-3.22328	-3.91036	1.79407	0.722494	-0.49207	TRUE	TRUE	FALSE	FALSE	FALSE	0.674831	-3.56682	TRUE
Msh2	DNA mismatch repair protein	tr|B1WBQ7|B1WBQ7_RAT;sp|P54275|MSH2_RAT;sp|P43247|MSH2_MOUSE	tr|B1WBQ7|B1WBQ7_RAT;sp|P54275|MSH2_RAT;sp|P43247|MSH2_MOUSE	tr|B1WBQ7|B1WBQ7_RAT DNA mismatch repair protein OS=Rattus norvegicus OX=10116 GN=Msh2 PE=1 SV=1;sp|P54275|MSH2_RAT DNA mismatch repair protein Msh2 OS=Rattus norvegicus OX=10116 GN=Msh2 PE=2 SV=1;sp|P43247|MSH2_MOUSE DNA mismatch repair protein Msh2 OS=Mu	10	10	15	0	36.844	2057	3.15145	0.0300597	0.0292671			20.4265	13.0414	18.4425	-3.80322	-4.94474	-0.480681	-3.11697	-0.0699554	TRUE	TRUE	FALSE	FALSE	FALSE	-1.22253	-4.37398	FALSE
Msh6	DNA mismatch repair protein	tr|A0A1W2Q695|A0A1W2Q695_RAT;tr|D4A0U9|D4A0U9_RAT;sp|P54276|MSH6_MOUSE	tr|A0A1W2Q695|A0A1W2Q695_RAT;tr|D4A0U9|D4A0U9_RAT;sp|P54276|MSH6_MOUSE	tr|A0A1W2Q695|A0A1W2Q695_RAT DNA mismatch repair protein OS=Rattus norvegicus OX=10116 GN=Msh6 PE=1 SV=1;tr|D4A0U9|D4A0U9_RAT DNA mismatch repair protein OS=Rattus norvegicus OX=10116 GN=Msh6 PE=1 SV=3;sp|P54276|MSH6_MOUSE DNA mismatch repair protein Msh6	7	7	6.5	0	18.339	2047	0.902144	0.421561	0.205117			17.8639	11.8839	16.6233	-4.49747	-3.44475	-3.0433	-4.27439	-1.8892	TRUE	TRUE	FALSE	FALSE	FALSE	-3.06896	-3.97111	FALSE
Msi2	Musashi RNA-binding protein 2	tr|F1LWE6|F1LWE6_RAT;sp|Q920Q6|MSI2H_MOUSE	tr|F1LWE6|F1LWE6_RAT;sp|Q920Q6|MSI2H_MOUSE	tr|F1LWE6|F1LWE6_RAT Musashi RNA-binding protein 2 OS=Rattus norvegicus OX=10116 GN=Msi2 PE=1 SV=3;sp|Q920Q6|MSI2H_MOUSE RNA-binding protein Musashi homolog 2 OS=Mus musculus OX=10090 GN=Msi2 PE=1 SV=1	3	3	16.5	0	8.7748	1700	2.77238	0.0919356	0.065701			20.4443		17.6144	-1.65165	-6.2791	-0.462978	-2.21792	-0.898092	TRUE	TRUE	FALSE	TRUE	FALSE	-1.193	-3.96538	FALSE
Msn	Moesin	sp|P26041|MOES_MOUSE//tr|A0A1W2Q6E9|A0A1W2Q6E9_RAT;tr|A0A096MK30|A0A096MK30_RAT;sp|O35763|MOES_RAT	sp|P26041|MOES_MOUSE//tr|A0A1W2Q6E9|A0A1W2Q6E9_RAT;tr|A0A096MK30|A0A096MK30_RAT;sp|O35763|MOES_RAT	sp|P26041|MOES_MOUSE Moesin OS=Mus musculus OX=10090 GN=Msn PE=1 SV=3//tr|A0A1W2Q6E9|A0A1W2Q6E9_RAT Moesin OS=Rattus norvegicus OX=10116 GN=Msn PE=1 SV=1;tr|A0A096MK30|A0A096MK30_RAT Moesin OS=Rattus norvegicus OX=10116 GN=Msn PE=1 SV=1;sp|O35763|MOES_RAT Moesin OS=Rattus norvegicus OX=10116 GN=Msn PE=1 SV=3	42//2	3//2	58.8//58.7	0//0	323.31//3.814	651//1957	0.787831	0.447103	0.213975	24.7376	18.6831	25.7432	21.0032	22.6064	4.66922	2.93829	4.83595	4.84487	4.09394	FALSE	FALSE	FALSE	FALSE	FALSE	4.59158	3.80375	FALSE
Msto1	Protein misato homolog 1	tr|D3ZMW3|D3ZMW3_RAT;sp|Q2YDW2|MSTO1_MOUSE	tr|D3ZMW3|D3ZMW3_RAT;sp|Q2YDW2|MSTO1_MOUSE	tr|D3ZMW3|D3ZMW3_RAT Protein misato homolog 1 OS=Rattus norvegicus OX=10116 GN=Msto1 PE=1 SV=1;sp|Q2YDW2|MSTO1_MOUSE Protein misato homolog 1 OS=Mus musculus OX=10090 GN=Msto1 PE=1 SV=1	2	2	4.7	0	3.279	2108	1.01318	0.308904	0.164538			17.7683		16.6303	-3.80748	-3.36401	-3.13893	-2.69657	-1.88222	TRUE	TRUE	FALSE	TRUE	FALSE	-2.57257	-3.58575	FALSE
Mta2	Metastasis-associated 1 family, member 2	tr|B2GV01|B2GV01_RAT;sp|Q9R190|MTA2_MOUSE	tr|B2GV01|B2GV01_RAT;sp|Q9R190|MTA2_MOUSE	tr|B2GV01|B2GV01_RAT Metastasis-associated 1 family, member 2 OS=Rattus norvegicus OX=10116 GN=Mta2 PE=1 SV=1;sp|Q9R190|MTA2_MOUSE Metastasis-associated protein MTA2 OS=Mus musculus OX=10090 GN=Mta2 PE=1 SV=1	6	6	14.1	0	14.701	1913	0.944462	0.40581	0.200803			19.851	14.425	14.8914	-2.86506	-3.29767	-1.05627	-1.73331	-3.62113	TRUE	TRUE	FALSE	FALSE	FALSE	-2.1369	-3.08137	FALSE
Mta3	Metastasis-associated 1 family, member 3	tr|A0A0G2JTK6|A0A0G2JTK6_RAT;tr|D3ZPH3|D3ZPH3_RAT	tr|A0A0G2JTK6|A0A0G2JTK6_RAT;tr|D3ZPH3|D3ZPH3_RAT	tr|A0A0G2JTK6|A0A0G2JTK6_RAT Metastasis-associated 1 family, member 3 OS=Rattus norvegicus OX=10116 GN=Mta3 PE=1 SV=1;tr|D3ZPH3|D3ZPH3_RAT Metastasis-associated 1 family, member 3 OS=Rattus norvegicus OX=10116 GN=Mta3 PE=1 SV=3	11	5	20.1	0	23.301	1965	2.87781	0.041225	0.036927			19.3387	15.1017	18.074	-2.28513	-5.51294	-1.56856	-1.05665	-0.438491	TRUE	TRUE	FALSE	FALSE	FALSE	-1.02123	-3.89904	FALSE
Mtap	S-methyl-5-thioadenosine phosphorylase	tr|A0A0G2K583|A0A0G2K583_RAT;tr|Q7TP15|Q7TP15_RAT;sp|Q9CQ65|MTAP_MOUSE	tr|A0A0G2K583|A0A0G2K583_RAT;tr|Q7TP15|Q7TP15_RAT;sp|Q9CQ65|MTAP_MOUSE	tr|A0A0G2K583|A0A0G2K583_RAT S-methyl-5-thioadenosine phosphorylase OS=Rattus norvegicus OX=10116 GN=Mtap PE=1 SV=1;tr|Q7TP15|Q7TP15_RAT S-methyl-5-thioadenosine phosphorylase OS=Rattus norvegicus OX=10116 GN=Mtap PE=1 SV=1;sp|Q9CQ65|MTAP_MOUSE S-methyl-	10	10	42.4	0	36.543	2010	4.97176	0.00434885	0.00789618			22.5201	16.3743	21.4862	-1.99679	-4.7451	1.61286	0.215925	2.97367	TRUE	TRUE	FALSE	FALSE	FALSE	1.60082	-3.37095	TRUE
Mthfd1	C-1-tetrahydrofolate synthase, cytoplasmic	tr|G3V6S5|G3V6S5_RAT;sp|P27653|C1TC_RAT;sp|Q922D8|C1TC_MOUSE;tr|D3ZZM8|D3ZZM8_RAT	tr|G3V6S5|G3V6S5_RAT;sp|P27653|C1TC_RAT;sp|Q922D8|C1TC_MOUSE;tr|D3ZZM8|D3ZZM8_RAT	tr|G3V6S5|G3V6S5_RAT C-1-tetrahydrofolate synthase, cytoplasmic OS=Rattus norvegicus OX=10116 GN=Mthfd1 PE=1 SV=1;sp|P27653|C1TC_RAT C-1-tetrahydrofolate synthase, cytoplasmic OS=Rattus norvegicus OX=10116 GN=Mthfd1 PE=1 SV=3;sp|Q922D8|C1TC_MOUSE C-1-tetra	29	29	35.1	0	100.45	2251	2.84281	0.0165682	0.0197002		15.762	23.0949	18.0896	21.0612	-1.25768	0.0171726	2.18771	1.93126	2.5487	TRUE	FALSE	FALSE	FALSE	FALSE	2.22256	-0.620254	FALSE
Mthfd1l	Formyltetrahydrofolate synthetase	tr|B2GUZ3|B2GUZ3_RAT	tr|B2GUZ3|B2GUZ3_RAT	tr|B2GUZ3|B2GUZ3_RAT Formyltetrahydrofolate synthetase OS=Rattus norvegicus OX=10116 GN=Mthfd1l PE=1 SV=1	9	4	11.9	0	20.243	2059	1.12887	0.34311	0.177652			19.6701	12.2766	14.7093	-4.08194	-4.12385	-1.23718	-3.88171	-3.80319	TRUE	TRUE	FALSE	FALSE	FALSE	-2.97403	-4.10289	FALSE
Mtrex	Exosome RNA helicase MTR4	sp|Q9CZU3|MTREX_MOUSE;tr|D4AE49|D4AE49_RAT	sp|Q9CZU3|MTREX_MOUSE;tr|D4AE49|D4AE49_RAT	sp|Q9CZU3|MTREX_MOUSE Exosome RNA helicase MTR4 OS=Mus musculus OX=10090 GN=Mtrex PE=1 SV=1;tr|D4AE49|D4AE49_RAT Mtr4 exosome RNA helicase OS=Rattus norvegicus OX=10116 GN=Mtrex PE=1 SV=3	9	9	10	0	15.618	1791	2.03189	0.0861577	0.062744			18.9747	12.5697	16.8437	-3.84612	-5.011	-1.93251	-3.58867	-1.66883	TRUE	TRUE	FALSE	FALSE	FALSE	-2.39667	-4.42856	FALSE
Mvd	Diphosphomevalonate decarboxylase	sp|Q62967|MVD1_RAT;sp|Q99JF5|MVD1_MOUSE	sp|Q62967|MVD1_RAT	sp|Q62967|MVD1_RAT Diphosphomevalonate decarboxylase OS=Rattus norvegicus OX=10116 GN=Mvd PE=1 SV=2	6	6	26.4	0	14.456	1369	4.62596	0.00191903	0.00481951			21.3187	16.2257	20.3449	-4.41805	-3.29303	0.411427	0.0673823	1.83246	TRUE	TRUE	FALSE	FALSE	FALSE	0.770423	-3.85554	TRUE
Mvp	Major vault protein	tr|A0A140TAE0|A0A140TAE0_RAT	tr|A0A140TAE0|A0A140TAE0_RAT	tr|A0A140TAE0|A0A140TAE0_RAT Major vault protein OS=Rattus norvegicus OX=10116 GN=Mvp PE=1 SV=1	34	1	54.3	0	145.31	2045	2.60274	0.0189934	0.0214003	19.9465	15.569	23.6156	18.528	20.7961	-0.121921	-0.175799	2.70837	2.36969	2.28358	FALSE	FALSE	FALSE	FALSE	FALSE	2.45388	-0.14886	FALSE
Myadm	Myadm protein	tr|Q05BA4|Q05BA4_RAT;sp|Q6VBQ5|MYADM_RAT;sp|O35682|MYADM_MOUSE	tr|Q05BA4|Q05BA4_RAT;sp|Q6VBQ5|MYADM_RAT	tr|Q05BA4|Q05BA4_RAT Myadm protein OS=Rattus norvegicus OX=10116 GN=Myadm PE=1 SV=1;sp|Q6VBQ5|MYADM_RAT Myeloid-associated differentiation marker OS=Rattus norvegicus OX=10116 GN=Myadm PE=1 SV=1	3	3	10.4	0	39.413	1522	6.59945	0.000152213	0.00154239			24.8256	19.8911	21.6384	-2.20592	-3.80834	3.91833	3.73275	3.1259	TRUE	TRUE	FALSE	FALSE	FALSE	3.59233	-3.00713	TRUE
Mybbp1a	Myb-binding protein 1A	sp|O35821|MBB1A_RAT	sp|O35821|MBB1A_RAT	sp|O35821|MBB1A_RAT Myb-binding protein 1A OS=Rattus norvegicus OX=10116 GN=Mybbp1a PE=1 SV=2	29	20	22.8	0	120.61	297	5.81252	0.00111327	0.00388519	14.4621	12.8671	23.2802	17.943	19.0663	-5.6063	-2.87773	2.373	1.78467	0.553856	FALSE	FALSE	FALSE	FALSE	FALSE	1.57051	-4.24201	TRUE
Mydgf	Myeloid-derived growth factor	tr|M0R3V4|M0R3V4_RAT;sp|Q9CPT4|MYDGF_MOUSE	tr|M0R3V4|M0R3V4_RAT;sp|Q9CPT4|MYDGF_MOUSE	tr|M0R3V4|M0R3V4_RAT Myeloid-derived growth factor OS=Rattus norvegicus OX=10116 GN=Mydgf PE=1 SV=2;sp|Q9CPT4|MYDGF_MOUSE Myeloid-derived growth factor OS=Mus musculus OX=10090 GN=Mydgf PE=1 SV=1	2	2	15.7	0.001004	2.7241	1759	2.44505	0.159822	0.0996468			20.6871	16.162		-4.58385	-3.75885	-0.220174	0.00368399	-4.96242	TRUE	TRUE	FALSE	FALSE	TRUE	-1.7263	-4.17135	FALSE
Myh10	Myosin-10	sp|Q61879|MYH10_MOUSE;tr|G3V9Y1|G3V9Y1_RAT;sp|Q9JLT0|MYH10_RAT	sp|Q61879|MYH10_MOUSE;tr|G3V9Y1|G3V9Y1_RAT;sp|Q9JLT0|MYH10_RAT	sp|Q61879|MYH10_MOUSE Myosin-10 OS=Mus musculus OX=10090 GN=Myh10 PE=1 SV=2;tr|G3V9Y1|G3V9Y1_RAT Myosin, heavy polypeptide 10, non-muscle, isoform CRA_b OS=Rattus norvegicus OX=10116 GN=Myh10 PE=1 SV=1;sp|Q9JLT0|MYH10_RAT Myosin-10 OS=Rattus norvegicus OX=	38	35	25.7	0	142.17	1334	-1.71637	0.246538	0.139182	17.8794	17.9243	19.9143	14.2824	16.2181	-2.18902	2.17954	-0.992975	-1.87597	-2.2944	FALSE	FALSE	FALSE	FALSE	FALSE	-1.72111	-0.00474072	FALSE
Myh9	Myosin-9	sp|Q8VDD5|MYH9_MOUSE//tr|G3V6P7|G3V6P7_RAT;sp|Q62812|MYH9_RAT	sp|Q8VDD5|MYH9_MOUSE//tr|G3V6P7|G3V6P7_RAT;sp|Q62812|MYH9_RAT	sp|Q8VDD5|MYH9_MOUSE Myosin-9 OS=Mus musculus OX=10090 GN=Myh9 PE=1 SV=4//tr|G3V6P7|G3V6P7_RAT Myosin, heavy polypeptide 9, non-muscle OS=Rattus norvegicus OX=10116 GN=Myh9 PE=1 SV=1;sp|Q62812|MYH9_RAT Myosin-9 OS=Rattus norvegicus OX=10116 GN=Myh9 PE=1 SV=3	2//105	2//4	49.2//50.5	0//0	62.54//323.31	1667//2249	-2.06836	0.102348	0.0709764	23.1243	21.5861	23.7244	18.7418	20.2526	3.05589	5.84133	2.8172	2.58346	1.74009	FALSE	FALSE	FALSE	FALSE	FALSE	2.38025	4.44861	FALSE
Myl6	Myosin light polypeptide 6	tr|A0A0G2K6J5|A0A0G2K6J5_RAT;sp|Q64119|MYL6_RAT;sp|Q60605|MYL6_MOUSE;tr|B2GV99|B2GV99_RAT;tr|A0A0G2JWE1|A0A0G2JWE1_RAT;sp|P16409|MYL3_RAT;tr|D3ZHA7|D3ZHA7_RAT;sp|Q8CI43|MYL6B_MOUSE	tr|A0A0G2K6J5|A0A0G2K6J5_RAT;sp|Q64119|MYL6_RAT;sp|Q60605|MYL6_MOUSE;tr|B2GV99|B2GV99_RAT;tr|A0A0G2JWE1|A0A0G2JWE1_RAT	tr|A0A0G2K6J5|A0A0G2K6J5_RAT Myosin light polypeptide 6 OS=Rattus norvegicus OX=10116 GN=Myl6 PE=1 SV=1;sp|Q64119|MYL6_RAT Myosin light polypeptide 6 OS=Rattus norvegicus OX=10116 GN=Myl6 PE=1 SV=3;sp|Q60605|MYL6_MOUSE Myosin light polypeptide 6 OS=Mus mus	8	8	55.6	0	25.093	1293	2.85217	0.0154981	0.0188447	21.0871	15.9131	24.88	19.4868	21.5481	1.01864	0.168259	3.9728	3.32848	3.03558	FALSE	FALSE	FALSE	FALSE	FALSE	3.44562	0.593451	FALSE
Myo1b	Unconventional myosin-Ib	sp|P46735|MYO1B_MOUSE;sp|Q05096|MYO1B_RAT	sp|P46735|MYO1B_MOUSE;sp|Q05096|MYO1B_RAT	sp|P46735|MYO1B_MOUSE Unconventional myosin-Ib OS=Mus musculus OX=10090 GN=Myo1b PE=1 SV=3;sp|Q05096|MYO1B_RAT Unconventional myosin-Ib OS=Rattus norvegicus OX=10116 GN=Myo1b PE=1 SV=1	2	2	1.7	0.00099701	2.6544	768	-1.64829	0.253146	0.141869			16.5305	12.5651	13.0062	-0.880992	-4.80657	-4.37673	-3.59318	-5.5063	TRUE	TRUE	FALSE	FALSE	FALSE	-4.49207	-2.84378	FALSE
Myo1c	Unconventional myosin-Ic	sp|Q63355|MYO1C_RAT;sp|Q9WTI7|MYO1C_MOUSE	sp|Q63355|MYO1C_RAT;sp|Q9WTI7|MYO1C_MOUSE	sp|Q63355|MYO1C_RAT Unconventional myosin-Ic OS=Rattus norvegicus OX=10116 GN=Myo1c PE=1 SV=2;sp|Q9WTI7|MYO1C_MOUSE Unconventional myosin-Ic OS=Mus musculus OX=10090 GN=Myo1c PE=1 SV=2	12	12	13.8	0	27.69	1379	2.10167	0.107219	0.0731271			20.6814	14.1334	16.2943	-4.79549	-2.38718	-0.225825	-2.02495	-2.21822	TRUE	TRUE	FALSE	FALSE	FALSE	-1.48967	-3.59133	FALSE
Myo6	Unconventional myosin-6	tr|D4A5I9|D4A5I9_RAT;sp|Q64331|MYO6_MOUSE	tr|D4A5I9|D4A5I9_RAT;sp|Q64331|MYO6_MOUSE	tr|D4A5I9|D4A5I9_RAT Unconventional myosin-6 OS=Rattus norvegicus OX=10116 GN=Myo6 PE=1 SV=3;sp|Q64331|MYO6_MOUSE Unconventional myosin-VI OS=Mus musculus OX=10090 GN=Myo6 PE=1 SV=1	8	8	7.5	0	14.522	2159	0.122585	0.901513	0.354696			17.7062	11.9029	13.8648	-4.53603	-3.77854	-3.20099	-4.25539	-4.64772	TRUE	TRUE	FALSE	FALSE	FALSE	-4.0347	-4.15729	FALSE
Myof	Myoferlin	sp|Q69ZN7|MYOF_MOUSE//tr|D4ACN7|D4ACN7_RAT;tr|A0A0G2K695|A0A0G2K695_RAT	sp|Q69ZN7|MYOF_MOUSE//tr|D4ACN7|D4ACN7_RAT;tr|A0A0G2K695|A0A0G2K695_RAT	sp|Q69ZN7|MYOF_MOUSE Myoferlin OS=Mus musculus OX=10090 GN=Myof PE=1 SV=2//tr|D4ACN7|D4ACN7_RAT Myoferlin OS=Rattus norvegicus OX=10116 GN=Myof PE=1 SV=2;tr|A0A0G2K695|A0A0G2K695_RAT Myoferlin OS=Rattus norvegicus OX=10116 GN=Myof PE=1 SV=1	4//67	4//16	31.2//39.9	0//0	13.298//323.31	1443//2014	3.52585	0.0178881	0.020675		15.902	23.0395	17.5872	21.2387	-3.01746	0.157251	2.13223	1.42884	2.72618	TRUE	FALSE	FALSE	FALSE	FALSE	2.09575	-1.4301	FALSE
Naa15	N(alpha)-acetyltransferase 15, NatA auxiliary subunit	tr|D3ZD89|D3ZD89_RAT;sp|Q80UM3|NAA15_MOUSE	tr|D3ZD89|D3ZD89_RAT;sp|Q80UM3|NAA15_MOUSE	tr|D3ZD89|D3ZD89_RAT N(alpha)-acetyltransferase 15, NatA auxiliary subunit OS=Rattus norvegicus OX=10116 GN=Naa15 PE=1 SV=2;sp|Q80UM3|NAA15_MOUSE N-alpha-acetyltransferase 15, NatA auxiliary subunit OS=Mus musculus OX=10090 GN=Naa15 PE=1 SV=1	17	14	21.4	0	45.691	2088	3.83375	0.0177897	0.0206056		10.3304	21.1848	16.3117	19.334	-1.41806	-5.41444	0.277603	0.153379	0.821521	TRUE	FALSE	FALSE	FALSE	FALSE	0.417501	-3.41625	FALSE
Naca	Naca protein	tr|B2RYX0|B2RYX0_RAT;sp|Q60817|NACA_MOUSE;tr|M0R9L0|M0R9L0_RAT;sp|P70670|NACAM_MOUSE	tr|B2RYX0|B2RYX0_RAT;sp|Q60817|NACA_MOUSE;tr|M0R9L0|M0R9L0_RAT;sp|P70670|NACAM_MOUSE	tr|B2RYX0|B2RYX0_RAT Naca protein OS=Rattus norvegicus OX=10116 GN=Naca PE=1 SV=1;sp|Q60817|NACA_MOUSE Nascent polypeptide-associated complex subunit alpha OS=Mus musculus OX=10090 GN=Naca PE=1 SV=1;tr|M0R9L0|M0R9L0_RAT Nascent polypeptide-associated compl	4	4	25.6	0	66.311	1021	5.33211	0.000981648	0.003589	19.4607		25.801	19.6064	21.7978	-0.607716	-2.30505	4.89377	3.44804	3.28536	FALSE	TRUE	FALSE	FALSE	FALSE	3.87572	-1.45638	TRUE
Nagk	N-acetyl-D-glucosamine kinase	sp|P81799|NAGK_RAT;sp|Q9QZ08|NAGK_MOUSE	sp|P81799|NAGK_RAT;sp|Q9QZ08|NAGK_MOUSE	sp|P81799|NAGK_RAT N-acetyl-D-glucosamine kinase OS=Rattus norvegicus OX=10116 GN=Nagk PE=1 SV=4;sp|Q9QZ08|NAGK_MOUSE N-acetyl-D-glucosamine kinase OS=Mus musculus OX=10090 GN=Nagk PE=1 SV=3	7	7	28	0	19.62	1028	4.24494	0.00214312	0.00514202			20.6077	16.3775	19.175	-3.4553	-4.6465	-0.299573	0.219182	0.662508	TRUE	TRUE	FALSE	FALSE	FALSE	0.194039	-4.0509	TRUE
Nans	N-acetylneuraminate synthase	tr|B1WC26|B1WC26_RAT	tr|B1WC26|B1WC26_RAT	tr|B1WC26|B1WC26_RAT N-acetylneuraminate synthase OS=Rattus norvegicus OX=10116 GN=Nans PE=1 SV=1	10	5	34.8	0	95.647	2058	6.58486	0.000273996	0.00198997			23.5578	17.4842	22.3167	-4.30551	-3.67719	2.65055	1.32583	3.80418	TRUE	TRUE	FALSE	FALSE	FALSE	2.59352	-3.99135	TRUE
Nap1l1	Nucleosome assembly protein 1-like 1	tr|G3V6H9|G3V6H9_RAT;sp|P28656|NP1L1_MOUSE;sp|Q9Z2G8|NP1L1_RAT;sp|Q78ZA7|NP1L4_MOUSE;tr|D4AEJ0|D4AEJ0_RAT	tr|G3V6H9|G3V6H9_RAT;sp|P28656|NP1L1_MOUSE;sp|Q9Z2G8|NP1L1_RAT	tr|G3V6H9|G3V6H9_RAT Nucleosome assembly protein 1-like 1 OS=Rattus norvegicus OX=10116 GN=Nap1l1 PE=1 SV=1;sp|P28656|NP1L1_MOUSE Nucleosome assembly protein 1-like 1 OS=Mus musculus OX=10090 GN=Nap1l1 PE=1 SV=2;sp|Q9Z2G8|NP1L1_RAT Nucleosome assembly prot	7	5	25.1	0	29.718	671	1.56736	0.316014	0.167166	19.993	13.8406	22.1654	14.1008	21.0445	-0.075417	-1.90421	1.25817	-2.05751	2.53198	FALSE	FALSE	FALSE	FALSE	FALSE	0.577548	-0.989815	FALSE
Napa	Alpha-soluble NSF attachment protein	sp|P54921|SNAA_RAT;sp|Q9DB05|SNAA_MOUSE;tr|F8WFM2|F8WFM2_RAT;sp|P28663|SNAB_MOUSE	sp|P54921|SNAA_RAT;sp|Q9DB05|SNAA_MOUSE	sp|P54921|SNAA_RAT Alpha-soluble NSF attachment protein OS=Rattus norvegicus OX=10116 GN=Napa PE=1 SV=2;sp|Q9DB05|SNAA_MOUSE Alpha-soluble NSF attachment protein OS=Mus musculus OX=10090 GN=Napa PE=1 SV=1	6	6	30.2	0	21.818	844	3.22667	0.0176498	0.0205321			21.2636	13.9549	17.2447	-3.85938	-4.67053	0.356332	-2.20341	-1.26779	TRUE	TRUE	FALSE	FALSE	FALSE	-1.03829	-4.26496	FALSE
Napg	NSF attachment protein gamma	tr|D4A0E2|D4A0E2_RAT;tr|A0A0G2K350|A0A0G2K350_RAT;sp|Q9CWZ7|SNAG_MOUSE	tr|D4A0E2|D4A0E2_RAT;tr|A0A0G2K350|A0A0G2K350_RAT;sp|Q9CWZ7|SNAG_MOUSE	tr|D4A0E2|D4A0E2_RAT NSF attachment protein gamma OS=Rattus norvegicus OX=10116 GN=Napg PE=1 SV=1;tr|A0A0G2K350|A0A0G2K350_RAT NSF attachment protein gamma OS=Rattus norvegicus OX=10116 GN=Napg PE=1 SV=1;sp|Q9CWZ7|SNAG_MOUSE Gamma-soluble NSF attachment pr	7	7	30.9	0	15.047	1781	3.21337	0.0086159	0.0120588			21.6226	15.8024	18.941	-3.24201	-2.65942	0.715383	-0.355918	0.428487	TRUE	TRUE	FALSE	FALSE	FALSE	0.262651	-2.95072	FALSE
Nars	Asparagine--tRNA ligase	tr|F1LPV0|F1LPV0_RAT;sp|Q8BP47|SYNC_MOUSE;tr|Q4KLM9|Q4KLM9_RAT;tr|F7ESZ5|F7ESZ5_RAT	tr|F1LPV0|F1LPV0_RAT;sp|Q8BP47|SYNC_MOUSE;tr|Q4KLM9|Q4KLM9_RAT	tr|F1LPV0|F1LPV0_RAT Asparagine--tRNA ligase OS=Rattus norvegicus OX=10116 GN=Nars PE=1 SV=2;sp|Q8BP47|SYNC_MOUSE Asparagine--tRNA ligase, cytoplasmic OS=Mus musculus OX=10090 GN=NARS1 PE=1 SV=2;tr|Q4KLM9|Q4KLM9_RAT Asparagine--tRNA ligase OS=Rattus norveg	22	5	43.4	0	220.76	2203	8.67055	0.000154972	0.00154239	17.8912		25.3011	20.1284	24.1948	-2.17717	-5.79975	4.39391	3.97009	5.68227	FALSE	TRUE	FALSE	FALSE	FALSE	4.68209	-3.98846	TRUE
Nasp	Nuclear autoantigenic sperm protein	sp|Q99MD9|NASP_MOUSE;sp|Q66HD3|NASP_RAT	sp|Q99MD9|NASP_MOUSE;sp|Q66HD3|NASP_RAT	sp|Q99MD9|NASP_MOUSE Nuclear autoantigenic sperm protein OS=Mus musculus OX=10090 GN=Nasp PE=1 SV=2;sp|Q66HD3|NASP_RAT Nuclear autoantigenic sperm protein OS=Rattus norvegicus OX=10116 GN=Nasp PE=1 SV=1	4	4	6	0	5.8661	1741	0.246453	0.79755	0.328208	16.419	13.227	18.1516	12.9521	15.9628	-3.64946	-2.51779	-2.75563	-3.20619	-2.5497	FALSE	FALSE	FALSE	FALSE	FALSE	-2.83717	-3.08363	FALSE
Ncapd2	Condensin complex subunit 1	tr|A0A0G2JWH3|A0A0G2JWH3_RAT;sp|Q8K2Z4|CND1_MOUSE	tr|A0A0G2JWH3|A0A0G2JWH3_RAT	tr|A0A0G2JWH3|A0A0G2JWH3_RAT Condensin complex subunit 1 OS=Rattus norvegicus OX=10116 GN=Ncapd2 PE=1 SV=1	7	7	6.6	0	15.635	1975	3.92167	0.00560063	0.00922948			17.8047	12.4894	16.6481	-6.03188	-7.56871	-3.10256	-3.66891	-1.86441	TRUE	TRUE	FALSE	FALSE	FALSE	-2.87863	-6.80029	TRUE
Ncbp1	Nuclear cap-binding protein subunit 1	sp|Q56A27|NCBP1_RAT;sp|Q3UYV9|NCBP1_MOUSE	sp|Q56A27|NCBP1_RAT;sp|Q3UYV9|NCBP1_MOUSE	sp|Q56A27|NCBP1_RAT Nuclear cap-binding protein subunit 1 OS=Rattus norvegicus OX=10116 GN=Ncbp1 PE=1 SV=1;sp|Q3UYV9|NCBP1_MOUSE Nuclear cap-binding protein subunit 1 OS=Mus musculus OX=10090 GN=Ncbp1 PE=1 SV=2	10	10	13.3	0	24.716	1208	3.18323	0.017546	0.0205321		14.1819	21.8256	16.017	19.0553	-3.92369	-1.56287	0.918324	-0.141329	0.542855	TRUE	FALSE	FALSE	FALSE	FALSE	0.43995	-2.74328	FALSE
[truncated: 690 more rows]
